# Supplementary material for: Transcriptome Analysis Reveals the Potential Role of Long Non-coding RNAs in Mammary Gland of Yak During Lactation and Dry Period
Source: Front Cell Dev Biol. 2020 Nov 25;8:579708. doi: 10.3389/fcell.2020.579708 (PMC7723986; doi:10.3389/fcell.2020.579708)
Supplement: Supplementary file 3 [file Table_1.XLSX]

## Sheet: Sheet1
Supplementary Table S1 Summary information of lncRNAs detected in mammary gland of yak
lncRNA_ID	lncRNA_Gene_ID	Gene_Type	Status	Chromosome	Start	End	Strand	Exon_number	Length	ORF length
LNC_001597	XLOC_070303	lincRNA	lncRNA	NW_005401982.1	1770	2156	-	2	224	35
LNC_000719	XLOC_033222	lincRNA	lncRNA	NW_005394038.1	1020299	1020636	-	2	283	45
LNC_000937	XLOC_042655	lincRNA	lncRNA	NW_005394469.1	175740	183213	+	3	304	49
LNC_000419	XLOC_020145	lincRNA	lncRNA	NW_005393519.1	2706262	2708167	+	2	595	49
LNC_000032	XLOC_001254	lincRNA	lncRNA	NW_005392876.1	991983	994191	+	2	232	52
LNC_000934	XLOC_042429	lincRNA	lncRNA	NW_005394461.1	202110	202990	+	2	264	52
LNC_001104	XLOC_049269	lincRNA	lncRNA	NW_005394848.1	120671	123505	-	2	307	52
LNC_000734	XLOC_033950	lincRNA	lncRNA	NW_005394068.1	1917248	1924429	+	2	738	52
LNC_000899	XLOC_041004	lincRNA	lncRNA	NW_005394375.1	1336173	1336664	+	2	422	53
LNC_000424	XLOC_020559	lincRNA	lncRNA	NW_005393539.1	1160078	1160535	-	2	389	55
LNC_000330	XLOC_016199	lincRNA	lncRNA	NW_005393385.1	2060	23218	+	4	339	56
LNC_000663	XLOC_030895	lincRNA	lncRNA	NW_005393932.1	74690	79724	+	2	574	58
LNC_000219	XLOC_012164	lincRNA	lncRNA	NW_005393237.1	1827779	2018263	-	4	329	59
LNC_000894	XLOC_040808	lincRNA	lncRNA	NW_005394369.1	848754	935879	+	2	330	59
LNC_001261	XLOC_055562	lincRNA	lncRNA	NW_005395290.1	368488	369407	+	2	806	59
LNC_000295	XLOC_014300	lincRNA	lncRNA	NW_005393320.1	742194	743907	+	2	1098	59
LNC_001048	XLOC_047597	lincRNA	lncRNA	NW_005394741.1	445548	445947	+	2	320	60
LNC_001501	XLOC_066118	lincRNA	lncRNA	NW_005396662.1	3856	11729	+	3	402	60
LNC_001005	XLOC_045905	lincRNA	lncRNA	NW_005394665.1	5619	69393	-	3	269	61
LNC_001569	XLOC_069302	antisense_lncRNA	lncRNA	NW_005398483.1	28066	33569	-	2	366	61
LNC_000785	XLOC_035805	lincRNA	lncRNA	NW_005394130.1	2351958	2418364	-	2	371	61
LNC_000130	XLOC_005984	lincRNA	lncRNA	NW_005393025.1	2635158	2636892	-	2	576	61
LNC_000220	XLOC_012183	antisense_lncRNA	lncRNA	NW_005393238.1	72466	124044	+	2	750	61
LNC_000058	XLOC_002669	lincRNA	lncRNA	NW_005392934.1	908061	955406	-	4	808	61
LNC_001487	XLOC_065575	lincRNA	lncRNA	NW_005396546.1	79092	80157	-	2	815	61
LNC_000542	XLOC_025224	antisense_lncRNA	lncRNA	NW_005393712.1	673413	673803	+	2	319	62
LNC_000941	XLOC_042830	lincRNA	lncRNA	NW_005394473.1	1947849	1957526	+	3	963	62
LNC_000481	XLOC_022868	lincRNA	lncRNA	NW_005393620.1	1742172	1750162	+	2	1077	62
LNC_000442	XLOC_021211	lincRNA	lncRNA	NW_005393562.1	1114643	1114981	-	2	267	63
LNC_001321	XLOC_058290	lincRNA	lncRNA	NW_005395551.1	1373685	1436332	-	4	442	63
LNC_000557	XLOC_025951	lincRNA	lncRNA	NW_005393741.1	153722	167334	+	2	564	63
LNC_001375	XLOC_060532	lincRNA	lncRNA	NW_005395759.1	112385	315288	+	2	800	63
LNC_001091	XLOC_048969	lincRNA	lncRNA	NW_005394822.1	439356	494122	+	3	849	63
LNC_001524	XLOC_066750	lincRNA	lncRNA	NW_005396826.1	14897	32869	-	2	1038	63
LNC_001195	XLOC_053217	lincRNA	lncRNA	NW_005395105.1	231118	231667	+	2	469	64
LNC_000687	XLOC_031679	lincRNA	lncRNA	NW_005393960.1	2033654	2053038	+	2	348	65
LNC_000209	XLOC_011563	lincRNA	lncRNA	NW_005393221.1	759236	768619	+	2	366	65
LNC_000240	XLOC_012608	lincRNA	lncRNA	NW_005393262.1	471345	515525	+	3	591	65
LNC_001328	XLOC_058543	lincRNA	lncRNA	NW_005395584.1	351753	357963	-	3	870	65
LNC_000458	XLOC_021922	lincRNA	lncRNA	NW_005393586.1	87990	89122	+	2	1015	65
LNC_001028	XLOC_046765	lincRNA	lncRNA	NW_005394707.1	314688	317838	+	2	2702	65
LNC_000084	XLOC_004134	lincRNA	lncRNA	NW_005392976.1	130709	131402	+	2	360	66
LNC_001575	XLOC_069715	lincRNA	lncRNA	NW_005399252.1	5864	6605	+	2	610	66
LNC_001334	XLOC_058624	lincRNA	lncRNA	NW_005395591.1	64628	65953	+	2	706	66
LNC_000089	XLOC_004464	lincRNA	lncRNA	NW_005392983.1	1538175	1552940	+	2	879	66
LNC_000907	XLOC_041337	lincRNA	lncRNA	NW_005394386.1	1034971	1049191	-	2	926	66
LNC_000931	XLOC_042285	lincRNA	lncRNA	NW_005394452.1	546290	553834	-	2	477	67
LNC_001212	XLOC_053711	lincRNA	lncRNA	NW_005395151.1	90302	98536	+	2	772	67
LNC_000051	XLOC_002515	antisense_lncRNA	lncRNA	NW_005392927.1	4099553	4149210	+	2	930	67
LNC_001409	XLOC_062188	lincRNA	lncRNA	NW_005395943.1	35924	179659	-	2	1226	67
LNC_001426	XLOC_063096	lincRNA	lncRNA	NW_005396058.1	419442	422416	+	2	1353	67
LNC_000966	XLOC_043613	lincRNA	lncRNA	NW_005394537.1	266962	270498	+	2	437	68
LNC_000869	XLOC_039936	lincRNA	lncRNA	NW_005394315.1	350017	419122	+	3	564	68
LNC_001336	XLOC_058700	lincRNA	lncRNA	NW_005395602.1	665425	672987	-	2	576	68
LNC_000108	XLOC_005044	lincRNA	lncRNA	NW_005392991.1	3791454	3794421	+	2	739	68
LNC_001545	XLOC_068180	lincRNA	lncRNA	NW_005397396.1	10265	11178	-	2	775	68
LNC_000095	XLOC_004850	lincRNA	lncRNA	NW_005392988.1	802063	803212	+	2	1099	68
LNC_001192	XLOC_053164	lincRNA	lncRNA	NW_005395105.1	106616	107864	+	2	1191	68
LNC_001018	XLOC_046399	lincRNA	lncRNA	NW_005394686.1	1076861	1078588	+	2	277	69
LNC_000520	XLOC_024525	lincRNA	lncRNA	NW_005393690.1	108955	145274	+	2	349	69
LNC_000355	XLOC_017363	lincRNA	lncRNA	NW_005393409.1	4341504	4343683	-	2	1958	69
LNC_001481	XLOC_065358	antisense_lncRNA	lncRNA	NW_005396489.1	421875	441783	-	2	338	70
LNC_001605	XLOC_070678	lincRNA	lncRNA	NW_005406121.1	1248	2624	+	2	403	70
LNC_000403	XLOC_019781	lincRNA	lncRNA	NW_005393504.1	3621928	3631535	+	6	543	70
LNC_000367	XLOC_018172	lincRNA	lncRNA	NW_005393444.1	597685	636988	+	2	620	70
LNC_000221	XLOC_012183	antisense_lncRNA	lncRNA	NW_005393238.1	554066	744223	+	3	657	70
LNC_001610	XLOC_072394	lincRNA	lncRNA	NW_005432754.1	251	1100	+	2	724	70
LNC_000515	XLOC_024291	lincRNA	lncRNA	NW_005393675.1	536745	839407	+	3	250	71
LNC_001281	XLOC_056513	lincRNA	lncRNA	NW_005395399.1	44885	46506	+	2	267	71
LNC_000083	XLOC_004109	lincRNA	lncRNA	NW_005392973.1	240293	241548	-	2	496	71
LNC_000893	XLOC_040808	lincRNA	lncRNA	NW_005394369.1	848722	1099869	+	3	536	71
LNC_000171	XLOC_009605	lincRNA	lncRNA	NW_005393150.1	580470	590119	+	2	630	71
LNC_000236	XLOC_012444	lincRNA	lncRNA	NW_005393251.1	1850886	1855676	+	2	710	71
LNC_001119	XLOC_049707	lincRNA	lncRNA	NW_005394885.1	1263940	1264716	+	2	718	71
LNC_001491	XLOC_065782	lincRNA	lncRNA	NW_005396599.1	23194	30530	-	3	219	72
LNC_000261	XLOC_013360	lincRNA	lncRNA	NW_005393295.1	373112	395400	-	2	253	72
LNC_001203	XLOC_053583	lincRNA	lncRNA	NW_005395143.1	84854	93817	-	2	338	72
LNC_000445	XLOC_021390	lincRNA	lncRNA	NW_005393569.1	27752	53511	-	2	476	72
LNC_000339	XLOC_016417	lincRNA	lncRNA	NW_005393388.1	916328	922546	-	2	653	72
LNC_000192	XLOC_010403	lincRNA	lncRNA	NW_005393181.1	148382	153252	+	3	720	72
LNC_001469	XLOC_065193	lincRNA	lncRNA	NW_005396470.1	142011	142932	+	2	861	72
LNC_000988	XLOC_044695	lincRNA	lncRNA	NW_005394604.1	470673	563699	+	2	368	73
LNC_000959	XLOC_043493	lincRNA	lncRNA	NW_005394529.1	6060	7101	+	2	824	73
LNC_000843	XLOC_038849	lincRNA	lncRNA	NW_005394258.1	267181	270301	-	3	1035	73
LNC_001588	XLOC_069976	lincRNA	lncRNA	NW_005400114.1	94287	344828	-	3	1058	73
LNC_000968	XLOC_043665	antisense_lncRNA	lncRNA	NW_005394542.1	35776	107533	-	3	223	74
LNC_001522	XLOC_066629	antisense_lncRNA	lncRNA	NW_005396812.1	195059	227085	-	2	443	74
LNC_001044	XLOC_047328	lincRNA	lncRNA	NW_005394732.1	710164	712359	+	2	465	74
LNC_001402	XLOC_061923	lincRNA	lncRNA	NW_005395898.1	1888946	1890227	+	2	510	74
LNC_000751	XLOC_034776	lincRNA	lncRNA	NW_005394091.1	410047	485001	+	3	838	74
LNC_001209	XLOC_053645	lincRNA	lncRNA	NW_005395145.1	1440076	1466993	-	2	962	74
LNC_000865	XLOC_039738	lincRNA	lncRNA	NW_005394307.1	483144	486867	-	2	316	75
LNC_000397	XLOC_019533	lincRNA	lncRNA	NW_005393494.1	541177	562595	-	4	517	75
LNC_000045	XLOC_002028	antisense_lncRNA	lncRNA	NW_005392908.1	2287443	2381190	+	6	658	75
LNC_000862	XLOC_039635	lincRNA	lncRNA	NW_005394304.1	647183	648289	-	3	755	75
LNC_001532	XLOC_067489	lincRNA	lncRNA	NW_005397096.1	165743	167308	+	2	836	75
LNC_000993	XLOC_045224	lincRNA	lncRNA	NW_005394636.1	314628	326490	-	3	364	76
LNC_001004	XLOC_045795	lincRNA	lncRNA	NW_005394659.1	24963	31076	+	2	464	76
LNC_000178	XLOC_009996	lincRNA	lncRNA	NW_005393162.1	1402002	1402860	-	2	704	76
LNC_000616	XLOC_028839	lincRNA	lncRNA	NW_005393849.1	1889193	1890675	+	2	943	76
LNC_000176	XLOC_009964	lincRNA	lncRNA	NW_005393162.1	611226	612899	-	2	1027	76
LNC_001374	XLOC_060483	lincRNA	lncRNA	NW_005395747.1	69115	70469	+	2	1297	76
LNC_000035	XLOC_001641	lincRNA	lncRNA	NW_005392896.1	1141829	1143793	+	2	1363	76
LNC_000009	XLOC_000253	lincRNA	lncRNA	NW_005392837.1	1424385	1424945	+	2	233	77
LNC_000448	XLOC_021485	lincRNA	lncRNA	NW_005393575.1	156424	156900	-	2	234	77
LNC_001291	XLOC_057238	lincRNA	lncRNA	NW_005395465.1	395282	395654	+	2	246	77
LNC_001609	XLOC_072255	lincRNA	lncRNA	NW_005431939.1	8	898	+	2	361	77
LNC_000729	XLOC_033780	lincRNA	lncRNA	NW_005394061.1	1178419	1203482	+	5	491	77
LNC_000873	XLOC_040209	lincRNA	lncRNA	NW_005394327.1	379544	381043	-	2	495	77
LNC_001173	XLOC_052127	lincRNA	lncRNA	NW_005395047.1	2199614	2203421	+	3	498	77
LNC_000813	XLOC_037572	lincRNA	lncRNA	NW_005394195.1	1197782	1219076	+	3	678	77
LNC_001301	XLOC_057445	lincRNA	lncRNA	NW_005395487.1	108865	109665	+	2	740	77
LNC_000814	XLOC_037572	lincRNA	lncRNA	NW_005394195.1	1197795	1219076	+	4	772	77
LNC_000379	XLOC_018753	lincRNA	lncRNA	NW_005393467.1	14549	26103	-	2	1072	77
LNC_000393	XLOC_019299	lincRNA	lncRNA	NW_005393484.1	953100	956518	+	2	1324	77
LNC_000726	XLOC_033477	lincRNA	lncRNA	NW_005394046.1	1291095	1303638	-	2	2391	77
LNC_000253	XLOC_013045	lincRNA	lncRNA	NW_005393279.1	1390962	1402884	+	3	638	78
LNC_000587	XLOC_027270	lincRNA	lncRNA	NW_005393787.1	759472	760938	+	2	743	78
LNC_001038	XLOC_047141	lincRNA	lncRNA	NW_005394721.1	856789	859580	+	2	925	78
LNC_000074	XLOC_003654	lincRNA	lncRNA	NW_005392960.1	43737	129840	+	2	957	78
LNC_001013	XLOC_046143	antisense_lncRNA	lncRNA	NW_005394678.1	3266903	3282839	-	2	1004	78
LNC_000628	XLOC_029126	lincRNA	lncRNA	NW_005393857.1	3218770	3220847	+	2	1418	78
LNC_000627	XLOC_029126	lincRNA	lncRNA	NW_005393857.1	3211982	3220847	+	2	1996	78
LNC_001520	XLOC_066578	lincRNA	lncRNA	NW_005396810.1	51461	54010	+	2	2427	78
LNC_001611	XLOC_072449	lincRNA	lncRNA	NW_005433027.1	7	1180	+	2	318	79
LNC_000361	XLOC_017932	lincRNA	lncRNA	NW_005393435.1	1424457	1469362	-	3	488	79
LNC_001478	XLOC_065336	lincRNA	lncRNA	NW_005396484.1	393437	397774	-	2	494	79
LNC_001245	XLOC_054847	lincRNA	lncRNA	NW_005395228.1	353768	354465	-	2	555	79
LNC_001531	XLOC_067423	lincRNA	lncRNA	NW_005397065.1	116576	162047	-	4	750	79
LNC_001171	XLOC_052087	lincRNA	lncRNA	NW_005395047.1	1387910	1433325	+	3	758	79
LNC_000634	XLOC_029202	lincRNA	lncRNA	NW_005393859.1	48427	50388	-	2	759	79
LNC_000768	XLOC_035224	antisense_lncRNA	lncRNA	NW_005394109.1	2111487	2130640	+	2	950	79
LNC_000141	XLOC_007143	lincRNA	lncRNA	NW_005393052.1	2343224	2392970	+	4	1094	79
LNC_000118	XLOC_005442	lincRNA	lncRNA	NW_005393003.1	671136	718327	-	2	1096	79
LNC_001460	XLOC_064673	lincRNA	lncRNA	NW_005396364.1	131043	136311	+	2	1386	79
LNC_000077	XLOC_003756	lincRNA	lncRNA	NW_005392961.1	650496	1407193	+	6	1599	79
LNC_000200	XLOC_010877	lincRNA	lncRNA	NW_005393195.1	152167	156308	+	3	1680	79
LNC_000076	XLOC_003756	lincRNA	lncRNA	NW_005392961.1	650496	1407193	+	7	1722	79
LNC_001415	XLOC_062458	lincRNA	lncRNA	NW_005395969.1	142961	144798	+	2	1773	79
LNC_000494	XLOC_023807	lincRNA	lncRNA	NW_005393651.1	733918	764015	-	2	393	80
LNC_001388	XLOC_061386	lincRNA	lncRNA	NW_005395837.1	346254	346794	-	2	431	80
LNC_000441	XLOC_021172	lincRNA	lncRNA	NW_005393561.1	526609	545661	-	3	471	80
LNC_001405	XLOC_062145	lincRNA	lncRNA	NW_005395938.1	64534	65173	-	2	487	80
LNC_001406	XLOC_062145	lincRNA	lncRNA	NW_005395938.1	64534	73505	-	2	489	80
LNC_000396	XLOC_019376	lincRNA	lncRNA	NW_005393489.1	1125412	1126037	+	2	506	80
LNC_000877	XLOC_040370	antisense_lncRNA	lncRNA	NW_005394339.1	116791	170387	-	3	520	80
LNC_001228	XLOC_054339	lincRNA	lncRNA	NW_005395183.1	1254886	1263311	-	3	537	80
LNC_000065	XLOC_003518	lincRNA	lncRNA	NW_005392955.1	95634	140263	+	3	653	80
LNC_000452	XLOC_021811	lincRNA	lncRNA	NW_005393585.1	1805652	1816584	+	3	757	80
LNC_001411	XLOC_062227	lincRNA	lncRNA	NW_005395948.1	295111	297561	-	2	785	80
LNC_001131	XLOC_050128	lincRNA	lncRNA	NW_005394906.1	739515	740425	+	2	794	80
LNC_000730	XLOC_033805	lincRNA	lncRNA	NW_005394063.1	307119	331634	+	3	799	80
LNC_000066	XLOC_003518	lincRNA	lncRNA	NW_005392955.1	102081	140263	+	3	905	80
LNC_000545	XLOC_025427	lincRNA	lncRNA	NW_005393718.1	650008	653687	+	5	1038	80
LNC_000840	XLOC_038737	lincRNA	lncRNA	NW_005394253.1	1011135	1107625	+	3	1203	80
LNC_001329	XLOC_058547	lincRNA	lncRNA	NW_005395584.1	392477	394224	-	2	1367	80
LNC_000930	XLOC_042208	antisense_lncRNA	lncRNA	NW_005394442.1	1338571	1340456	-	2	1501	80
LNC_000215	XLOC_011776	lincRNA	lncRNA	NW_005393225.1	1123672	1127056	-	2	1960	80
LNC_000647	XLOC_029475	lincRNA	lncRNA	NW_005393867.1	695383	699990	+	2	2265	80
LNC_000268	XLOC_013582	lincRNA	lncRNA	NW_005393298.1	4470528	4510222	+	3	2466	80
LNC_001232	XLOC_054476	lincRNA	lncRNA	NW_005395200.1	200594	208978	-	3	376	81
LNC_000566	XLOC_026331	lincRNA	lncRNA	NW_005393760.1	194401	195382	+	2	410	81
LNC_000159	XLOC_008488	lincRNA	lncRNA	NW_005393108.1	299461	305711	+	3	788	81
LNC_000242	XLOC_012786	lincRNA	lncRNA	NW_005393270.1	791680	810078	-	3	916	81
LNC_000513	XLOC_024255	antisense_lncRNA	lncRNA	NW_005393674.1	3650459	3685065	-	2	919	81
LNC_001439	XLOC_063822	lincRNA	lncRNA	NW_005396157.1	111906	112916	-	2	950	81
LNC_001180	XLOC_052680	lincRNA	lncRNA	NW_005395068.1	2392195	2397152	-	2	1202	81
LNC_001233	XLOC_054476	lincRNA	lncRNA	NW_005395200.1	200594	209011	-	4	1326	81
LNC_000822	XLOC_038105	lincRNA	lncRNA	NW_005394219.1	1120837	1123599	-	2	1830	81
LNC_000676	XLOC_031502	lincRNA	lncRNA	NW_005393959.1	2634143	2637071	+	2	2815	81
LNC_000057	XLOC_002653	lincRNA	lncRNA	NW_005392934.1	490514	493795	+	3	604	82
LNC_001434	XLOC_063402	lincRNA	lncRNA	NW_005396089.1	169235	170744	-	4	803	82
LNC_001550	XLOC_068526	antisense_lncRNA	lncRNA	NW_005397638.1	144666	187075	-	3	836	82
LNC_000957	XLOC_043404	lincRNA	lncRNA	NW_005394517.1	6427	9614	+	2	914	82
LNC_001507	XLOC_066247	lincRNA	lncRNA	NW_005396726.1	125937	128459	+	3	1070	82
LNC_000895	XLOC_040808	lincRNA	lncRNA	NW_005394369.1	848754	1075966	+	2	1332	82
LNC_001231	XLOC_054476	lincRNA	lncRNA	NW_005395200.1	200594	208974	-	3	1352	82
LNC_001234	XLOC_054476	lincRNA	lncRNA	NW_005395200.1	200594	209028	-	4	1551	82
LNC_000608	XLOC_028198	antisense_lncRNA	lncRNA	NW_005393822.1	2053839	2061377	-	2	1844	82
LNC_001574	XLOC_069714	lincRNA	lncRNA	NW_005399252.1	4466	10303	+	2	3115	82
LNC_000023	XLOC_001066	antisense_lncRNA	lncRNA	NW_005392872.1	1463792	1466199	+	2	480	83
LNC_001356	XLOC_059742	lincRNA	lncRNA	NW_005395687.1	27028	27858	-	2	572	83
LNC_000560	XLOC_026105	lincRNA	lncRNA	NW_005393747.1	13584	15190	+	2	607	83
LNC_001536	XLOC_067725	lincRNA	lncRNA	NW_005397217.1	66405	67140	-	2	688	83
LNC_000640	XLOC_029351	lincRNA	lncRNA	NW_005393863.1	1613765	1626112	-	2	840	83
LNC_000413	XLOC_019962	antisense_lncRNA	lncRNA	NW_005393512.1	3241220	3256699	+	2	1049	83
LNC_000157	XLOC_008382	antisense_lncRNA	lncRNA	NW_005393106.1	122664	151729	+	5	1109	83
LNC_001129	XLOC_049892	lincRNA	lncRNA	NW_005394890.1	1670125	1673480	+	2	1254	83
LNC_000412	XLOC_019962	antisense_lncRNA	lncRNA	NW_005393512.1	3241136	3256699	+	4	1306	83
LNC_000932	XLOC_042330	lincRNA	lncRNA	NW_005394458.1	541428	544551	+	2	1849	83
LNC_000935	XLOC_042523	lincRNA	lncRNA	NW_005394464.1	857234	1000806	+	2	1906	83
LNC_000290	XLOC_014122	lincRNA	lncRNA	NW_005393314.1	310043	320532	-	2	337	84
LNC_001489	XLOC_065782	lincRNA	lncRNA	NW_005396599.1	23194	30527	-	4	362	84
LNC_000664	XLOC_030895	antisense_lncRNA	lncRNA	NW_005393932.1	74749	288550	+	4	501	84
LNC_000670	XLOC_031061	lincRNA	lncRNA	NW_005393942.1	68819	69535	-	2	645	84
LNC_001156	XLOC_051247	antisense_lncRNA	lncRNA	NW_005394992.1	426019	436266	+	4	777	84
LNC_001257	XLOC_055123	lincRNA	lncRNA	NW_005395259.1	148028	148871	+	2	787	84
LNC_001581	XLOC_069853	antisense_lncRNA	lncRNA	NW_005399653.1	35659	37170	-	2	842	84
LNC_001016	XLOC_046261	lincRNA	lncRNA	NW_005394681.1	220504	221478	+	2	914	84
LNC_001582	XLOC_069853	antisense_lncRNA	lncRNA	NW_005399653.1	35659	37324	-	2	998	84
LNC_000861	XLOC_039611	lincRNA	lncRNA	NW_005394304.1	160172	164247	+	3	1096	84
LNC_000710	XLOC_032700	lincRNA	lncRNA	NW_005394014.1	2380157	2383961	-	2	1128	84
LNC_000582	XLOC_026993	lincRNA	lncRNA	NW_005393778.1	127668	134492	-	2	1231	84
LNC_000511	XLOC_024189	lincRNA	lncRNA	NW_005393674.1	2480974	2492145	-	2	1628	84
LNC_001172	XLOC_052088	antisense_lncRNA	lncRNA	NW_005395047.1	1614449	1685199	+	2	2211	84
LNC_000263	XLOC_013419	lincRNA	lncRNA	NW_005393296.1	1210446	1213583	+	2	3081	84
LNC_000963	XLOC_043533	lincRNA	lncRNA	NW_005394535.1	1265791	1288797	-	2	755	85
LNC_000619	XLOC_028873	antisense_lncRNA	lncRNA	NW_005393852.1	3978720	4175234	+	6	875	85
LNC_000075	XLOC_003756	lincRNA	lncRNA	NW_005392961.1	650496	1165183	+	4	1017	85
LNC_000455	XLOC_021811	lincRNA	lncRNA	NW_005393585.1	1893606	1918165	+	2	1166	85
LNC_001055	XLOC_047780	lincRNA	lncRNA	NW_005394745.1	9106	29485	-	3	1194	85
LNC_000954	XLOC_043140	lincRNA	lncRNA	NW_005394492.1	220	2484	+	2	2193	85
LNC_000080	XLOC_003972	lincRNA	lncRNA	NW_005392966.1	443436	448838	-	2	5101	85
LNC_001064	XLOC_048049	antisense_lncRNA	lncRNA	NW_005394761.1	44179	69178	+	2	460	86
LNC_000127	XLOC_005824	lincRNA	lncRNA	NW_005393020.1	2711455	2714297	+	3	503	86
LNC_000668	XLOC_030939	lincRNA	lncRNA	NW_005393935.1	2993329	3025739	+	5	563	86
LNC_000272	XLOC_013673	lincRNA	lncRNA	NW_005393301.1	797593	860093	+	2	589	86
LNC_000260	XLOC_013314	lincRNA	lncRNA	NW_005393292.1	399514	406313	-	2	694	86
LNC_000273	XLOC_013673	lincRNA	lncRNA	NW_005393301.1	797593	860093	+	3	715	86
LNC_000109	XLOC_005066	lincRNA	lncRNA	NW_005392991.1	738447	739378	-	2	822	86
LNC_000277	XLOC_013673	lincRNA	lncRNA	NW_005393301.1	797660	860093	+	4	845	86
LNC_000166	XLOC_009159	lincRNA	lncRNA	NW_005393131.1	1879173	1897465	+	2	888	86
LNC_000510	XLOC_024177	lincRNA	lncRNA	NW_005393674.1	2045882	2046996	-	2	1021	86
LNC_001433	XLOC_063401	lincRNA	lncRNA	NW_005396089.1	156817	165589	-	2	1330	86
LNC_000926	XLOC_041901	lincRNA	lncRNA	NW_005394417.1	471173	480833	+	4	1596	86
LNC_000418	XLOC_020089	lincRNA	lncRNA	NW_005393518.1	790481	808286	+	3	1929	86
LNC_001054	XLOC_047685	lincRNA	lncRNA	NW_005394743.1	109523	219952	-	2	2087	86
LNC_001303	XLOC_057533	lincRNA	lncRNA	NW_005395502.1	26552	30032	-	2	2150	86
LNC_000269	XLOC_013582	lincRNA	lncRNA	NW_005393298.1	4507011	4510222	+	2	2795	86
LNC_001207	XLOC_053645	lincRNA	lncRNA	NW_005395145.1	1427065	1459362	-	4	527	87
LNC_001376	XLOC_060558	lincRNA	lncRNA	NW_005395766.1	280555	291561	-	2	576	87
LNC_000005	XLOC_000148	lincRNA	lncRNA	NW_005392828.1	344504	347251	-	3	594	87
LNC_000334	XLOC_016273	lincRNA	lncRNA	NW_005393385.1	4561936	4564217	-	2	626	87
LNC_001008	XLOC_045988	lincRNA	lncRNA	NW_005394669.1	1567580	1569438	+	2	670	87
LNC_001534	XLOC_067692	lincRNA	lncRNA	NW_005397206.1	144442	181627	+	5	694	87
LNC_000302	XLOC_014622	antisense_lncRNA	lncRNA	NW_005393329.1	2467899	2523282	+	3	719	87
LNC_000593	XLOC_027644	lincRNA	lncRNA	NW_005393796.1	1959437	1978128	+	2	767	87
LNC_000615	XLOC_028634	lincRNA	lncRNA	NW_005393844.1	529845	534079	+	2	896	87
LNC_001603	XLOC_070527	antisense_lncRNA	lncRNA	NW_005404360.1	8062	9407	+	2	1028	87
LNC_000175	XLOC_009929	lincRNA	lncRNA	NW_005393162.1	768207	786689	+	3	1331	87
LNC_000063	XLOC_003366	lincRNA	lncRNA	NW_005392953.1	786797	788481	-	2	1617	87
LNC_001176	XLOC_052182	lincRNA	lncRNA	NW_005395047.1	1083506	1092157	-	2	1646	87
LNC_001267	XLOC_056039	lincRNA	lncRNA	NW_005395342.1	1265308	1340366	-	3	1905	87
LNC_000485	XLOC_023157	lincRNA	lncRNA	NW_005393625.1	462395	464434	+	2	1963	87
LNC_000673	XLOC_031133	lincRNA	lncRNA	NW_005393946.1	1082173	1100839	+	3	2157	87
LNC_001065	XLOC_048076	antisense_lncRNA	lncRNA	NW_005394761.1	178729	218195	-	3	383	88
LNC_000842	XLOC_038794	antisense_lncRNA	lncRNA	NW_005394253.1	782408	810905	-	2	483	88
LNC_000559	XLOC_026105	lincRNA	lncRNA	NW_005393747.1	13581	15190	+	2	679	88
LNC_000479	XLOC_022791	lincRNA	lncRNA	NW_005393615.1	157506	158288	+	2	679	88
LNC_000556	XLOC_025922	lincRNA	lncRNA	NW_005393738.1	283987	285253	-	2	726	88
LNC_000204	XLOC_011279	lincRNA	lncRNA	NW_005393213.1	899561	926978	-	3	729	88
LNC_000106	XLOC_005042	lincRNA	lncRNA	NW_005392991.1	3754300	3762628	+	2	1048	88
LNC_001284	XLOC_056620	lincRNA	lncRNA	NW_005395413.1	495206	499124	+	3	581	89
LNC_000409	XLOC_019869	lincRNA	lncRNA	NW_005393507.1	926364	935564	+	4	682	89
LNC_000868	XLOC_039936	lincRNA	lncRNA	NW_005394315.1	350017	389872	+	3	755	89
LNC_001608	XLOC_072247	lincRNA	lncRNA	NW_005431891.1	1	927	-	2	824	89
LNC_000147	XLOC_007558	lincRNA	lncRNA	NW_005393067.1	842171	843491	+	2	862	89
LNC_000681	XLOC_031637	lincRNA	lncRNA	NW_005393959.1	2775190	2840556	-	5	1231	89
LNC_000565	XLOC_026313	antisense_lncRNA	lncRNA	NW_005393758.1	418167	425459	-	2	1387	89
LNC_000101	XLOC_004965	antisense_lncRNA	lncRNA	NW_005392990.1	20581	345563	-	3	1600	89
LNC_000100	XLOC_004965	antisense_lncRNA	lncRNA	NW_005392990.1	20581	274717	-	3	1610	89
LNC_001071	XLOC_048231	lincRNA	lncRNA	NW_005394775.1	720559	722581	+	2	1621	89
LNC_001527	XLOC_066931	lincRNA	lncRNA	NW_005396896.1	5008	6921	+	2	1857	89
LNC_001265	XLOC_055928	lincRNA	lncRNA	NW_005395322.1	36268	38856	-	2	2214	89
LNC_001112	XLOC_049546	lincRNA	lncRNA	NW_005394873.1	1117038	1118535	+	3	299	90
LNC_000708	XLOC_032587	lincRNA	lncRNA	NW_005394005.1	13540	18869	-	2	519	90
LNC_001561	XLOC_069029	lincRNA	lncRNA	NW_005398198.1	1346	2563	-	2	632	90
LNC_000227	XLOC_012333	lincRNA	lncRNA	NW_005393244.1	2279712	2281865	+	2	653	90
LNC_000701	XLOC_032130	lincRNA	lncRNA	NW_005393979.1	141964	143821	+	2	748	90
LNC_000394	XLOC_019320	lincRNA	lncRNA	NW_005393488.1	555021	767971	+	2	771	90
LNC_001089	XLOC_048715	lincRNA	lncRNA	NW_005394814.1	18582	78153	-	2	989	90
LNC_000864	XLOC_039643	lincRNA	lncRNA	NW_005394304.1	821484	822650	-	2	1109	90
LNC_001186	XLOC_052963	lincRNA	lncRNA	NW_005395098.1	356865	359104	+	2	1248	90
LNC_001069	XLOC_048207	antisense_lncRNA	lncRNA	NW_005394770.1	303322	313149	-	4	1254	90
LNC_000982	XLOC_044423	lincRNA	lncRNA	NW_005394591.1	1884765	1886494	+	2	1410	90
LNC_001074	XLOC_048321	lincRNA	lncRNA	NW_005394783.1	206860	208480	+	2	1464	90
LNC_000728	XLOC_033780	lincRNA	lncRNA	NW_005394061.1	1161272	1181969	+	4	1891	90
LNC_000164	XLOC_008699	lincRNA	lncRNA	NW_005393118.1	110839	138009	+	3	751	91
LNC_000847	XLOC_039055	lincRNA	lncRNA	NW_005394272.1	344480	397164	+	3	819	91
LNC_000983	XLOC_044444	antisense_lncRNA	lncRNA	NW_005394591.1	823487	1149752	-	6	850	91
LNC_001061	XLOC_047844	lincRNA	lncRNA	NW_005394757.1	317063	361589	+	2	966	91
LNC_000163	XLOC_008699	lincRNA	lncRNA	NW_005393118.1	110831	139368	+	3	1020	91
LNC_000722	XLOC_033234	lincRNA	lncRNA	NW_005394039.1	84352	88357	+	2	2218	91
LNC_000656	XLOC_030025	lincRNA	lncRNA	NW_005393895.1	43413	124566	+	5	2569	91
LNC_000803	XLOC_037134	antisense_lncRNA	lncRNA	NW_005394184.1	661950	691393	+	3	2745	91
LNC_001169	XLOC_051738	lincRNA	lncRNA	NW_005395022.1	122242	125742	-	2	2916	91
LNC_001506	XLOC_066244	lincRNA	lncRNA	NW_005396723.1	7521	8199	+	2	350	92
LNC_000517	XLOC_024351	lincRNA	lncRNA	NW_005393677.1	267618	287325	-	3	416	92
LNC_001464	XLOC_064937	lincRNA	lncRNA	NW_005396392.1	14116	19373	+	2	494	92
LNC_000154	XLOC_008211	lincRNA	lncRNA	NW_005393098.1	257506	258419	+	2	524	92
LNC_001012	XLOC_046089	antisense_lncRNA	lncRNA	NW_005394678.1	229703	255741	+	2	559	92
LNC_000364	XLOC_018104	antisense_lncRNA	lncRNA	NW_005393440.1	53493	55287	+	2	620	92
LNC_001241	XLOC_054700	lincRNA	lncRNA	NW_005395220.1	184021	325285	+	4	709	92
LNC_001240	XLOC_054700	lincRNA	lncRNA	NW_005395220.1	163350	325285	+	4	874	92
LNC_000725	XLOC_033391	lincRNA	lncRNA	NW_005394045.1	907215	909061	-	2	917	92
LNC_000348	XLOC_016994	lincRNA	lncRNA	NW_005393406.1	2635813	2636915	+	2	1030	92
LNC_001239	XLOC_054700	lincRNA	lncRNA	NW_005395220.1	163320	517438	+	5	1337	92
LNC_001236	XLOC_054476	lincRNA	lncRNA	NW_005395200.1	200594	209028	-	3	1677	92
LNC_001235	XLOC_054476	lincRNA	lncRNA	NW_005395200.1	200594	209028	-	2	2524	92
LNC_000580	XLOC_026905	lincRNA	lncRNA	NW_005393773.1	638280	642694	-	2	3894	92
LNC_001586	XLOC_069906	lincRNA	lncRNA	NW_005399849.1	1946	11016	-	3	281	93
LNC_000430	XLOC_020868	antisense_lncRNA	lncRNA	NW_005393552.1	643943	646445	+	3	503	93
LNC_000428	XLOC_020868	antisense_lncRNA	lncRNA	NW_005393552.1	643891	646445	+	3	507	93
LNC_000742	XLOC_034578	lincRNA	lncRNA	NW_005394088.1	975124	1003392	-	2	530	93
LNC_000429	XLOC_020868	antisense_lncRNA	lncRNA	NW_005393552.1	643896	646445	+	3	549	93
LNC_001136	XLOC_050525	lincRNA	lncRNA	NW_005394935.1	1097698	1099268	-	2	863	93
LNC_001206	XLOC_053610	lincRNA	lncRNA	NW_005395145.1	1302908	1320532	-	2	866	93
LNC_000172	XLOC_009712	lincRNA	lncRNA	NW_005393151.1	1673152	1713555	+	5	986	93
LNC_000034	XLOC_001589	lincRNA	lncRNA	NW_005392895.1	2123699	2173040	+	4	1242	93
LNC_000853	XLOC_039359	lincRNA	lncRNA	NW_005394284.1	448837	450441	-	2	1555	93
LNC_000469	XLOC_022554	lincRNA	lncRNA	NW_005393609.1	1553777	1985938	+	10	1587	93
LNC_000621	XLOC_029016	lincRNA	lncRNA	NW_005393853.1	1490602	1492664	-	2	1987	93
LNC_000609	XLOC_028242	lincRNA	lncRNA	NW_005393827.1	219204	223099	+	2	3833	93
LNC_000401	XLOC_019773	lincRNA	lncRNA	NW_005393504.1	3595349	3620876	+	18	5696	93
LNC_000812	XLOC_037572	lincRNA	lncRNA	NW_005394195.1	1197778	1219076	+	4	687	94
LNC_001361	XLOC_060123	lincRNA	lncRNA	NW_005395716.1	110518	168001	-	2	706	94
LNC_000956	XLOC_043331	lincRNA	lncRNA	NW_005394508.1	2273020	2339844	-	6	771	94
LNC_000999	XLOC_045497	lincRNA	lncRNA	NW_005394647.1	4501	10691	-	2	775	94
LNC_000150	XLOC_007863	lincRNA	lncRNA	NW_005393080.1	361543	382886	+	2	783	94
LNC_001437	XLOC_063635	antisense_lncRNA	lncRNA	NW_005396122.1	48347	130953	-	2	938	94
LNC_000210	XLOC_011563	lincRNA	lncRNA	NW_005393221.1	760276	771131	+	4	1097	94
LNC_000140	XLOC_007077	antisense_lncRNA	lncRNA	NW_005393050.1	1867805	1929529	+	3	1160	94
LNC_001412	XLOC_062264	lincRNA	lncRNA	NW_005395950.1	487166	489513	-	2	1229	94
LNC_000685	XLOC_031662	lincRNA	lncRNA	NW_005393960.1	988592	992590	+	2	1398	94
LNC_000965	XLOC_043537	lincRNA	lncRNA	NW_005394535.1	1362557	1422132	-	5	1762	94
LNC_000972	XLOC_044025	lincRNA	lncRNA	NW_005394559.1	1387850	1417672	-	3	2029	94
LNC_001043	XLOC_047263	lincRNA	lncRNA	NW_005394724.1	2636848	2639107	-	2	2200	94
LNC_000624	XLOC_029062	lincRNA	lncRNA	NW_005393854.1	168082	169709	-	2	300	95
LNC_000618	XLOC_028873	lincRNA	lncRNA	NW_005393852.1	3839342	4143814	+	3	520	95
LNC_000262	XLOC_013363	antisense_lncRNA	lncRNA	NW_005393295.1	559189	562943	-	3	624	95
LNC_000574	XLOC_026605	antisense_lncRNA	lncRNA	NW_005393767.1	641176	774502	+	5	631	95
LNC_001347	XLOC_059389	lincRNA	lncRNA	NW_005395657.1	377848	388948	+	2	656	95
LNC_000064	XLOC_003518	lincRNA	lncRNA	NW_005392955.1	95634	103832	+	2	716	95
LNC_001223	XLOC_054131	lincRNA	lncRNA	NW_005395173.1	200641	201429	+	2	720	95
LNC_000420	XLOC_020289	antisense_lncRNA	lncRNA	NW_005393523.1	422444	437858	-	2	740	95
LNC_000573	XLOC_026605	antisense_lncRNA	lncRNA	NW_005393767.1	641106	774502	+	6	812	95
LNC_000249	XLOC_013045	antisense_lncRNA	lncRNA	NW_005393279.1	1360115	1388705	+	2	852	95
LNC_000280	XLOC_013673	lincRNA	lncRNA	NW_005393301.1	797676	860093	+	5	919	95
LNC_000408	XLOC_019869	lincRNA	lncRNA	NW_005393507.1	926364	935564	+	3	1072	95
LNC_000724	XLOC_033385	lincRNA	lncRNA	NW_005394045.1	857226	858649	+	2	1368	95
LNC_001015	XLOC_046194	lincRNA	lncRNA	NW_005394680.1	50207	57406	+	2	1509	95
LNC_001362	XLOC_060123	lincRNA	lncRNA	NW_005395716.1	166577	210557	-	2	1594	95
LNC_001070	XLOC_048230	lincRNA	lncRNA	NW_005394775.1	717349	719082	+	2	1679	95
LNC_000686	XLOC_031662	lincRNA	lncRNA	NW_005393960.1	988592	992590	+	3	1777	95
LNC_000414	XLOC_019962	antisense_lncRNA	lncRNA	NW_005393512.1	3241230	3256699	+	2	1911	95
LNC_000917	XLOC_041591	lincRNA	lncRNA	NW_005394401.1	609124	640576	+	2	2284	95
LNC_001197	XLOC_053529	lincRNA	lncRNA	NW_005395134.1	18824	21956	-	2	3081	95
LNC_001359	XLOC_060008	lincRNA	lncRNA	NW_005395710.1	790511	791670	+	2	313	96
LNC_000913	XLOC_041515	lincRNA	lncRNA	NW_005394393.1	126550	137587	-	3	481	96
LNC_000900	XLOC_041015	lincRNA	lncRNA	NW_005394375.1	1460501	1461074	+	2	516	96
LNC_001476	XLOC_065327	lincRNA	lncRNA	NW_005396484.1	60825	68123	-	2	623	96
LNC_001579	XLOC_069821	lincRNA	lncRNA	NW_005399561.1	4964	6047	-	2	667	96
LNC_000411	XLOC_019903	lincRNA	lncRNA	NW_005393511.1	40934	225254	+	4	670	96
LNC_000410	XLOC_019903	lincRNA	lncRNA	NW_005393511.1	40888	240521	+	4	709	96
LNC_000377	XLOC_018750	antisense_lncRNA	lncRNA	NW_005393467.1	527644	535980	+	3	770	96
LNC_000544	XLOC_025427	lincRNA	lncRNA	NW_005393718.1	643145	653219	+	3	897	96
LNC_000553	XLOC_025680	lincRNA	lncRNA	NW_005393727.1	5566	6566	+	2	942	96
LNC_001556	XLOC_068764	lincRNA	lncRNA	NW_005397846.1	20183	26512	+	2	989	96
LNC_001042	XLOC_047233	lincRNA	lncRNA	NW_005394724.1	1308849	1314412	-	2	1040	96
LNC_001368	XLOC_060350	lincRNA	lncRNA	NW_005395739.1	286113	345891	+	2	1159	96
LNC_000122	XLOC_005566	antisense_lncRNA	lncRNA	NW_005393007.1	1248576	1295195	-	2	1210	96
LNC_000085	XLOC_004174	antisense_lncRNA	lncRNA	NW_005392976.1	1388401	1391069	+	2	1217	96
LNC_000781	XLOC_035755	lincRNA	lncRNA	NW_005394130.1	742219	748642	+	3	1357	96
LNC_000107	XLOC_005044	antisense_lncRNA	lncRNA	NW_005392991.1	3784979	3871634	+	6	1786	96
LNC_000059	XLOC_002669	lincRNA	lncRNA	NW_005392934.1	924354	955232	-	3	2680	96
LNC_000919	XLOC_041629	lincRNA	lncRNA	NW_005394406.1	832486	836086	+	2	3508	96
LNC_000226	XLOC_012320	lincRNA	lncRNA	NW_005393244.1	56069	60793	+	2	3772	96
LNC_001137	XLOC_050581	lincRNA	lncRNA	NW_005394936.1	1436007	1444133	-	2	8006	96
LNC_001205	XLOC_053609	lincRNA	lncRNA	NW_005395145.1	1285419	1288601	-	2	431	97
LNC_001549	XLOC_068502	lincRNA	lncRNA	NW_005397636.1	1147	3146	-	2	443	97
LNC_001000	XLOC_045626	lincRNA	lncRNA	NW_005394649.1	827834	833137	-	2	453	97
LNC_001360	XLOC_060008	lincRNA	lncRNA	NW_005395710.1	790548	791670	+	3	482	97
LNC_000144	XLOC_007226	lincRNA	lncRNA	NW_005393054.1	886892	889075	-	2	772	97
LNC_000031	XLOC_001254	lincRNA	lncRNA	NW_005392876.1	991811	1100142	+	2	798	97
LNC_000228	XLOC_012333	lincRNA	lncRNA	NW_005393244.1	2279712	2374299	+	4	879	97
LNC_001208	XLOC_053645	lincRNA	lncRNA	NW_005395145.1	1434354	1467398	-	3	944	97
LNC_000753	XLOC_034844	lincRNA	lncRNA	NW_005394095.1	1053025	1057420	+	2	1088	97
LNC_000782	XLOC_035759	lincRNA	lncRNA	NW_005394130.1	1815393	1864924	+	2	1206	97
LNC_000120	XLOC_005545	lincRNA	lncRNA	NW_005393007.1	1632735	1641064	+	2	1312	97
LNC_000978	XLOC_044352	lincRNA	lncRNA	NW_005394588.1	249608	266379	+	6	1369	97
LNC_001041	XLOC_047230	lincRNA	lncRNA	NW_005394724.1	1293289	1301730	-	2	1437	97
LNC_000688	XLOC_031721	lincRNA	lncRNA	NW_005393960.1	987812	992596	-	2	1452	97
LNC_000090	XLOC_004464	lincRNA	lncRNA	NW_005392983.1	1538180	1627079	+	2	1467	97
LNC_000671	XLOC_031070	lincRNA	lncRNA	NW_005393943.1	26642	45449	+	4	1805	97
LNC_000790	XLOC_036115	lincRNA	lncRNA	NW_005394145.1	426459	429552	+	2	1969	97
LNC_000476	XLOC_022618	lincRNA	lncRNA	NW_005393609.1	197890	199995	-	2	2036	97
LNC_000024	XLOC_001098	lincRNA	lncRNA	NW_005392872.1	990058	997493	-	3	2157	97
LNC_000201	XLOC_010881	lincRNA	lncRNA	NW_005393195.1	233	2958	-	2	2657	97
LNC_000599	XLOC_027717	lincRNA	lncRNA	NW_005393803.1	1223501	1227322	-	2	2757	97
LNC_000160	XLOC_008589	lincRNA	lncRNA	NW_005393114.1	640622	643721	+	2	550	98
LNC_001019	XLOC_046407	lincRNA	lncRNA	NW_005394686.1	565075	567515	-	2	772	98
LNC_000392	XLOC_019288	lincRNA	lncRNA	NW_005393483.1	665752	667753	-	2	818	98
LNC_000750	XLOC_034776	lincRNA	lncRNA	NW_005394091.1	410029	485001	+	4	937	98
LNC_000789	XLOC_036015	lincRNA	lncRNA	NW_005394141.1	2941215	3117386	-	4	1097	98
LNC_000857	XLOC_039583	lincRNA	lncRNA	NW_005394301.1	143559	188592	-	5	1227	98
LNC_001306	XLOC_057560	lincRNA	lncRNA	NW_005395507.1	65729	86246	+	2	1373	98
LNC_000648	XLOC_029541	lincRNA	lncRNA	NW_005393870.1	568240	585652	+	3	1629	98
LNC_001154	XLOC_051227	lincRNA	lncRNA	NW_005394990.1	22772	24449	+	2	1630	98
LNC_000826	XLOC_038273	lincRNA	lncRNA	NW_005394235.1	833959	863283	+	3	1787	98
LNC_001153	XLOC_051227	lincRNA	lncRNA	NW_005394990.1	22574	24449	+	2	1823	98
LNC_000598	XLOC_027647	lincRNA	lncRNA	NW_005393796.1	1589530	1593421	-	3	1862	98
LNC_000597	XLOC_027647	lincRNA	lncRNA	NW_005393796.1	1589530	1593421	-	3	1871	98
LNC_000936	XLOC_042583	lincRNA	lncRNA	NW_005394465.1	444807	450655	+	3	2061	98
LNC_000323	XLOC_015870	antisense_lncRNA	lncRNA	NW_005393377.1	39137	45040	-	2	2122	98
LNC_001566	XLOC_069254	lincRNA	lncRNA	NW_005398446.1	129356	135074	+	3	2124	98
LNC_001260	XLOC_055552	lincRNA	lncRNA	NW_005395290.1	16675	23011	+	3	451	99
LNC_000992	XLOC_045224	lincRNA	lncRNA	NW_005394636.1	289351	326725	-	4	724	99
LNC_001440	XLOC_063954	antisense_lncRNA	lncRNA	NW_005396190.1	773262	781342	+	3	861	99
LNC_001088	XLOC_048703	lincRNA	lncRNA	NW_005394813.1	22093	25256	-	2	1134	99
LNC_000506	XLOC_024079	lincRNA	lncRNA	NW_005393670.1	480284	483011	+	2	1433	99
LNC_000674	XLOC_031338	lincRNA	lncRNA	NW_005393951.1	712308	736434	+	2	2120	99
LNC_001202	XLOC_053533	lincRNA	lncRNA	NW_005395134.1	42297	45001	-	2	2645	99
LNC_001552	XLOC_068537	lincRNA	lncRNA	NW_005397645.1	3638	8512	-	3	322	100
LNC_000415	XLOC_019966	lincRNA	lncRNA	NW_005393512.1	3275484	3276190	+	3	355	100
LNC_000601	XLOC_027860	lincRNA	lncRNA	NW_005393813.1	781713	831573	+	3	643	100
LNC_000945	XLOC_042849	lincRNA	lncRNA	NW_005394473.1	1157457	1159342	-	2	734	100
LNC_000152	XLOC_007985	lincRNA	lncRNA	NW_005393087.1	4117934	4119044	+	2	761	100
LNC_000828	XLOC_038437	lincRNA	lncRNA	NW_005394239.1	72791	75325	-	2	1190	100
LNC_000732	XLOC_033826	lincRNA	lncRNA	NW_005394063.1	1946202	1950701	+	2	1324	100
LNC_001219	XLOC_053949	antisense_lncRNA	lncRNA	NW_005395164.1	196986	247386	+	2	1778	100
LNC_000292	XLOC_014144	lincRNA	lncRNA	NW_005393315.1	523675	526342	+	2	2606	100
LNC_001124	XLOC_049782	lincRNA	lncRNA	NW_005394887.1	269837	284365	-	3	2738	100
LNC_001367	XLOC_060318	lincRNA	lncRNA	NW_005395739.1	122256	188489	+	3	4667	100
LNC_001490	XLOC_065782	lincRNA	lncRNA	NW_005396599.1	23194	30528	-	4	306	101
LNC_000266	XLOC_013498	lincRNA	lncRNA	NW_005393296.1	2069395	2069802	-	2	321	101
LNC_001133	XLOC_050179	lincRNA	lncRNA	NW_005394912.1	64939	78608	+	3	373	101
LNC_000629	XLOC_029154	lincRNA	lncRNA	NW_005393857.1	225406	234036	-	3	503	101
LNC_001363	XLOC_060216	lincRNA	lncRNA	NW_005395723.1	130208	133833	-	2	617	101
LNC_000366	XLOC_018165	lincRNA	lncRNA	NW_005393444.1	530509	576071	+	3	737	101
LNC_000286	XLOC_013781	lincRNA	lncRNA	NW_005393303.1	900902	918498	+	4	798	101
LNC_001227	XLOC_054307	antisense_lncRNA	lncRNA	NW_005395183.1	2481689	2487746	+	2	908	101
LNC_001183	XLOC_052752	lincRNA	lncRNA	NW_005395078.1	301685	303295	+	2	929	101
LNC_001160	XLOC_051468	lincRNA	lncRNA	NW_005395002.1	126123	127172	-	2	1000	101
LNC_000222	XLOC_012183	antisense_lncRNA	lncRNA	NW_005393238.1	572393	837230	+	5	1106	101
LNC_001073	XLOC_048262	antisense_lncRNA	lncRNA	NW_005394775.1	497258	502944	-	2	1380	101
LNC_000780	XLOC_035749	lincRNA	lncRNA	NW_005394130.1	159484	161793	+	2	1555	101
LNC_000053	XLOC_002598	lincRNA	lncRNA	NW_005392933.1	1245410	1257340	+	2	1582	101
LNC_001062	XLOC_047929	lincRNA	lncRNA	NW_005394757.1	648068	742045	+	2	1618	101
LNC_000055	XLOC_002598	lincRNA	lncRNA	NW_005392933.1	1251365	1257340	+	2	1674	101
LNC_001139	XLOC_050701	antisense_lncRNA	lncRNA	NW_005394952.1	111093	114148	+	2	1877	101
LNC_001081	XLOC_048433	lincRNA	lncRNA	NW_005394787.1	409650	483226	-	3	2273	101
LNC_000669	XLOC_030953	lincRNA	lncRNA	NW_005393935.1	3049685	3052645	+	2	2700	101
LNC_001546	XLOC_068264	lincRNA	lncRNA	NW_005397474.1	8375	21137	-	2	2856	101
LNC_001488	XLOC_065593	antisense_lncRNA	lncRNA	NW_005396560.1	267966	270077	+	2	335	102
LNC_000033	XLOC_001451	lincRNA	lncRNA	NW_005392880.1	866018	867696	-	2	744	102
LNC_000457	XLOC_021866	lincRNA	lncRNA	NW_005393585.1	1197810	1255042	-	2	808	102
LNC_000745	XLOC_034622	lincRNA	lncRNA	NW_005394090.1	1083516	1086270	+	3	849	102
LNC_000283	XLOC_013781	lincRNA	lncRNA	NW_005393303.1	900894	918498	+	5	888	102
LNC_000187	XLOC_010280	antisense_lncRNA	lncRNA	NW_005393177.1	827350	858849	-	4	889	102
LNC_001471	XLOC_065217	lincRNA	lncRNA	NW_005396472.1	33749	37962	+	3	909	102
LNC_001414	XLOC_062391	lincRNA	lncRNA	NW_005395960.1	52	11322	+	2	920	102
LNC_000762	XLOC_035018	lincRNA	lncRNA	NW_005394100.1	450981	453655	-	2	1052	102
LNC_000524	XLOC_024747	lincRNA	lncRNA	NW_005393697.1	907785	908932	-	2	1067	102
LNC_000763	XLOC_035018	lincRNA	lncRNA	NW_005394100.1	450981	453830	-	2	1230	102
LNC_000021	XLOC_000925	antisense_lncRNA	lncRNA	NW_005392865.1	589279	625834	-	3	1250	102
LNC_000852	XLOC_039330	lincRNA	lncRNA	NW_005394284.1	72360	74223	-	2	1333	102
LNC_001194	XLOC_053199	lincRNA	lncRNA	NW_005395105.1	193266	194662	+	2	1347	102
LNC_000706	XLOC_032475	antisense_lncRNA	lncRNA	NW_005393999.1	843799	848051	-	3	1349	102
LNC_001470	XLOC_065217	lincRNA	lncRNA	NW_005396472.1	33749	36335	+	2	1405	102
LNC_001121	XLOC_049760	lincRNA	lncRNA	NW_005394887.1	1608010	1616005	+	4	1501	102
LNC_001473	XLOC_065311	lincRNA	lncRNA	NW_005396479.1	370237	379692	-	2	1561	102
LNC_000417	XLOC_020089	lincRNA	lncRNA	NW_005393518.1	790442	792479	+	2	1952	102
LNC_000103	XLOC_004965	lincRNA	lncRNA	NW_005392990.1	241971	345563	-	2	2145	102
LNC_000102	XLOC_004965	lincRNA	lncRNA	NW_005392990.1	241971	274717	-	2	2155	102
LNC_000427	XLOC_020800	lincRNA	lncRNA	NW_005393549.1	331768	337584	+	2	2168	102
LNC_000191	XLOC_010368	antisense_lncRNA	lncRNA	NW_005393180.1	282109	293880	-	2	2354	102
LNC_000802	XLOC_037102	lincRNA	lncRNA	NW_005394183.1	1074734	1077494	+	2	2709	102
LNC_000072	XLOC_003653	lincRNA	lncRNA	NW_005392960.1	19176	26404	+	2	6889	102
LNC_000073	XLOC_003653	lincRNA	lncRNA	NW_005392960.1	19176	26404	+	2	6892	102
LNC_000625	XLOC_029062	lincRNA	lncRNA	NW_005393854.1	168082	169716	-	2	312	103
LNC_000665	XLOC_030895	antisense_lncRNA	lncRNA	NW_005393932.1	74749	324804	+	4	458	103
LNC_000738	XLOC_034438	antisense_lncRNA	lncRNA	NW_005394086.1	21543	27164	-	3	498	103
LNC_000739	XLOC_034438	antisense_lncRNA	lncRNA	NW_005394086.1	21543	27172	-	2	506	103
LNC_000315	XLOC_015658	lincRNA	lncRNA	NW_005393375.1	2344772	2346533	+	2	637	103
LNC_000964	XLOC_043533	lincRNA	lncRNA	NW_005394535.1	1265791	1288798	-	2	707	103
LNC_000636	XLOC_029235	lincRNA	lncRNA	NW_005393862.1	642518	655837	-	3	779	103
LNC_000816	XLOC_037688	lincRNA	lncRNA	NW_005394204.1	42300	45244	+	3	786	103
LNC_000740	XLOC_034505	lincRNA	lncRNA	NW_005394087.1	495325	497965	-	2	1013	103
LNC_000586	XLOC_027102	lincRNA	lncRNA	NW_005393782.1	1346936	1348066	+	2	1052	103
LNC_000773	XLOC_035476	lincRNA	lncRNA	NW_005394124.1	273974	298829	-	2	1507	103
LNC_000606	XLOC_028138	lincRNA	lncRNA	NW_005393820.1	539278	542827	-	2	2341	103
LNC_001155	XLOC_051236	lincRNA	lncRNA	NW_005394990.1	71235	76898	-	2	4774	103
LNC_001242	XLOC_054700	lincRNA	lncRNA	NW_005395220.1	319759	325285	+	2	464	104
LNC_000456	XLOC_021866	lincRNA	lncRNA	NW_005393585.1	1197810	1254671	-	3	486	104
LNC_000450	XLOC_021684	lincRNA	lncRNA	NW_005393583.1	807183	808450	-	2	530	104
LNC_000589	XLOC_027530	lincRNA	lncRNA	NW_005393790.1	785474	786082	+	2	546	104
LNC_000300	XLOC_014546	antisense_lncRNA	lncRNA	NW_005393327.1	7577	228289	-	2	654	104
LNC_000942	XLOC_042847	lincRNA	lncRNA	NW_005394473.1	817926	818823	-	2	705	104
LNC_000050	XLOC_002363	lincRNA	lncRNA	NW_005392918.1	456444	467880	+	2	721	104
LNC_001215	XLOC_053919	lincRNA	lncRNA	NW_005395160.1	733992	736750	-	2	748	104
LNC_000509	XLOC_024176	lincRNA	lncRNA	NW_005393674.1	2032118	2034018	-	2	836	104
LNC_000025	XLOC_001098	lincRNA	lncRNA	NW_005392872.1	990058	997518	-	3	914	104
LNC_000245	XLOC_012924	antisense_lncRNA	lncRNA	NW_005393277.1	1525569	1531899	+	2	1045	104
LNC_000995	XLOC_045267	antisense_lncRNA	lncRNA	NW_005394641.1	3114484	3129230	+	3	1306	104
LNC_000224	XLOC_012278	lincRNA	lncRNA	NW_005393241.1	1200242	1203076	+	2	1386	104
LNC_000680	XLOC_031637	lincRNA	lncRNA	NW_005393959.1	2775190	2788255	-	4	1529	104
LNC_000174	XLOC_009770	lincRNA	lncRNA	NW_005393154.1	1391894	1394455	+	2	2001	104
LNC_000384	XLOC_019083	lincRNA	lncRNA	NW_005393476.1	381472	402071	-	3	2025	104
LNC_000190	XLOC_010359	lincRNA	lncRNA	NW_005393180.1	50519	58029	-	4	2117	104
LNC_000666	XLOC_030939	lincRNA	lncRNA	NW_005393935.1	2950306	3049628	+	5	2546	104
LNC_000667	XLOC_030939	lincRNA	lncRNA	NW_005393935.1	2951366	3049628	+	6	2617	104
LNC_000214	XLOC_011677	antisense_lncRNA	lncRNA	NW_005393224.1	380336	390641	-	2	5387	104
LNC_001319	XLOC_058207	lincRNA	lncRNA	NW_005395544.1	1392860	1393337	-	2	317	105
LNC_000060	XLOC_002725	lincRNA	lncRNA	NW_005392938.1	1119016	1123264	-	2	681	105
LNC_001158	XLOC_051297	lincRNA	lncRNA	NW_005394997.1	1051830	1056037	+	2	699	105
LNC_000741	XLOC_034541	lincRNA	lncRNA	NW_005394088.1	703339	709249	-	3	893	105
LNC_000465	XLOC_022553	lincRNA	lncRNA	NW_005393609.1	1318872	1325942	+	2	919	105
LNC_000362	XLOC_017949	lincRNA	lncRNA	NW_005393435.1	3042676	3044313	-	2	1058	105
LNC_001386	XLOC_061227	lincRNA	lncRNA	NW_005395833.1	637908	640450	+	3	1062	105
LNC_000928	XLOC_042053	lincRNA	lncRNA	NW_005394435.1	83408	151724	-	2	1099	105
LNC_000113	XLOC_005159	lincRNA	lncRNA	NW_005392994.1	1007121	1008812	-	2	1153	105
LNC_000274	XLOC_013673	lincRNA	lncRNA	NW_005393301.1	797593	926961	+	3	1213	105
LNC_001080	XLOC_048378	lincRNA	lncRNA	NW_005394786.1	180213	182917	+	2	1262	105
LNC_000594	XLOC_027647	lincRNA	lncRNA	NW_005393796.1	1579118	1593375	-	4	1820	105
LNC_000596	XLOC_027647	lincRNA	lncRNA	NW_005393796.1	1579118	1593421	-	4	2064	105
LNC_001179	XLOC_052599	lincRNA	lncRNA	NW_005395067.1	346135	605446	+	7	2185	105
LNC_000661	XLOC_030687	lincRNA	lncRNA	NW_005393926.1	1385098	1387732	+	2	2520	105
LNC_001165	XLOC_051538	lincRNA	lncRNA	NW_005395004.1	951387	956921	-	2	2674	105
LNC_000595	XLOC_027647	lincRNA	lncRNA	NW_005393796.1	1579118	1593421	-	3	3355	105
LNC_001512	XLOC_066458	lincRNA	lncRNA	NW_005396776.1	2	9945	-	2	7847	105
LNC_001086	XLOC_048653	lincRNA	lncRNA	NW_005394804.1	257808	258367	-	2	408	106
LNC_001099	XLOC_049149	lincRNA	lncRNA	NW_005394838.1	139725	140883	+	2	549	106
LNC_001181	XLOC_052689	antisense_lncRNA	lncRNA	NW_005395069.1	310395	311104	+	2	615	106
LNC_000657	XLOC_030377	lincRNA	lncRNA	NW_005393915.1	197433	204152	+	4	737	106
LNC_000278	XLOC_013673	lincRNA	lncRNA	NW_005393301.1	797660	995821	+	5	743	106
LNC_000167	XLOC_009210	lincRNA	lncRNA	NW_005393135.1	226656	230480	+	2	792	106
LNC_000805	XLOC_037150	lincRNA	lncRNA	NW_005394184.1	1750012	1752325	+	2	801	106
LNC_001343	XLOC_059138	lincRNA	lncRNA	NW_005395648.1	476614	478638	-	3	1083	106
LNC_000276	XLOC_013673	lincRNA	lncRNA	NW_005393301.1	797593	1009871	+	5	1091	106
LNC_000801	XLOC_037060	lincRNA	lncRNA	NW_005394182.1	88740	109795	+	2	1103	106
LNC_000096	XLOC_004952	lincRNA	lncRNA	NW_005392989.1	9986	12606	+	2	1160	106
LNC_001526	XLOC_066869	antisense_lncRNA	lncRNA	NW_005396868.1	41751	43098	+	2	1213	106
LNC_001259	XLOC_055539	antisense_lncRNA	lncRNA	NW_005395288.1	932834	940793	-	2	1523	106
LNC_001059	XLOC_047801	lincRNA	lncRNA	NW_005394749.1	82782	98000	-	4	1568	106
LNC_001017	XLOC_046310	lincRNA	lncRNA	NW_005394684.1	764772	820105	+	4	1776	106
LNC_000700	XLOC_032117	lincRNA	lncRNA	NW_005393978.1	657503	671318	+	2	2145	106
LNC_001117	XLOC_049685	lincRNA	lncRNA	NW_005394885.1	464365	466902	+	2	2223	106
LNC_000158	XLOC_008466	lincRNA	lncRNA	NW_005393106.1	4610504	4625838	-	5	3509	106
LNC_000521	XLOC_024560	lincRNA	lncRNA	NW_005393692.1	631149	636183	+	2	4961	106
LNC_000199	XLOC_010849	lincRNA	lncRNA	NW_005393194.1	788919	825091	+	4	322	107
LNC_001553	XLOC_068537	lincRNA	lncRNA	NW_005397645.1	7024	8512	-	3	324	107
LNC_001548	XLOC_068388	lincRNA	lncRNA	NW_005397545.1	3208	10020	-	2	357	107
LNC_000303	XLOC_014696	lincRNA	lncRNA	NW_005393331.1	487194	509142	-	2	450	107
LNC_000180	XLOC_010137	lincRNA	lncRNA	NW_005393167.1	760989	774150	+	6	544	107
LNC_001505	XLOC_066219	lincRNA	lncRNA	NW_005396707.1	110842	122799	-	2	630	107
LNC_000423	XLOC_020464	lincRNA	lncRNA	NW_005393538.1	104530	106436	+	2	664	107
LNC_001510	XLOC_066360	antisense_lncRNA	lncRNA	NW_005396759.1	165592	171352	-	2	683	107
LNC_000994	XLOC_045241	lincRNA	lncRNA	NW_005394639.1	25512	31151	-	2	862	107
LNC_001559	XLOC_068921	lincRNA	lncRNA	NW_005398014.1	27026	28070	+	2	883	107
LNC_001538	XLOC_067798	antisense_lncRNA	lncRNA	NW_005397256.1	20943	22108	-	2	905	107
LNC_001307	XLOC_057684	lincRNA	lncRNA	NW_005395515.1	8436	9398	-	2	908	107
LNC_000845	XLOC_038967	lincRNA	lncRNA	NW_005394269.1	130999	132617	+	2	985	107
LNC_001443	XLOC_063981	lincRNA	lncRNA	NW_005396194.1	62337	71080	-	2	1800	107
LNC_000439	XLOC_021064	lincRNA	lncRNA	NW_005393556.1	775407	777262	+	2	1804	107
LNC_000797	XLOC_036709	lincRNA	lncRNA	NW_005394173.1	2764467	2766416	-	2	1894	107
LNC_001094	XLOC_049035	lincRNA	lncRNA	NW_005394824.1	1322240	1324506	-	2	2165	107
LNC_000099	XLOC_004960	antisense_lncRNA	lncRNA	NW_005392990.1	679937	695325	+	3	2363	107
LNC_001297	XLOC_057348	lincRNA	lncRNA	NW_005395476.1	7129	10535	+	2	3162	107
LNC_000929	XLOC_042063	lincRNA	lncRNA	NW_005394435.1	186698	190818	-	2	4007	107
LNC_000211	XLOC_011573	lincRNA	lncRNA	NW_005393221.1	1015966	1021178	+	2	4573	107
LNC_001078	XLOC_048352	lincRNA	lncRNA	NW_005394786.1	40692	62860	+	2	7668	107
LNC_000821	XLOC_037829	lincRNA	lncRNA	NW_005394205.1	1922334	1927031	-	2	688	108
LNC_001111	XLOC_049511	lincRNA	lncRNA	NW_005394865.1	401282	404846	+	2	830	108
LNC_000173	XLOC_009769	lincRNA	lncRNA	NW_005393154.1	1373138	1376067	+	4	984	108
LNC_001504	XLOC_066200	lincRNA	lncRNA	NW_005396700.1	212180	213785	-	2	1059	108
LNC_000967	XLOC_043653	lincRNA	lncRNA	NW_005394542.1	11989	21581	+	3	1712	108
LNC_000562	XLOC_026183	lincRNA	lncRNA	NW_005393753.1	59753	98171	-	4	1770	108
LNC_000454	XLOC_021811	lincRNA	lncRNA	NW_005393585.1	1890849	1929088	+	4	2319	108
LNC_000453	XLOC_021811	lincRNA	lncRNA	NW_005393585.1	1820664	1929088	+	4	2336	108
LNC_000623	XLOC_029019	lincRNA	lncRNA	NW_005393853.1	1549116	1572679	-	3	2488	108
LNC_000622	XLOC_029019	lincRNA	lncRNA	NW_005393853.1	1549116	1572679	-	3	2494	108
LNC_000081	XLOC_004048	lincRNA	lncRNA	NW_005392969.1	3515445	3519932	-	2	2559	108
LNC_000614	XLOC_028538	lincRNA	lncRNA	NW_005393843.1	7125315	7140805	+	4	2644	108
LNC_000613	XLOC_028538	lincRNA	lncRNA	NW_005393843.1	7125315	7140805	+	4	2687	108
LNC_001540	XLOC_067863	lincRNA	lncRNA	NW_005397272.1	250462	292279	+	2	2691	108
LNC_000612	XLOC_028538	lincRNA	lncRNA	NW_005393843.1	7125315	7140805	+	5	2744	108
LNC_001529	XLOC_067172	lincRNA	lncRNA	NW_005396956.1	13514	17280	-	2	3703	108
LNC_001377	XLOC_060672	antisense_lncRNA	lncRNA	NW_005395778.1	61690	70057	+	4	3793	108
LNC_000416	XLOC_020043	lincRNA	lncRNA	NW_005393514.1	706960	713097	+	2	6023	108
LNC_000486	XLOC_023284	lincRNA	lncRNA	NW_005393631.1	2788740	2795745	-	2	6946	108
LNC_001084	XLOC_048453	antisense_lncRNA	lncRNA	NW_005394788.1	615343	644865	+	4	597	109
LNC_000092	XLOC_004634	antisense_lncRNA	lncRNA	NW_005392984.1	1422305	1426213	+	2	834	109
LNC_001419	XLOC_062718	antisense_lncRNA	lncRNA	NW_005396000.1	11546	74978	-	3	897	109
LNC_001562	XLOC_069029	lincRNA	lncRNA	NW_005398198.1	1346	2569	-	2	1010	109
LNC_001082	XLOC_048433	lincRNA	lncRNA	NW_005394787.1	459643	483025	-	3	1079	109
LNC_001177	XLOC_052298	lincRNA	lncRNA	NW_005395052.1	9777	11649	-	2	1098	109
LNC_001182	XLOC_052725	lincRNA	lncRNA	NW_005395074.1	427241	441944	+	4	1302	109
LNC_001246	XLOC_054866	lincRNA	lncRNA	NW_005395228.1	1833735	1844312	-	4	1790	109
LNC_000637	XLOC_029235	lincRNA	lncRNA	NW_005393862.1	652050	655788	-	2	2079	109
LNC_001285	XLOC_056625	lincRNA	lncRNA	NW_005395413.1	779189	975554	+	5	3976	109
LNC_000633	XLOC_029176	lincRNA	lncRNA	NW_005393857.1	3620552	3651652	-	5	8032	109
LNC_000632	XLOC_029176	lincRNA	lncRNA	NW_005393857.1	3609890	3637052	-	5	9621	109
LNC_001187	XLOC_052963	lincRNA	lncRNA	NW_005395098.1	356865	453587	+	4	629	110
LNC_000783	XLOC_035759	lincRNA	lncRNA	NW_005394130.1	1815393	1889893	+	3	664	110
LNC_001002	XLOC_045647	lincRNA	lncRNA	NW_005394651.1	75657	81040	+	2	826	110
LNC_000255	XLOC_013090	lincRNA	lncRNA	NW_005393281.1	996793	998098	+	2	915	110
LNC_001554	XLOC_068669	lincRNA	lncRNA	NW_005397740.1	15899	17011	+	2	1048	110
LNC_001047	XLOC_047556	lincRNA	lncRNA	NW_005394741.1	338871	340636	+	2	1128	110
LNC_000548	XLOC_025664	lincRNA	lncRNA	NW_005393726.1	1797847	1809004	-	4	1211	110
LNC_000402	XLOC_019781	lincRNA	lncRNA	NW_005393504.1	3621885	3631535	+	4	2210	110
LNC_000378	XLOC_018751	lincRNA	lncRNA	NW_005393467.1	634	52932	-	2	2362	110
LNC_000142	XLOC_007175	lincRNA	lncRNA	NW_005393052.1	1447450	1451961	-	2	2455	110
LNC_001317	XLOC_058089	antisense_lncRNA	lncRNA	NW_005395539.1	307804	328076	-	5	2477	110
LNC_000723	XLOC_033380	lincRNA	lncRNA	NW_005394045.1	391525	394992	+	2	2832	110
LNC_000836	XLOC_038626	lincRNA	lncRNA	NW_005394249.1	431025	456860	-	5	3438	110
LNC_000835	XLOC_038626	lincRNA	lncRNA	NW_005394249.1	431025	456858	-	5	3449	110
LNC_000659	XLOC_030581	lincRNA	lncRNA	NW_005393919.1	601994	605777	+	2	3734	110
LNC_000555	XLOC_025821	lincRNA	lncRNA	NW_005393735.1	1757413	1784843	+	3	3960	110
LNC_000165	XLOC_008964	lincRNA	lncRNA	NW_005393126.1	244795	245506	-	2	594	111
LNC_000981	XLOC_044399	lincRNA	lncRNA	NW_005394591.1	1506972	1508273	+	2	784	111
LNC_000307	XLOC_015193	lincRNA	lncRNA	NW_005393352.1	751791	753921	-	3	809	111
LNC_001278	XLOC_056381	antisense_lncRNA	lncRNA	NW_005395380.1	185237	187358	-	2	1820	111
LNC_000297	XLOC_014397	lincRNA	lncRNA	NW_005393323.1	1343915	1370481	+	2	2185	111
LNC_000546	XLOC_025496	lincRNA	lncRNA	NW_005393718.1	999186	1002419	+	2	2890	111
LNC_000832	XLOC_038626	lincRNA	lncRNA	NW_005394249.1	431025	450120	-	5	3412	111
LNC_000834	XLOC_038626	lincRNA	lncRNA	NW_005394249.1	431025	456854	-	5	3433	111
LNC_000833	XLOC_038626	lincRNA	lncRNA	NW_005394249.1	431025	456852	-	5	3444	111
LNC_000837	XLOC_038626	lincRNA	lncRNA	NW_005394249.1	431025	456899	-	5	3472	111
LNC_000425	XLOC_020569	lincRNA	lncRNA	NW_005393539.1	1297182	1302571	-	2	5320	111
LNC_000254	XLOC_013083	lincRNA	lncRNA	NW_005393281.1	854085	855777	+	2	497	112
LNC_000237	XLOC_012475	lincRNA	lncRNA	NW_005393251.1	2932318	2949654	+	3	818	112
LNC_000002	XLOC_000041	lincRNA	lncRNA	NW_005392815.1	61467	68140	-	2	889	112
LNC_000675	XLOC_031378	antisense_lncRNA	lncRNA	NW_005393953.1	631337	645280	+	5	993	112
LNC_000876	XLOC_040363	lincRNA	lncRNA	NW_005394339.1	81845	99264	-	4	1347	112
LNC_000649	XLOC_029541	lincRNA	lncRNA	NW_005393870.1	568240	591094	+	4	1444	112
LNC_000105	XLOC_005010	lincRNA	lncRNA	NW_005392991.1	2051117	2078322	+	3	1544	112
LNC_000660	XLOC_030622	lincRNA	lncRNA	NW_005393924.1	492114	493988	-	2	1655	112
LNC_000098	XLOC_004960	antisense_lncRNA	lncRNA	NW_005392990.1	679937	693441	+	2	1773	112
LNC_000328	XLOC_016128	lincRNA	lncRNA	NW_005393382.1	1317396	1343509	-	2	2084	112
LNC_001482	XLOC_065481	antisense_lncRNA	lncRNA	NW_005396509.1	506449	763407	-	3	3865	112
LNC_000683	XLOC_031657	lincRNA	lncRNA	NW_005393960.1	799835	807705	+	2	4207	112
LNC_000225	XLOC_012284	lincRNA	lncRNA	NW_005393241.1	1276739	1281450	+	2	4543	112
LNC_000137	XLOC_006768	antisense_lncRNA	lncRNA	NW_005393041.1	2534763	2537649	+	2	435	113
LNC_000909	XLOC_041417	lincRNA	lncRNA	NW_005394390.1	817785	820251	+	2	758	113
LNC_000792	XLOC_036163	antisense_lncRNA	lncRNA	NW_005394147.1	697773	711053	+	3	781	113
LNC_000335	XLOC_016309	lincRNA	lncRNA	NW_005393386.1	530232	533448	-	3	846	113
LNC_000484	XLOC_023018	lincRNA	lncRNA	NW_005393621.1	543613	545473	-	2	866	113
LNC_000856	XLOC_039572	lincRNA	lncRNA	NW_005394300.1	63938	65249	-	2	1150	113
LNC_000825	XLOC_038272	lincRNA	lncRNA	NW_005394235.1	826854	829590	+	2	1322	113
LNC_001457	XLOC_064403	lincRNA	lncRNA	NW_005396275.1	32607	34787	-	2	1346	113
LNC_000001	XLOC_000013	lincRNA	lncRNA	NW_005392811.1	15640	24188	+	2	434	114
LNC_001515	XLOC_066503	lincRNA	lncRNA	NW_005396778.1	28824	39365	-	2	454	114
LNC_001256	XLOC_055120	lincRNA	lncRNA	NW_005395259.1	140967	141724	+	2	691	114
LNC_000528	XLOC_024788	lincRNA	lncRNA	NW_005393697.1	4424506	4618166	-	4	1145	114
LNC_001266	XLOC_055947	lincRNA	lncRNA	NW_005395325.1	504310	505823	+	2	1270	114
LNC_001349	XLOC_059449	lincRNA	lncRNA	NW_005395663.1	374436	378049	+	2	1642	114
LNC_000094	XLOC_004653	lincRNA	lncRNA	NW_005392984.1	2339	5055	-	2	2147	114
LNC_000626	XLOC_029072	antisense_lncRNA	lncRNA	NW_005393854.1	412844	416961	-	2	2274	114
LNC_001479	XLOC_065342	lincRNA	lncRNA	NW_005396484.1	1267405	1270898	-	2	2413	114
LNC_001033	XLOC_047019	lincRNA	lncRNA	NW_005394715.1	251541	254590	+	2	3000	114
LNC_001079	XLOC_048352	lincRNA	lncRNA	NW_005394786.1	40692	95867	+	3	5272	114
LNC_000310	XLOC_015383	lincRNA	lncRNA	NW_005393361.1	696979	702628	-	2	5596	114
LNC_000507	XLOC_024132	lincRNA	lncRNA	NW_005393674.1	1620703	1639233	+	3	8557	114
LNC_000824	XLOC_038169	lincRNA	lncRNA	NW_005394226.1	1403563	1405841	+	3	389	115
LNC_001391	XLOC_061429	lincRNA	lncRNA	NW_005395842.1	168802	169897	+	2	642	115
LNC_001174	XLOC_052133	lincRNA	lncRNA	NW_005395047.1	2397461	2425430	+	5	803	115
LNC_000765	XLOC_035034	lincRNA	lncRNA	NW_005394101.1	125939	132864	-	2	974	115
LNC_000820	XLOC_037827	antisense_lncRNA	lncRNA	NW_005394205.1	1790177	1793960	-	3	1058	115
LNC_000363	XLOC_018080	lincRNA	lncRNA	NW_005393439.1	189917	191351	-	2	1118	115
LNC_000529	XLOC_024788	lincRNA	lncRNA	NW_005393697.1	4572799	4618181	-	2	1179	115
LNC_001335	XLOC_058629	lincRNA	lncRNA	NW_005395595.1	40604	68275	-	3	1547	115
LNC_000391	XLOC_019247	lincRNA	lncRNA	NW_005393482.1	120186	123596	-	2	2410	115
LNC_001518	XLOC_066577	lincRNA	lncRNA	NW_005396810.1	20668	43927	+	2	3040	115
LNC_001373	XLOC_060481	lincRNA	lncRNA	NW_005395747.1	56701	59904	+	2	3148	115
LNC_000720	XLOC_033229	lincRNA	lncRNA	NW_005394038.1	1333857	1337170	-	2	3223	115
LNC_001547	XLOC_068356	lincRNA	lncRNA	NW_005397537.1	8975	13115	-	2	4076	115
LNC_001326	XLOC_058388	antisense_lncRNA	lncRNA	NW_005395560.1	614490	619738	-	2	4697	115
LNC_001427	XLOC_063134	lincRNA	lncRNA	NW_005396060.1	186087	205997	+	3	463	116
LNC_000940	XLOC_042729	lincRNA	lncRNA	NW_005394470.1	928626	931037	-	2	553	116
LNC_000281	XLOC_013693	lincRNA	lncRNA	NW_005393301.1	1017711	1019099	+	2	572	116
LNC_000721	XLOC_033232	lincRNA	lncRNA	NW_005394038.1	1555717	1557172	-	2	588	116
LNC_000955	XLOC_043143	lincRNA	lncRNA	NW_005394492.1	414911	416817	+	2	616	116
LNC_001053	XLOC_047677	lincRNA	lncRNA	NW_005394743.1	312541	314043	+	2	691	116
LNC_000474	XLOC_022608	lincRNA	lncRNA	NW_005393609.1	95735	107768	-	4	868	116
LNC_000475	XLOC_022608	lincRNA	lncRNA	NW_005393609.1	95735	109839	-	6	995	116
LNC_000607	XLOC_028178	antisense_lncRNA	lncRNA	NW_005393822.1	1764282	1930030	-	4	1103	116
LNC_000029	XLOC_001221	lincRNA	lncRNA	NW_005392875.1	856872	861834	-	2	2013	116
LNC_000651	XLOC_029722	lincRNA	lncRNA	NW_005393876.1	148214	153859	+	2	2562	116
LNC_000500	XLOC_023859	antisense_lncRNA	lncRNA	NW_005393657.1	162756	202570	-	7	2564	116
LNC_000757	XLOC_034855	lincRNA	lncRNA	NW_005394095.1	1771390	1931209	+	4	2777	116
LNC_000755	XLOC_034855	lincRNA	lncRNA	NW_005394095.1	1627281	1931209	+	4	2838	116
LNC_000758	XLOC_034855	lincRNA	lncRNA	NW_005394095.1	1796280	1931209	+	3	2997	116
LNC_000989	XLOC_044765	antisense_lncRNA	lncRNA	NW_005394617.1	17647	21447	+	2	3668	116
LNC_001528	XLOC_067117	antisense_lncRNA	lncRNA	NW_005396942.1	747692	785158	-	6	4169	116
LNC_000731	XLOC_033818	lincRNA	lncRNA	NW_005394063.1	1419253	1424636	+	2	5313	116
LNC_001339	XLOC_058753	lincRNA	lncRNA	NW_005395611.1	30774	39774	+	4	5646	116
LNC_000872	XLOC_040137	lincRNA	lncRNA	NW_005394324.1	168190	185690	+	2	8236	116
LNC_000313	XLOC_015482	lincRNA	lncRNA	NW_005393369.1	408773	409296	+	2	442	117
LNC_001204	XLOC_053600	lincRNA	lncRNA	NW_005395145.1	1132713	1133340	-	2	522	117
LNC_000939	XLOC_042676	lincRNA	lncRNA	NW_005394470.1	1052909	1053892	+	2	558	117
LNC_001475	XLOC_065327	lincRNA	lncRNA	NW_005396484.1	40709	103706	-	4	618	117
LNC_000707	XLOC_032574	lincRNA	lncRNA	NW_005394004.1	353220	356599	+	2	632	117
LNC_000223	XLOC_012183	lincRNA	lncRNA	NW_005393238.1	740330	776878	+	3	695	117
LNC_001477	XLOC_065335	lincRNA	lncRNA	NW_005396484.1	354150	356628	-	2	1247	117
LNC_001040	XLOC_047216	lincRNA	lncRNA	NW_005394724.1	9969	13387	-	3	1357	117
LNC_000298	XLOC_014523	lincRNA	lncRNA	NW_005393326.1	409242	454085	+	2	1553	117
LNC_000774	XLOC_035502	antisense_lncRNA	lncRNA	NW_005394126.1	2351543	2423261	+	5	1681	117
LNC_000124	XLOC_005637	lincRNA	lncRNA	NW_005393011.1	606775	616021	+	2	1949	117
LNC_000385	XLOC_019083	lincRNA	lncRNA	NW_005393476.1	381472	402219	-	3	2269	117
LNC_000478	XLOC_022746	lincRNA	lncRNA	NW_005393614.1	178663	185552	+	3	2833	117
LNC_001472	XLOC_065283	lincRNA	lncRNA	NW_005396473.1	310701	316254	+	2	3212	117
LNC_001449	XLOC_064077	lincRNA	lncRNA	NW_005396212.1	102323	240367	-	6	3435	117
LNC_001418	XLOC_062586	lincRNA	lncRNA	NW_005395979.1	200888	222004	-	2	3878	117
LNC_001513	XLOC_066503	lincRNA	lncRNA	NW_005396778.1	23753	29289	-	2	563	118
LNC_000279	XLOC_013673	lincRNA	lncRNA	NW_005393301.1	797660	995821	+	5	846	118
LNC_000794	XLOC_036652	lincRNA	lncRNA	NW_005394173.1	2514744	2516424	-	2	1295	118
LNC_000119	XLOC_005463	lincRNA	lncRNA	NW_005393004.1	32687	34689	-	2	1394	118
LNC_000444	XLOC_021280	lincRNA	lncRNA	NW_005393563.1	322582	326549	-	2	1561	118
LNC_001011	XLOC_046064	lincRNA	lncRNA	NW_005394676.1	1055278	1057353	+	2	1986	118
LNC_000395	XLOC_019349	lincRNA	lncRNA	NW_005393489.1	83917	87204	+	2	2473	118
LNC_000784	XLOC_035799	lincRNA	lncRNA	NW_005394130.1	607826	644120	-	2	2568	118
LNC_000010	XLOC_000270	lincRNA	lncRNA	NW_005392837.1	1649813	1652694	-	2	2809	118
LNC_000461	XLOC_022082	lincRNA	lncRNA	NW_005393592.1	1489540	1493740	+	2	2952	118
LNC_000620	XLOC_029010	lincRNA	lncRNA	NW_005393853.1	1029178	1050197	-	2	3484	118
LNC_001357	XLOC_059801	lincRNA	lncRNA	NW_005395693.1	116481	121507	+	2	3614	118
LNC_000354	XLOC_017276	lincRNA	lncRNA	NW_005393409.1	1354897	1358738	-	3	3684	118
LNC_000697	XLOC_031990	lincRNA	lncRNA	NW_005393968.1	879970	885161	+	2	4504	118
LNC_000380	XLOC_018818	lincRNA	lncRNA	NW_005393468.1	1172776	1173436	+	2	464	119
LNC_001570	XLOC_069413	lincRNA	lncRNA	NW_005398753.1	1287	2794	+	2	533	119
LNC_001027	XLOC_046681	antisense_lncRNA	lncRNA	NW_005394695.1	893211	897727	-	2	575	119
LNC_000316	XLOC_015686	lincRNA	lncRNA	NW_005393375.1	424	7104	-	2	766	119
LNC_000311	XLOC_015447	lincRNA	lncRNA	NW_005393364.1	32627	40519	-	2	1065	119
LNC_000889	XLOC_040732	lincRNA	lncRNA	NW_005394367.1	732256	734955	+	4	1140	119
LNC_001229	XLOC_054348	antisense_lncRNA	lncRNA	NW_005395183.1	1562073	1564921	-	2	1261	119
LNC_001150	XLOC_051205	lincRNA	lncRNA	NW_005394989.1	126336	127880	-	2	1381	119
LNC_001459	XLOC_064635	lincRNA	lncRNA	NW_005396351.1	1123	2637	+	2	1412	119
LNC_000662	XLOC_030695	lincRNA	lncRNA	NW_005393926.1	1687088	1689186	+	2	1544	119
LNC_000376	XLOC_018654	lincRNA	lncRNA	NW_005393463.1	2411317	2436640	+	3	1570	119
LNC_001539	XLOC_067832	lincRNA	lncRNA	NW_005397267.1	61264	64189	-	2	2807	119
LNC_001544	XLOC_067946	lincRNA	lncRNA	NW_005397300.1	21604	34815	-	2	3169	119
LNC_000046	XLOC_002038	antisense_lncRNA	lncRNA	NW_005392908.1	224211	234224	-	2	4579	119
LNC_001218	XLOC_053935	antisense_lncRNA	lncRNA	NW_005395164.1	137316	151591	+	3	602	120
LNC_001296	XLOC_057345	lincRNA	lncRNA	NW_005395475.1	247216	248193	-	2	838	120
LNC_000467	XLOC_022554	lincRNA	lncRNA	NW_005393609.1	1528146	1985938	+	6	1200	120
LNC_001461	XLOC_064790	antisense_lncRNA	lncRNA	NW_005396379.1	735991	744619	-	2	1234	120
LNC_000466	XLOC_022554	lincRNA	lncRNA	NW_005393609.1	1528146	1985938	+	7	1257	120
LNC_001416	XLOC_062513	lincRNA	lncRNA	NW_005395976.1	259783	267027	-	5	1323	120
LNC_000754	XLOC_034850	antisense_lncRNA	lncRNA	NW_005394095.1	1259087	1272738	+	2	1330	120
LNC_001107	XLOC_049366	lincRNA	lncRNA	NW_005394854.1	365845	411432	-	2	1753	120
LNC_000086	XLOC_004268	lincRNA	lncRNA	NW_005392977.1	130451	136682	+	2	1894	120
LNC_000918	XLOC_041591	lincRNA	lncRNA	NW_005394401.1	609159	628540	+	2	3093	120
LNC_000449	XLOC_021683	lincRNA	lncRNA	NW_005393583.1	800854	806889	-	2	5902	120
LNC_001516	XLOC_066528	lincRNA	lncRNA	NW_005396784.1	35195	42898	-	2	7200	120
LNC_000097	XLOC_004952	lincRNA	lncRNA	NW_005392989.1	10443	12606	+	3	804	121
LNC_000196	XLOC_010617	antisense_lncRNA	lncRNA	NW_005393186.1	2587180	2592149	-	5	843	121
LNC_000712	XLOC_032757	lincRNA	lncRNA	NW_005394017.1	1272897	1424629	+	4	849	121
LNC_001085	XLOC_048616	lincRNA	lncRNA	NW_005394803.1	261779	264012	+	3	894	121
LNC_000125	XLOC_005762	lincRNA	lncRNA	NW_005393018.1	522852	959765	+	7	1090	121
LNC_001114	XLOC_049621	lincRNA	lncRNA	NW_005394879.1	551479	560396	-	3	1160	121
LNC_000617	XLOC_028873	lincRNA	lncRNA	NW_005393852.1	3839170	3979465	+	2	1176	121
LNC_001365	XLOC_060292	lincRNA	lncRNA	NW_005395733.1	164196	167732	+	2	1181	121
LNC_001366	XLOC_060292	lincRNA	lncRNA	NW_005395733.1	164251	167732	+	3	1254	121
LNC_001252	XLOC_055022	lincRNA	lncRNA	NW_005395248.1	826753	829771	-	2	1689	121
LNC_000440	XLOC_021073	lincRNA	lncRNA	NW_005393556.1	936609	941701	+	3	2068	121
LNC_000296	XLOC_014397	lincRNA	lncRNA	NW_005393323.1	1300337	1382684	+	4	2186	121
LNC_000293	XLOC_014300	lincRNA	lncRNA	NW_005393320.1	714087	724121	+	2	3517	121
LNC_000294	XLOC_014300	lincRNA	lncRNA	NW_005393320.1	714087	743907	+	2	4116	121
LNC_000181	XLOC_010207	lincRNA	lncRNA	NW_005393171.1	273117	279756	+	2	4506	121
LNC_000182	XLOC_010207	lincRNA	lncRNA	NW_005393171.1	273117	279756	+	2	4599	121
LNC_000677	XLOC_031579	lincRNA	lncRNA	NW_005393959.1	596244	601039	-	2	4735	121
LNC_000678	XLOC_031579	lincRNA	lncRNA	NW_005393959.1	596244	601232	-	2	4934	121
LNC_000463	XLOC_022348	lincRNA	lncRNA	NW_005393605.1	1321973	1328967	-	2	6902	121
LNC_001417	XLOC_062567	antisense_lncRNA	lncRNA	NW_005395979.1	292191	356308	-	2	453	122
LNC_001372	XLOC_060476	lincRNA	lncRNA	NW_005395747.1	27302	68171	+	2	473	122
LNC_000961	XLOC_043533	lincRNA	lncRNA	NW_005394535.1	1265791	1283061	-	3	826	122
LNC_001039	XLOC_047170	lincRNA	lncRNA	NW_005394721.1	1694464	1711168	-	6	907	122
LNC_000239	XLOC_012514	lincRNA	lncRNA	NW_005393252.1	1225970	1228768	-	2	1580	122
LNC_001577	XLOC_069731	lincRNA	lncRNA	NW_005399317.1	40613	53380	+	5	2417	122
LNC_001191	XLOC_053102	lincRNA	lncRNA	NW_005395103.1	869899	872967	-	2	2797	122
LNC_001358	XLOC_059958	lincRNA	lncRNA	NW_005395709.1	216716	221396	-	2	2824	122
LNC_001170	XLOC_051896	lincRNA	lncRNA	NW_005395032.1	1029878	1034382	+	2	369	123
LNC_000386	XLOC_019122	lincRNA	lncRNA	NW_005393480.1	383793	384342	+	2	415	123
LNC_001214	XLOC_053754	lincRNA	lncRNA	NW_005395155.1	590890	597803	+	3	495	123
LNC_000052	XLOC_002528	lincRNA	lncRNA	NW_005392927.1	998916	1112467	-	4	551	123
LNC_001502	XLOC_066119	lincRNA	lncRNA	NW_005396662.1	11843	14886	+	2	637	123
LNC_001389	XLOC_061390	lincRNA	lncRNA	NW_005395837.1	578627	583078	-	2	651	123
LNC_000944	XLOC_042849	lincRNA	lncRNA	NW_005394473.1	1152650	1159342	-	2	652	123
LNC_000426	XLOC_020722	antisense_lncRNA	lncRNA	NW_005393546.1	800113	800959	-	2	789	123
LNC_001221	XLOC_054012	lincRNA	lncRNA	NW_005395165.1	66680	69896	+	2	1099	123
LNC_000202	XLOC_011039	antisense_lncRNA	lncRNA	NW_005393201.1	564955	569693	+	3	1115	123
LNC_000011	XLOC_000397	lincRNA	lncRNA	NW_005392841.1	329668	331316	-	2	1116	123
LNC_000817	XLOC_037724	lincRNA	lncRNA	NW_005394204.1	17975	32191	-	2	1246	123
LNC_000324	XLOC_015885	lincRNA	lncRNA	NW_005393377.1	655071	657024	-	2	1350	123
LNC_000071	XLOC_003629	lincRNA	lncRNA	NW_005392958.1	546668	562690	-	2	1412	123
LNC_000860	XLOC_039604	lincRNA	lncRNA	NW_005394304.1	481	3589	+	2	2335	123
LNC_001193	XLOC_053181	lincRNA	lncRNA	NW_005395105.1	142581	146063	+	2	3412	123
LNC_001564	XLOC_069181	lincRNA	lncRNA	NW_005398376.1	13620	20177	-	2	6490	123
LNC_001607	XLOC_070694	lincRNA	lncRNA	NW_005406215.1	938	9388	-	2	8300	123
LNC_000605	XLOC_028083	lincRNA	lncRNA	NW_005393819.1	162359	171280	-	2	8864	123
LNC_001395	XLOC_061570	lincRNA	lncRNA	NW_005395861.1	385263	386969	+	2	507	124
LNC_000306	XLOC_014879	lincRNA	lncRNA	NW_005393337.1	2809274	2827268	+	4	810	124
LNC_001430	XLOC_063232	lincRNA	lncRNA	NW_005396065.1	70449	93589	+	5	964	124
LNC_000650	XLOC_029608	lincRNA	lncRNA	NW_005393872.1	965055	979002	+	3	1015	124
LNC_000514	XLOC_024287	lincRNA	lncRNA	NW_005393675.1	466374	472197	+	2	1029	124
LNC_000819	XLOC_037822	lincRNA	lncRNA	NW_005394205.1	1005602	1012902	-	2	1325	124
LNC_000799	XLOC_036788	lincRNA	lncRNA	NW_005394175.1	235493	287434	-	8	1397	124
LNC_000779	XLOC_035712	lincRNA	lncRNA	NW_005394127.1	2141767	2147723	-	3	1418	124
LNC_000684	XLOC_031662	lincRNA	lncRNA	NW_005393960.1	988592	990751	+	3	1695	124
LNC_000567	XLOC_026335	lincRNA	lncRNA	NW_005393760.1	97750	99822	-	2	1792	124
LNC_001578	XLOC_069731	lincRNA	lncRNA	NW_005399317.1	40841	43557	+	2	1884	124
LNC_000760	XLOC_034934	lincRNA	lncRNA	NW_005394096.1	453531	456067	-	2	2372	124
LNC_000558	XLOC_025993	lincRNA	lncRNA	NW_005393743.1	3057003	3074526	+	3	2759	124
LNC_001537	XLOC_067729	lincRNA	lncRNA	NW_005397217.1	76409	79240	-	2	2775	124
LNC_001576	XLOC_069731	lincRNA	lncRNA	NW_005399317.1	40613	53380	+	4	3197	124
LNC_001441	XLOC_063968	lincRNA	lncRNA	NW_005396190.1	704403	709368	-	2	4378	124
LNC_001442	XLOC_063968	lincRNA	lncRNA	NW_005396190.1	704403	709394	-	2	4399	124
LNC_000042	XLOC_001809	lincRNA	lncRNA	NW_005392900.1	1376025	1388031	+	2	6084	124
LNC_000769	XLOC_035359	lincRNA	lncRNA	NW_005394117.1	91	3330	-	3	394	125
LNC_000938	XLOC_042672	lincRNA	lncRNA	NW_005394470.1	974784	976061	+	2	487	125
LNC_000532	XLOC_024961	lincRNA	lncRNA	NW_005393703.1	1025371	1026091	+	2	580	125
LNC_001255	XLOC_055069	lincRNA	lncRNA	NW_005395256.1	925126	925932	+	2	583	125
LNC_001001	XLOC_045647	lincRNA	lncRNA	NW_005394651.1	75643	105707	+	4	720	125
LNC_000188	XLOC_010299	antisense_lncRNA	lncRNA	NW_005393179.1	1238131	1270918	+	2	735	125
LNC_001120	XLOC_049730	lincRNA	lncRNA	NW_005394885.1	726756	729987	-	2	834	125
LNC_001253	XLOC_055046	antisense_lncRNA	lncRNA	NW_005395250.1	100774	102729	-	2	863	125
LNC_001060	XLOC_047814	lincRNA	lncRNA	NW_005394751.1	895116	903006	+	2	1020	125
LNC_000304	XLOC_014816	lincRNA	lncRNA	NW_005393334.1	771870	830327	-	2	1106	125
LNC_000043	XLOC_001859	lincRNA	lncRNA	NW_005392900.1	647099	652879	-	3	1176	125
LNC_001100	XLOC_049162	lincRNA	lncRNA	NW_005394839.1	150865	160543	-	2	1254	125
LNC_000282	XLOC_013781	lincRNA	lncRNA	NW_005393303.1	900882	923901	+	3	1305	125
LNC_000287	XLOC_013781	lincRNA	lncRNA	NW_005393303.1	900907	923901	+	4	1359	125
LNC_000284	XLOC_013781	lincRNA	lncRNA	NW_005393303.1	900894	923901	+	4	1375	125
LNC_001322	XLOC_058326	lincRNA	lncRNA	NW_005395553.1	532239	545726	-	2	1410	125
LNC_000015	XLOC_000835	antisense_lncRNA	lncRNA	NW_005392859.1	723147	785615	-	4	1427	125
LNC_000285	XLOC_013781	lincRNA	lncRNA	NW_005393303.1	900899	923901	+	4	1428	125
LNC_001604	XLOC_070559	lincRNA	lncRNA	NW_005404701.1	9	3015	-	3	2002	125
LNC_000133	XLOC_006141	lincRNA	lncRNA	NW_005393029.1	308127	314833	+	2	2302	125
LNC_000132	XLOC_006141	lincRNA	lncRNA	NW_005393029.1	308127	314833	+	2	2303	125
LNC_000541	XLOC_025223	lincRNA	lncRNA	NW_005393712.1	664762	672888	+	8	2698	125
LNC_000523	XLOC_024677	lincRNA	lncRNA	NW_005393697.1	6875628	6888200	+	3	2885	125
LNC_001571	XLOC_069415	lincRNA	lncRNA	NW_005398753.1	2919	6580	+	2	3026	125
LNC_000854	XLOC_039362	lincRNA	lncRNA	NW_005394284.1	450534	453662	-	2	3070	125
LNC_000658	XLOC_030555	lincRNA	lncRNA	NW_005393919.1	435076	439926	+	2	3283	125
LNC_000971	XLOC_043999	lincRNA	lncRNA	NW_005394559.1	736055	755486	-	2	3381	125
LNC_000104	XLOC_005010	lincRNA	lncRNA	NW_005392991.1	2051117	2078322	+	2	3384	125
LNC_000356	XLOC_017620	lincRNA	lncRNA	NW_005393420.1	275298	279664	+	2	3988	125
LNC_001196	XLOC_053527	lincRNA	lncRNA	NW_005395134.1	5525	6126	-	2	544	126
LNC_000489	XLOC_023468	lincRNA	lncRNA	NW_005393643.1	904882	906797	-	2	556	126
LNC_001063	XLOC_048001	lincRNA	lncRNA	NW_005394757.1	473192	475112	-	2	727	126
LNC_000841	XLOC_038737	lincRNA	lncRNA	NW_005394253.1	1104600	1107625	+	2	1239	126
LNC_000890	XLOC_040732	lincRNA	lncRNA	NW_005394367.1	732289	734955	+	2	2098	126
LNC_000793	XLOC_036626	lincRNA	lncRNA	NW_005394173.1	598719	604402	+	2	2167	126
LNC_000831	XLOC_038559	antisense_lncRNA	lncRNA	NW_005394246.1	87161	93300	+	2	2646	126
LNC_000756	XLOC_034855	lincRNA	lncRNA	NW_005394095.1	1664254	1901951	+	3	5143	126
LNC_000291	XLOC_014141	lincRNA	lncRNA	NW_005393315.1	501952	523491	+	2	5632	126
LNC_001587	XLOC_069946	lincRNA	lncRNA	NW_005400020.1	6145	18595	+	2	7328	126
LNC_001258	XLOC_055421	lincRNA	lncRNA	NW_005395286.1	46863	222530	-	5	499	127
LNC_000342	XLOC_016474	lincRNA	lncRNA	NW_005393389.1	1727518	1728274	+	2	512	127
LNC_001382	XLOC_060976	antisense_lncRNA	lncRNA	NW_005395804.1	33477	37919	-	2	550	127
LNC_000309	XLOC_015355	antisense_lncRNA	lncRNA	NW_005393361.1	56216	57954	-	2	577	127
LNC_000766	XLOC_035074	lincRNA	lncRNA	NW_005394106.1	641801	650380	+	2	615	127
LNC_000492	XLOC_023719	lincRNA	lncRNA	NW_005393648.1	1324704	1326619	+	3	710	127
LNC_000696	XLOC_031964	lincRNA	lncRNA	NW_005393968.1	773494	785471	+	2	1095	127
LNC_000969	XLOC_043772	lincRNA	lncRNA	NW_005394546.1	347300	367942	+	3	1154	127
LNC_001293	XLOC_057321	lincRNA	lncRNA	NW_005395471.1	920085	922282	-	3	1234	127
LNC_001393	XLOC_061472	lincRNA	lncRNA	NW_005395854.1	55680	59080	+	4	1347	127
LNC_000360	XLOC_017842	lincRNA	lncRNA	NW_005393433.1	1501730	1511300	-	3	1414	127
LNC_001035	XLOC_047084	lincRNA	lncRNA	NW_005394719.1	720657	722480	+	2	1445	127
LNC_001467	XLOC_065010	lincRNA	lncRNA	NW_005396408.1	3079	16473	-	2	1456	127
LNC_001140	XLOC_050701	antisense_lncRNA	lncRNA	NW_005394952.1	111128	115760	+	2	1570	127
LNC_000493	XLOC_023719	lincRNA	lncRNA	NW_005393648.1	1324802	1326619	+	2	1661	127
LNC_000581	XLOC_026978	lincRNA	lncRNA	NW_005393777.1	86362	92960	-	2	6518	127
LNC_000359	XLOC_017842	lincRNA	lncRNA	NW_005393433.1	1346662	1589176	-	2	520	128
LNC_000155	XLOC_008231	lincRNA	lncRNA	NW_005393098.1	814151	833460	+	3	655	128
LNC_000193	XLOC_010483	lincRNA	lncRNA	NW_005393186.1	442262	446994	+	4	706	128
LNC_001390	XLOC_061395	lincRNA	lncRNA	NW_005395837.1	610243	611247	-	2	774	128
LNC_000949	XLOC_043015	lincRNA	lncRNA	NW_005394482.1	453802	455594	-	2	1019	128
LNC_001320	XLOC_058271	antisense_lncRNA	lncRNA	NW_005395551.1	1027902	1029873	-	2	1201	128
LNC_000177	XLOC_009970	lincRNA	lncRNA	NW_005393162.1	636779	639562	-	2	1244	128
LNC_000711	XLOC_032757	lincRNA	lncRNA	NW_005394017.1	1272897	1424290	+	3	1347	128
LNC_001083	XLOC_048433	lincRNA	lncRNA	NW_005394787.1	459643	483226	-	3	1350	128
LNC_000772	XLOC_035476	lincRNA	lncRNA	NW_005394124.1	269389	298829	-	2	1520	128
LNC_000771	XLOC_035476	lincRNA	lncRNA	NW_005394124.1	269389	273436	-	2	1555	128
LNC_000554	XLOC_025821	lincRNA	lncRNA	NW_005393735.1	1745119	1784843	+	4	1747	128
LNC_000004	XLOC_000121	lincRNA	lncRNA	NW_005392828.1	255720	258375	+	2	1941	128
LNC_000952	XLOC_043068	lincRNA	lncRNA	NW_005394486.1	377278	391733	-	2	2618	128
LNC_001142	XLOC_050783	antisense_lncRNA	lncRNA	NW_005394964.1	495263	506754	+	2	3096	128
LNC_001392	XLOC_061457	lincRNA	lncRNA	NW_005395853.1	61364	123588	+	2	3425	128
LNC_000069	XLOC_003528	lincRNA	lncRNA	NW_005392955.1	691620	724726	+	3	4260	128
LNC_000068	XLOC_003528	lincRNA	lncRNA	NW_005392955.1	690925	724726	+	3	6021	128
LNC_001046	XLOC_047436	lincRNA	lncRNA	NW_005394732.1	1122940	1172130	-	3	6132	128
LNC_001045	XLOC_047436	lincRNA	lncRNA	NW_005394732.1	1122940	1134802	-	2	6221	128
LNC_001128	XLOC_049839	lincRNA	lncRNA	NW_005394890.1	1543322	1557684	+	2	14291	128
LNC_000908	XLOC_041358	lincRNA	lncRNA	NW_005394386.1	2373028	2388774	-	3	510	129
LNC_001132	XLOC_050138	lincRNA	lncRNA	NW_005394906.1	406051	410466	-	2	634	129
LNC_000374	XLOC_018574	lincRNA	lncRNA	NW_005393461.1	2887805	2962089	-	8	836	129
LNC_000795	XLOC_036664	lincRNA	lncRNA	NW_005394173.1	2574856	2590814	-	3	942	129
LNC_000162	XLOC_008617	lincRNA	lncRNA	NW_005393114.1	871203	872506	+	2	1150	129
LNC_001572	XLOC_069563	antisense_lncRNA	lncRNA	NW_005398957.1	8244	10722	-	2	1179	129
LNC_000796	XLOC_036664	lincRNA	lncRNA	NW_005394173.1	2574856	2630405	-	3	1275	129
LNC_001331	XLOC_058613	lincRNA	lncRNA	NW_005395590.1	236626	243059	-	2	2120	129
LNC_000849	XLOC_039163	lincRNA	lncRNA	NW_005394279.1	243275	246234	+	2	2492	129
LNC_000788	XLOC_035994	lincRNA	lncRNA	NW_005394141.1	3115884	3119451	+	2	2821	129
LNC_001428	XLOC_063138	lincRNA	lncRNA	NW_005396060.1	140259	144146	-	2	3720	129
LNC_000168	XLOC_009235	lincRNA	lncRNA	NW_005393137.1	1091375	1094051	+	3	562	130
LNC_001029	XLOC_046811	lincRNA	lncRNA	NW_005394709.1	13253	14898	-	2	643	130
LNC_000079	XLOC_003956	lincRNA	lncRNA	NW_005392965.1	651517	860517	+	2	1072	130
LNC_000482	XLOC_022984	lincRNA	lncRNA	NW_005393621.1	2189400	2191967	+	2	1510	130
LNC_001159	XLOC_051411	lincRNA	lncRNA	NW_005395001.1	32214	34151	+	2	1532	130
LNC_001282	XLOC_056516	lincRNA	lncRNA	NW_005395399.1	81912	85999	+	2	1740	130
LNC_000839	XLOC_038737	lincRNA	lncRNA	NW_005394253.1	1010510	1107625	+	3	1841	130
LNC_000818	XLOC_037813	lincRNA	lncRNA	NW_005394205.1	280428	282818	-	2	2101	130
LNC_001557	XLOC_068792	lincRNA	lncRNA	NW_005397888.1	142437	145261	+	2	2121	130
LNC_001446	XLOC_064043	lincRNA	lncRNA	NW_005396204.1	253848	277643	-	2	2560	130
LNC_001371	XLOC_060476	lincRNA	lncRNA	NW_005395747.1	27274	32533	+	2	5195	130
LNC_001563	XLOC_069179	lincRNA	lncRNA	NW_005398376.1	505	7332	-	2	6766	130
LNC_001189	XLOC_053029	lincRNA	lncRNA	NW_005395100.1	201642	214646	+	2	7458	130
LNC_000037	XLOC_001648	antisense_lncRNA	lncRNA	NW_005392896.1	1293961	1342491	+	2	393	131
LNC_000875	XLOC_040290	lincRNA	lncRNA	NW_005394334.1	307867	309539	+	2	827	131
LNC_000357	XLOC_017678	lincRNA	lncRNA	NW_005393423.1	1115936	1152381	+	2	852	131
LNC_001294	XLOC_057338	lincRNA	lncRNA	NW_005395475.1	659996	662630	+	3	940	131
LNC_001178	XLOC_052480	lincRNA	lncRNA	NW_005395055.1	1815418	1816762	-	2	1061	131
LNC_001276	XLOC_056377	lincRNA	lncRNA	NW_005395380.1	1492	16232	-	2	1146	131
LNC_001211	XLOC_053660	lincRNA	lncRNA	NW_005395147.1	545858	547974	+	2	1415	131
LNC_000588	XLOC_027401	lincRNA	lncRNA	NW_005393788.1	482375	486659	+	2	1712	131
LNC_001101	XLOC_049231	lincRNA	lncRNA	NW_005394843.1	1	2018	+	2	1965	131
LNC_001188	XLOC_052973	lincRNA	lncRNA	NW_005395098.1	593882	670421	+	5	2049	131
LNC_001210	XLOC_053660	lincRNA	lncRNA	NW_005395147.1	540513	547974	+	2	2082	131
LNC_001295	XLOC_057338	lincRNA	lncRNA	NW_005395475.1	660090	662630	+	2	2213	131
LNC_001525	XLOC_066754	lincRNA	lncRNA	NW_005396827.1	365165	419662	+	3	482	132
LNC_000388	XLOC_019196	antisense_lncRNA	lncRNA	NW_005393481.1	163575	165952	+	2	864	132
LNC_001072	XLOC_048256	lincRNA	lncRNA	NW_005394775.1	167427	176542	-	2	1116	132
LNC_001268	XLOC_056039	lincRNA	lncRNA	NW_005395342.1	1417673	1427634	-	3	1352	132
LNC_001168	XLOC_051732	lincRNA	lncRNA	NW_005395022.1	136047	137571	+	2	1457	132
LNC_000602	XLOC_027961	lincRNA	lncRNA	NW_005393817.1	57199	61100	+	2	1546	132
LNC_000238	XLOC_012514	lincRNA	lncRNA	NW_005393252.1	1225970	1228768	-	2	2083	132
LNC_001311	XLOC_057745	lincRNA	lncRNA	NW_005395518.1	237984	241567	+	2	2126	132
LNC_000592	XLOC_027634	lincRNA	lncRNA	NW_005393796.1	1891406	1951713	+	10	2227	132
LNC_000590	XLOC_027634	lincRNA	lncRNA	NW_005393796.1	1854181	1951713	+	11	2400	132
LNC_001230	XLOC_054463	lincRNA	lncRNA	NW_005395196.1	353680	358275	-	2	2514	132
LNC_001238	XLOC_054563	lincRNA	lncRNA	NW_005395213.1	156437	159771	+	2	2937	132
LNC_000082	XLOC_004052	antisense_lncRNA	lncRNA	NW_005392969.1	3538654	3542787	-	2	3929	132
LNC_001593	XLOC_070199	lincRNA	lncRNA	NW_005401224.1	2	4588	-	2	4506	132
LNC_001594	XLOC_070199	lincRNA	lncRNA	NW_005401224.1	2	4588	-	2	4506	132
LNC_000149	XLOC_007789	lincRNA	lncRNA	NW_005393077.1	249016	260896	-	2	668	133
LNC_000256	XLOC_013113	lincRNA	lncRNA	NW_005393281.1	163367	167310	-	2	873	133
LNC_000702	XLOC_032138	lincRNA	lncRNA	NW_005393979.1	470807	472595	+	2	991	133
LNC_000976	XLOC_044231	lincRNA	lncRNA	NW_005394581.1	47553	48650	+	2	997	133
LNC_000301	XLOC_014616	lincRNA	lncRNA	NW_005393329.1	2136571	2144144	+	2	1016	133
LNC_000161	XLOC_008589	lincRNA	lncRNA	NW_005393114.1	641971	643721	+	2	1069	133
LNC_000569	XLOC_026427	lincRNA	lncRNA	NW_005393762.1	1021265	1022553	+	2	1070	133
LNC_000960	XLOC_043533	lincRNA	lncRNA	NW_005394535.1	1265791	1283011	-	2	1156	133
LNC_001095	XLOC_049037	antisense_lncRNA	lncRNA	NW_005394825.1	62268	63751	-	2	1208	133
LNC_001279	XLOC_056394	lincRNA	lncRNA	NW_005395381.1	18555	21255	+	3	1718	133
LNC_000030	XLOC_001237	lincRNA	lncRNA	NW_005392876.1	699697	828984	+	4	1760	133
LNC_001272	XLOC_056252	lincRNA	lncRNA	NW_005395366.1	436225	438506	-	2	1850	133
LNC_000947	XLOC_042853	lincRNA	lncRNA	NW_005394473.1	1200451	1203153	-	2	2297	133
LNC_000265	XLOC_013493	lincRNA	lncRNA	NW_005393296.1	910380	916570	-	2	6079	133
LNC_001113	XLOC_049609	lincRNA	lncRNA	NW_005394879.1	160324	167865	-	2	6317	133
LNC_000400	XLOC_019773	lincRNA	lncRNA	NW_005393504.1	3592717	3620876	+	20	7500	133
LNC_001123	XLOC_049764	lincRNA	lncRNA	NW_005394887.1	2005591	2238624	+	4	486	134
LNC_000358	XLOC_017842	lincRNA	lncRNA	NW_005393433.1	1307665	1519795	-	4	640	134
LNC_000331	XLOC_016240	antisense_lncRNA	lncRNA	NW_005393385.1	1300498	1320473	-	2	682	134
LNC_000468	XLOC_022554	lincRNA	lncRNA	NW_005393609.1	1528170	1832080	+	4	1022	134
LNC_000347	XLOC_016750	lincRNA	lncRNA	NW_005393396.1	2541485	2547065	-	2	1077	134
LNC_000460	XLOC_022012	lincRNA	lncRNA	NW_005393592.1	31501	36055	+	2	1353	134
LNC_001102	XLOC_049242	lincRNA	lncRNA	NW_005394845.1	1318016	1320622	-	2	1460	134
LNC_000020	XLOC_000920	lincRNA	lncRNA	NW_005392865.1	1347734	1349406	+	2	1615	134
LNC_000183	XLOC_010227	lincRNA	lncRNA	NW_005393171.1	887288	928336	-	4	1891	134
LNC_000491	XLOC_023681	lincRNA	lncRNA	NW_005393646.1	1532422	1536242	-	2	2317	134
LNC_000129	XLOC_005982	lincRNA	lncRNA	NW_005393025.1	2506822	2510122	-	2	3209	134
LNC_000184	XLOC_010227	lincRNA	lncRNA	NW_005393171.1	905345	913105	-	2	3463	134
LNC_000139	XLOC_007055	lincRNA	lncRNA	NW_005393050.1	1083752	1088679	+	2	4009	134
LNC_001448	XLOC_064077	lincRNA	lncRNA	NW_005396212.1	91738	240403	-	6	5620	134
LNC_000047	XLOC_002099	lincRNA	lncRNA	NW_005392910.1	648803	658017	-	2	8471	134
LNC_000048	XLOC_002099	lincRNA	lncRNA	NW_005392910.1	648803	658017	-	2	8479	134
LNC_001463	XLOC_064929	lincRNA	lncRNA	NW_005396391.1	64946	66493	+	3	666	135
LNC_001466	XLOC_065000	antisense_lncRNA	lncRNA	NW_005396403.1	136966	139095	+	2	818	135
LNC_000991	XLOC_044955	lincRNA	lncRNA	NW_005394624.1	1039030	1040092	-	2	997	135
LNC_000924	XLOC_041743	lincRNA	lncRNA	NW_005394408.1	1803654	1806579	-	3	1259	135
LNC_001262	XLOC_055715	lincRNA	lncRNA	NW_005395308.1	189867	191445	+	2	1285	135
LNC_001560	XLOC_069024	antisense_lncRNA	lncRNA	NW_005398174.1	284693	286787	-	2	1974	135
LNC_000382	XLOC_018852	lincRNA	lncRNA	NW_005393468.1	1534582	1537097	-	2	2010	135
LNC_001499	XLOC_066042	lincRNA	lncRNA	NW_005396643.1	55134	105210	-	2	2277	135
LNC_000973	XLOC_044025	lincRNA	lncRNA	NW_005394559.1	1415147	1429902	-	4	2733	135
LNC_000003	XLOC_000060	lincRNA	lncRNA	NW_005392820.1	135941	141891	+	2	2998	135
LNC_001135	XLOC_050483	lincRNA	lncRNA	NW_005394935.1	1	6628	+	2	5487	135
LNC_000718	XLOC_033186	lincRNA	lncRNA	NW_005394038.1	1694350	1695541	+	2	883	136
LNC_001324	XLOC_058328	lincRNA	lncRNA	NW_005395553.1	563548	584836	-	5	1269	136
LNC_000737	XLOC_034410	lincRNA	lncRNA	NW_005394085.1	2204973	2234710	+	2	3434	136
LNC_000827	XLOC_038323	lincRNA	lncRNA	NW_005394235.1	468503	472439	-	2	3819	136
LNC_000787	XLOC_035941	lincRNA	lncRNA	NW_005394133.1	1568951	1575314	-	2	4335	136
LNC_001125	XLOC_049805	lincRNA	lncRNA	NW_005394887.1	1609759	1618438	-	3	4727	136
LNC_001126	XLOC_049805	lincRNA	lncRNA	NW_005394887.1	1611609	1618436	-	2	5546	136
LNC_000682	XLOC_031637	lincRNA	lncRNA	NW_005393959.1	2781897	2840563	-	3	6164	136
LNC_001589	XLOC_070047	lincRNA	lncRNA	NW_005400249.1	104	679	-	2	496	137
LNC_000459	XLOC_021938	lincRNA	lncRNA	NW_005393586.1	148399	149120	+	2	659	137
LNC_000912	XLOC_041489	lincRNA	lncRNA	NW_005394392.1	130409	131220	+	2	714	137
LNC_001387	XLOC_061236	lincRNA	lncRNA	NW_005395833.1	844703	845892	+	2	1102	137
LNC_000848	XLOC_039089	antisense_lncRNA	lncRNA	NW_005394274.1	198110	203413	+	4	1496	137
LNC_001379	XLOC_060846	lincRNA	lncRNA	NW_005395798.1	183570	186195	+	2	1723	137
LNC_000151	XLOC_007895	lincRNA	lncRNA	NW_005393080.1	1024492	1027239	-	2	2685	137
LNC_000470	XLOC_022599	lincRNA	lncRNA	NW_005393609.1	2015191	2029265	+	2	2730	137
LNC_001213	XLOC_053745	lincRNA	lncRNA	NW_005395155.1	447152	453885	+	2	6627	137
LNC_001413	XLOC_062271	lincRNA	lncRNA	NW_005395950.1	986622	1041928	-	3	817	138
LNC_001226	XLOC_054302	lincRNA	lncRNA	NW_005395183.1	2189196	2192026	+	2	1181	138
LNC_000584	XLOC_027055	lincRNA	lncRNA	NW_005393780.1	535340	539460	+	2	1302	138
LNC_000508	XLOC_024132	lincRNA	lncRNA	NW_005393674.1	1621061	1625060	+	2	1562	138
LNC_001263	XLOC_055732	lincRNA	lncRNA	NW_005395309.1	470228	473255	+	2	1670	138
LNC_000495	XLOC_023823	lincRNA	lncRNA	NW_005393653.1	30769	32993	+	2	1913	138
LNC_000212	XLOC_011652	lincRNA	lncRNA	NW_005393224.1	3526866	3533815	+	3	2910	138
LNC_000213	XLOC_011653	lincRNA	lncRNA	NW_005393224.1	3710381	3716301	+	2	3323	138
LNC_000381	XLOC_018837	lincRNA	lncRNA	NW_005393468.1	746054	750432	-	2	3732	138
LNC_001138	XLOC_050601	lincRNA	lncRNA	NW_005394940.1	262147	266652	-	2	3790	138
LNC_001020	XLOC_046571	lincRNA	lncRNA	NW_005394693.1	212997	226685	-	8	4548	138
LNC_001031	XLOC_046879	lincRNA	lncRNA	NW_005394710.1	318723	324546	-	2	5266	138
LNC_001404	XLOC_062074	lincRNA	lncRNA	NW_005395920.1	29075	29766	+	2	533	139
LNC_001451	XLOC_064209	lincRNA	lncRNA	NW_005396237.1	484408	485102	-	2	609	139
LNC_000078	XLOC_003882	lincRNA	lncRNA	NW_005392962.1	1204344	1205473	-	2	692	139
LNC_001498	XLOC_066027	lincRNA	lncRNA	NW_005396643.1	11757	13775	+	2	755	139
LNC_000353	XLOC_017157	lincRNA	lncRNA	NW_005393409.1	282489	285684	-	2	1070	139
LNC_001410	XLOC_062204	lincRNA	lncRNA	NW_005395944.1	23494	24731	-	2	1159	139
LNC_000206	XLOC_011419	antisense_lncRNA	lncRNA	NW_005393218.1	1350603	1354649	+	4	1210	139
LNC_000205	XLOC_011419	antisense_lncRNA	lncRNA	NW_005393218.1	1350581	1354649	+	4	1272	139
LNC_001327	XLOC_058534	lincRNA	lncRNA	NW_005395583.1	120367	142632	-	2	1348	139
LNC_000603	XLOC_028042	antisense_lncRNA	lncRNA	NW_005393818.1	1569750	1574852	+	3	1606	139
LNC_000571	XLOC_026573	lincRNA	lncRNA	NW_005393764.1	2400627	2402573	-	2	1785	139
LNC_001122	XLOC_049764	lincRNA	lncRNA	NW_005394887.1	1982784	2240582	+	5	2493	139
LNC_000539	XLOC_025223	lincRNA	lncRNA	NW_005393712.1	664724	672888	+	7	2711	139
LNC_001243	XLOC_054770	lincRNA	lncRNA	NW_005395227.1	115924	119208	+	3	3139	139
LNC_001157	XLOC_051247	antisense_lncRNA	lncRNA	NW_005394992.1	426025	434604	+	3	4497	139
LNC_001613	XLOC_072660	lincRNA	lncRNA	NW_005433959.1	35	8593	-	3	6882	139
LNC_001237	XLOC_054480	lincRNA	lncRNA	NW_005395202.1	10	1020	-	2	453	140
LNC_000319	XLOC_015811	lincRNA	lncRNA	NW_005393377.1	862457	866679	+	2	555	140
LNC_000194	XLOC_010557	lincRNA	lncRNA	NW_005393186.1	3062546	3063286	+	2	672	140
LNC_001503	XLOC_066196	lincRNA	lncRNA	NW_005396700.1	189274	190870	-	2	696	140
LNC_001346	XLOC_059386	lincRNA	lncRNA	NW_005395657.1	186304	188491	+	3	785	140
LNC_000443	XLOC_021260	lincRNA	lncRNA	NW_005393563.1	851130	870505	+	2	798	140
LNC_000518	XLOC_024351	lincRNA	lncRNA	NW_005393677.1	268198	287252	-	2	948	140
LNC_001420	XLOC_062909	lincRNA	lncRNA	NW_005396040.1	364961	366637	-	2	1612	140
LNC_000519	XLOC_024498	lincRNA	lncRNA	NW_005393685.1	1818012	1823543	-	2	2601	140
LNC_000743	XLOC_034607	lincRNA	lncRNA	NW_005394090.1	144607	147648	+	2	2762	140
LNC_001302	XLOC_057526	lincRNA	lncRNA	NW_005395502.1	15132	18884	+	2	670	141
LNC_000958	XLOC_043452	lincRNA	lncRNA	NW_005394519.1	1020243	1021211	-	2	814	141
LNC_001175	XLOC_052133	lincRNA	lncRNA	NW_005395047.1	2422546	2425430	+	2	869	141
LNC_000305	XLOC_014816	lincRNA	lncRNA	NW_005393334.1	771870	830327	-	3	1276	141
LNC_001199	XLOC_053531	lincRNA	lncRNA	NW_005395134.1	27749	29783	-	2	1464	141
LNC_000230	XLOC_012402	lincRNA	lncRNA	NW_005393250.1	805651	813879	-	2	1688	141
LNC_001568	XLOC_069300	antisense_lncRNA	lncRNA	NW_005398483.1	98450	110563	+	2	3660	141
LNC_000271	XLOC_013653	lincRNA	lncRNA	NW_005393298.1	4413892	4418331	-	2	4363	141
LNC_001144	XLOC_050975	antisense_lncRNA	lncRNA	NW_005394974.1	817045	819654	+	3	966	142
LNC_000997	XLOC_045475	lincRNA	lncRNA	NW_005394646.1	136792	141173	-	2	1319	142
LNC_000933	XLOC_042425	antisense_lncRNA	lncRNA	NW_005394461.1	58812	67938	+	3	1531	142
LNC_000121	XLOC_005563	lincRNA	lncRNA	NW_005393007.1	1242511	1247818	-	2	2113	142
LNC_001447	XLOC_064074	lincRNA	lncRNA	NW_005396212.1	76120	79234	-	2	2851	142
LNC_000156	XLOC_008361	lincRNA	lncRNA	NW_005393103.1	1727152	1730358	-	2	3145	142
LNC_001519	XLOC_066577	lincRNA	lncRNA	NW_005396810.1	20668	86770	+	3	8644	142
LNC_000451	XLOC_021707	antisense_lncRNA	lncRNA	NW_005393584.1	102987	114625	+	5	901	143
LNC_000962	XLOC_043533	lincRNA	lncRNA	NW_005394535.1	1265791	1283126	-	3	907	143
LNC_000990	XLOC_044852	lincRNA	lncRNA	NW_005394623.1	1046863	1065209	-	3	942	143
LNC_001030	XLOC_046839	lincRNA	lncRNA	NW_005394710.1	109920	111309	-	2	1039	143
LNC_001364	XLOC_060255	lincRNA	lncRNA	NW_005395730.1	98054	230376	+	5	1971	143
LNC_001310	XLOC_057739	lincRNA	lncRNA	NW_005395518.1	21792	24246	+	2	2018	143
LNC_001051	XLOC_047657	lincRNA	lncRNA	NW_005394741.1	95113	102189	-	3	2206	143
LNC_000218	XLOC_012095	lincRNA	lncRNA	NW_005393237.1	1950936	1969433	+	3	2264	143
LNC_001309	XLOC_057739	lincRNA	lncRNA	NW_005395518.1	20872	24246	+	3	2320	143
LNC_001523	XLOC_066635	lincRNA	lncRNA	NW_005396818.1	51015	55733	-	2	2937	143
LNC_001318	XLOC_058132	lincRNA	lncRNA	NW_005395542.1	613720	621307	-	2	3310	143
LNC_000289	XLOC_013855	lincRNA	lncRNA	NW_005393304.1	906236	919034	+	2	7577	143
LNC_001090	XLOC_048824	lincRNA	lncRNA	NW_005394817.1	166250	167932	-	2	976	144
LNC_000370	XLOC_018432	lincRNA	lncRNA	NW_005393459.1	1660799	1663957	+	2	1017	144
LNC_000570	XLOC_026573	lincRNA	lncRNA	NW_005393764.1	2400627	2401871	-	2	1044	144
LNC_000735	XLOC_034147	lincRNA	lncRNA	NW_005394076.1	27680	29034	+	2	1272	144
LNC_000898	XLOC_040895	lincRNA	lncRNA	NW_005394373.1	1	3369	+	2	3312	144
LNC_000811	XLOC_037569	lincRNA	lncRNA	NW_005394195.1	1157291	1176177	+	3	3391	144
LNC_000704	XLOC_032229	lincRNA	lncRNA	NW_005393989.1	287913	292670	+	2	3754	144
LNC_001486	XLOC_065538	lincRNA	lncRNA	NW_005396543.1	31102	35229	+	2	4065	144
LNC_000871	XLOC_040104	lincRNA	lncRNA	NW_005394323.1	1658526	1664399	-	2	5718	144
LNC_001497	XLOC_066021	lincRNA	lncRNA	NW_005396642.1	32006	55298	-	2	14086	144
LNC_000630	XLOC_029176	lincRNA	lncRNA	NW_005393857.1	3606331	3657659	-	8	15997	144
LNC_000653	XLOC_029838	lincRNA	lncRNA	NW_005393882.1	2527627	2591858	+	4	837	145
LNC_000487	XLOC_023336	antisense_lncRNA	lncRNA	NW_005393636.1	39138	123297	-	2	967	145
LNC_000054	XLOC_002598	lincRNA	lncRNA	NW_005392933.1	1245762	1257340	+	3	984	145
LNC_000338	XLOC_016350	lincRNA	lncRNA	NW_005393388.1	1033907	1075948	+	6	1373	145
LNC_001438	XLOC_063651	antisense_lncRNA	lncRNA	NW_005396127.1	340120	422928	+	2	1553	145
LNC_000916	XLOC_041551	lincRNA	lncRNA	NW_005394395.1	511226	544005	-	2	1573	145
LNC_000267	XLOC_013558	lincRNA	lncRNA	NW_005393298.1	729111	731726	+	2	1916	145
LNC_000879	XLOC_040446	lincRNA	lncRNA	NW_005394350.1	437867	454628	+	3	2509	145
LNC_001348	XLOC_059401	lincRNA	lncRNA	NW_005395657.1	117872	126925	-	3	2753	145
LNC_000948	XLOC_042972	lincRNA	lncRNA	NW_005394482.1	284903	299020	-	4	4369	145
LNC_001425	XLOC_063013	antisense_lncRNA	lncRNA	NW_005396046.1	17253	23371	+	2	4994	145
LNC_001143	XLOC_050973	antisense_lncRNA	lncRNA	NW_005394974.1	660755	666396	+	2	5013	145
LNC_000062	XLOC_003332	lincRNA	lncRNA	NW_005392953.1	2697758	2731491	+	2	5054	145
LNC_001024	XLOC_046588	lincRNA	lncRNA	NW_005394694.1	85853	95358	+	3	587	146
LNC_001287	XLOC_056759	lincRNA	lncRNA	NW_005395424.1	229821	231273	+	2	857	146
LNC_000308	XLOC_015305	lincRNA	lncRNA	NW_005393360.1	1163065	1165023	+	2	1008	146
LNC_000039	XLOC_001706	lincRNA	lncRNA	NW_005392896.1	1023041	1074247	-	2	1398	146
LNC_000806	XLOC_037245	lincRNA	lncRNA	NW_005394184.1	1556819	1559081	-	2	1838	146
LNC_001584	XLOC_069859	lincRNA	lncRNA	NW_005399688.1	1	9627	-	2	1862	146
LNC_001493	XLOC_065857	lincRNA	lncRNA	NW_005396608.1	102054	104196	-	2	1970	146
LNC_001106	XLOC_049351	lincRNA	lncRNA	NW_005394852.1	434029	437264	-	2	3175	146
LNC_001551	XLOC_068537	lincRNA	lncRNA	NW_005397645.1	3638	8512	-	4	484	147
LNC_001555	XLOC_068752	antisense_lncRNA	lncRNA	NW_005397831.1	25660	28160	+	4	974	147
LNC_000829	XLOC_038441	lincRNA	lncRNA	NW_005394239.1	80366	82435	-	2	1023	147
LNC_000975	XLOC_044175	lincRNA	lncRNA	NW_005394579.1	401260	407883	+	2	1031	147
LNC_000406	XLOC_019786	lincRNA	lncRNA	NW_005393504.1	3673933	3675307	+	2	1230	147
LNC_001484	XLOC_065502	lincRNA	lncRNA	NW_005396517.1	242586	243874	+	2	1237	147
LNC_000375	XLOC_018622	lincRNA	lncRNA	NW_005393463.1	1052360	1056792	+	2	1505	147
LNC_000914	XLOC_041545	antisense_lncRNA	lncRNA	NW_005394395.1	207635	211796	-	2	1544	147
LNC_001300	XLOC_057426	lincRNA	lncRNA	NW_005395486.1	1000999	1013234	+	3	1592	147
LNC_000533	XLOC_025065	lincRNA	lncRNA	NW_005393708.1	1842434	1845430	+	2	2912	147
LNC_000345	XLOC_016705	lincRNA	lncRNA	NW_005393396.1	2805417	2806636	+	2	1015	148
LNC_001485	XLOC_065505	lincRNA	lncRNA	NW_005396517.1	242334	243876	-	2	1491	148
LNC_000578	XLOC_026831	antisense_lncRNA	lncRNA	NW_005393769.1	4179956	4196580	-	5	1560	148
LNC_000577	XLOC_026831	lincRNA	lncRNA	NW_005393769.1	4179956	4192049	-	4	2293	148
LNC_000815	XLOC_037676	lincRNA	lncRNA	NW_005394199.1	1031099	1034465	-	2	2627	148
LNC_000153	XLOC_008209	lincRNA	lncRNA	NW_005393098.1	251380	254130	+	2	2660	148
LNC_001435	XLOC_063422	lincRNA	lncRNA	NW_005396091.1	10156	13476	+	2	3224	148
LNC_000088	XLOC_004320	lincRNA	lncRNA	NW_005392978.1	155733	162142	+	2	6337	148
LNC_001341	XLOC_059052	lincRNA	lncRNA	NW_005395634.1	1797918	1800007	-	2	921	149
LNC_001543	XLOC_067897	antisense_lncRNA	lncRNA	NW_005397287.1	436712	448206	+	2	976	149
LNC_001453	XLOC_064266	antisense_lncRNA	lncRNA	NW_005396240.1	180083	185930	-	2	1045	149
LNC_000087	XLOC_004317	lincRNA	lncRNA	NW_005392978.1	146982	148258	+	2	1223	149
LNC_000299	XLOC_014523	lincRNA	lncRNA	NW_005393326.1	449902	454085	+	2	1464	149
LNC_001530	XLOC_067410	antisense_lncRNA	lncRNA	NW_005397063.1	59190	72617	-	2	2162	149
LNC_000349	XLOC_017004	lincRNA	lncRNA	NW_005393406.1	2728935	2732267	+	2	3273	149
LNC_000110	XLOC_005094	antisense_lncRNA	lncRNA	NW_005392991.1	3724135	3754149	-	8	4856	149
LNC_000352	XLOC_017090	lincRNA	lncRNA	NW_005393406.1	2846797	2852686	-	2	686	150
LNC_001399	XLOC_061633	lincRNA	lncRNA	NW_005395861.1	523232	524298	-	2	963	150
LNC_001316	XLOC_057876	lincRNA	lncRNA	NW_005395526.1	1424223	1429044	+	2	1047	150
LNC_000800	XLOC_036938	lincRNA	lncRNA	NW_005394175.1	2858546	2860833	-	2	1052	150
LNC_000883	XLOC_040532	lincRNA	lncRNA	NW_005394355.1	153539	156946	-	2	2632	150
LNC_000538	XLOC_025223	lincRNA	lncRNA	NW_005393712.1	664500	672888	+	7	2877	150
LNC_000897	XLOC_040843	lincRNA	lncRNA	NW_005394370.1	2971	7406	+	4	3285	150
LNC_000896	XLOC_040843	lincRNA	lncRNA	NW_005394370.1	2971	6745	+	2	3683	150
LNC_000881	XLOC_040532	lincRNA	lncRNA	NW_005394355.1	144880	156946	-	4	3836	150
LNC_000786	XLOC_035895	lincRNA	lncRNA	NW_005394133.1	805448	810411	+	2	4129	150
LNC_001290	XLOC_057237	lincRNA	lncRNA	NW_005395465.1	348170	380874	+	3	455	151
LNC_001098	XLOC_049123	lincRNA	lncRNA	NW_005394833.1	408386	409212	+	2	574	151
LNC_001198	XLOC_053531	lincRNA	lncRNA	NW_005395134.1	27749	29783	-	2	1461	151
LNC_001465	XLOC_064937	lincRNA	lncRNA	NW_005396392.1	16521	19373	+	3	1502	151
LNC_000591	XLOC_027634	lincRNA	lncRNA	NW_005393796.1	1854262	1951713	+	10	2170	151
LNC_000838	XLOC_038665	lincRNA	lncRNA	NW_005394249.1	1817672	1819987	-	2	2227	151
LNC_000389	XLOC_019196	antisense_lncRNA	lncRNA	NW_005393481.1	163575	167827	+	3	2348	151
LNC_000540	XLOC_025223	lincRNA	lncRNA	NW_005393712.1	664751	672888	+	8	2793	151
LNC_000264	XLOC_013464	lincRNA	lncRNA	NW_005393296.1	4108265	4115189	+	2	3448	151
LNC_001308	XLOC_057710	lincRNA	lncRNA	NW_005395516.1	136267	148650	+	4	5047	151
LNC_000170	XLOC_009568	lincRNA	lncRNA	NW_005393148.1	29837	36021	+	2	6095	151
LNC_000013	XLOC_000419	lincRNA	lncRNA	NW_005392841.1	1071097	1071910	-	2	586	152
LNC_000943	XLOC_042849	lincRNA	lncRNA	NW_005394473.1	1151369	1159342	-	4	1242	152
LNC_000996	XLOC_045301	lincRNA	lncRNA	NW_005394641.1	611460	613739	-	3	1453	152
LNC_000987	XLOC_044593	lincRNA	lncRNA	NW_005394602.1	235531	241737	+	2	3854	152
LNC_000091	XLOC_004540	lincRNA	lncRNA	NW_005392983.1	223689	231859	-	2	4225	152
LNC_000604	XLOC_028042	antisense_lncRNA	lncRNA	NW_005393818.1	1569773	1574852	+	2	4961	152
LNC_001151	XLOC_051212	lincRNA	lncRNA	NW_005394989.1	196495	201927	-	2	5342	152
LNC_001010	XLOC_046010	lincRNA	lncRNA	NW_005394673.1	200324	204174	+	2	461	153
LNC_001075	XLOC_048333	lincRNA	lncRNA	NW_005394783.1	492302	494017	+	2	1161	153
LNC_000026	XLOC_001189	lincRNA	lncRNA	NW_005392874.1	1235551	1240022	-	3	1598	153
LNC_000028	XLOC_001189	antisense_lncRNA	lncRNA	NW_005392874.1	1235551	1240232	-	3	1698	153
LNC_000904	XLOC_041061	lincRNA	lncRNA	NW_005394378.1	234052	240326	-	3	2978	153
LNC_000905	XLOC_041061	lincRNA	lncRNA	NW_005394378.1	234052	240361	-	3	3091	153
LNC_000027	XLOC_001189	antisense_lncRNA	lncRNA	NW_005392874.1	1235551	1240232	-	2	3798	153
LNC_000882	XLOC_040532	lincRNA	lncRNA	NW_005394355.1	144880	156946	-	3	4855	153
LNC_000070	XLOC_003577	lincRNA	lncRNA	NW_005392956.1	714617	720857	-	2	6138	153
LNC_001009	XLOC_046001	lincRNA	lncRNA	NW_005394669.1	1695181	1702119	+	2	6879	153
LNC_001298	XLOC_057398	lincRNA	lncRNA	NW_005395485.1	941962	943448	+	2	666	154
LNC_000270	XLOC_013603	lincRNA	lncRNA	NW_005393298.1	765130	766767	-	2	1513	154
LNC_000197	XLOC_010634	lincRNA	lncRNA	NW_005393188.1	560524	564970	+	2	1520	154
LNC_000705	XLOC_032436	antisense_lncRNA	lncRNA	NW_005393999.1	719663	728036	+	2	1659	154
LNC_000464	XLOC_022507	antisense_lncRNA	lncRNA	NW_005393608.1	3931411	3945852	+	3	2495	154
LNC_001264	XLOC_055753	lincRNA	lncRNA	NW_005395309.1	1240116	1242834	+	2	2519	154
LNC_000866	XLOC_039915	lincRNA	lncRNA	NW_005394314.1	236900	239965	+	2	2998	154
LNC_000863	XLOC_039638	lincRNA	lncRNA	NW_005394304.1	711638	716450	-	2	3680	154
LNC_001432	XLOC_063321	lincRNA	lncRNA	NW_005396083.1	52443	58401	+	2	4096	154
LNC_000248	XLOC_012971	lincRNA	lncRNA	NW_005393277.1	969854	970733	-	2	793	155
LNC_000126	XLOC_005816	lincRNA	lncRNA	NW_005393020.1	2335220	2343284	+	2	1155	155
LNC_000886	XLOC_040713	lincRNA	lncRNA	NW_005394367.1	161014	164309	+	3	1417	155
LNC_000679	XLOC_031629	lincRNA	lncRNA	NW_005393959.1	2269410	2271428	-	2	1639	155
LNC_000115	XLOC_005328	lincRNA	lncRNA	NW_005393001.1	19165	26689	+	2	2014	155
LNC_000547	XLOC_025635	lincRNA	lncRNA	NW_005393726.1	1888081	1891967	+	2	2826	155
LNC_000537	XLOC_025223	lincRNA	lncRNA	NW_005393712.1	664500	672888	+	7	3152	155
LNC_000373	XLOC_018463	lincRNA	lncRNA	NW_005393459.1	2677311	2698088	+	2	3613	155
LNC_000372	XLOC_018463	lincRNA	lncRNA	NW_005393459.1	2677311	2698088	+	3	3720	155
LNC_000246	XLOC_012967	antisense_lncRNA	lncRNA	NW_005393277.1	960700	984687	-	5	1102	156
LNC_000314	XLOC_015516	lincRNA	lncRNA	NW_005393369.1	291045	292439	-	2	1128	156
LNC_000915	XLOC_041551	lincRNA	lncRNA	NW_005394395.1	509498	544005	-	3	1297	156
LNC_000611	XLOC_028538	lincRNA	lncRNA	NW_005393843.1	7125315	7131845	+	4	3389	156
LNC_000056	XLOC_002653	lincRNA	lncRNA	NW_005392934.1	490501	497956	+	4	4343	156
LNC_001496	XLOC_065981	antisense_lncRNA	lncRNA	NW_005396626.1	387029	404634	-	2	2443	157
LNC_001145	XLOC_051033	lincRNA	lncRNA	NW_005394976.1	186966	189823	-	2	2807	157
LNC_001146	XLOC_051033	lincRNA	lncRNA	NW_005394976.1	186966	189937	-	2	2924	157
LNC_001591	XLOC_070124	lincRNA	lncRNA	NW_005400682.1	1055	63867	-	2	3300	157
LNC_000530	XLOC_024885	lincRNA	lncRNA	NW_005393697.1	8254830	8262090	-	3	4209	157
LNC_000531	XLOC_024885	lincRNA	lncRNA	NW_005393697.1	8254830	8262184	-	3	4556	157
LNC_001280	XLOC_056512	lincRNA	lncRNA	NW_005395399.1	41803	60502	+	5	5148	157
LNC_000203	XLOC_011213	lincRNA	lncRNA	NW_005393208.1	97265	136048	+	7	639	158
LNC_001509	XLOC_066274	lincRNA	lncRNA	NW_005396729.1	215160	219741	+	2	885	158
LNC_000874	XLOC_040289	lincRNA	lncRNA	NW_005394334.1	239200	250244	+	4	931	158
LNC_001068	XLOC_048207	antisense_lncRNA	lncRNA	NW_005394770.1	294509	314735	-	7	1096	158
LNC_001342	XLOC_059124	lincRNA	lncRNA	NW_005395648.1	498223	510097	+	2	1878	158
LNC_001248	XLOC_054937	lincRNA	lncRNA	NW_005395239.1	628551	633632	+	6	2126	158
LNC_001167	XLOC_051552	lincRNA	lncRNA	NW_005395005.1	15537	17793	+	2	2181	158
LNC_001166	XLOC_051552	lincRNA	lncRNA	NW_005395005.1	15518	17793	+	2	2200	158
LNC_001271	XLOC_056153	lincRNA	lncRNA	NW_005395361.1	173184	181407	-	4	2673	158
LNC_000480	XLOC_022802	lincRNA	lncRNA	NW_005393616.1	777526	780989	-	2	2842	158
LNC_000858	XLOC_039583	lincRNA	lncRNA	NW_005394301.1	145007	157957	-	2	3129	158
LNC_001021	XLOC_046571	lincRNA	lncRNA	NW_005394693.1	212997	226703	-	6	3828	158
LNC_000008	XLOC_000227	lincRNA	lncRNA	NW_005392835.1	12	9108	-	2	3949	158
LNC_001383	XLOC_061064	antisense_lncRNA	lncRNA	NW_005395814.1	118700	126609	-	2	4166	158
LNC_000112	XLOC_005094	lincRNA	lncRNA	NW_005392991.1	3748511	3754199	-	2	4591	158
LNC_000111	XLOC_005094	lincRNA	lncRNA	NW_005392991.1	3741597	3754199	-	8	5258	158
LNC_000543	XLOC_025308	antisense_lncRNA	lncRNA	NW_005393713.1	235187	239627	-	2	924	159
LNC_000600	XLOC_027825	lincRNA	lncRNA	NW_005393810.1	363929	370055	-	2	1060	159
LNC_000189	XLOC_010319	lincRNA	lncRNA	NW_005393179.1	1000997	1003123	-	2	1342	159
LNC_000568	XLOC_026349	lincRNA	lncRNA	NW_005393761.1	371208	387847	+	4	1534	159
LNC_000490	XLOC_023578	lincRNA	lncRNA	NW_005393645.1	990890	995844	+	3	1572	159
LNC_001408	XLOC_062168	lincRNA	lncRNA	NW_005395941.1	416808	424632	-	2	1647	159
LNC_000585	XLOC_027095	lincRNA	lncRNA	NW_005393782.1	1326471	1385045	+	2	2170	159
LNC_001452	XLOC_064249	lincRNA	lncRNA	NW_005396239.1	133670	136944	+	2	3211	159
LNC_001022	XLOC_046571	lincRNA	lncRNA	NW_005394693.1	212997	227767	-	8	3424	159
LNC_000925	XLOC_041750	antisense_lncRNA	lncRNA	NW_005394408.1	1822444	1828754	-	2	4146	159
LNC_001304	XLOC_057543	lincRNA	lncRNA	NW_005395503.1	30964	47718	-	3	4404	159
LNC_001305	XLOC_057543	lincRNA	lncRNA	NW_005395503.1	30964	47718	-	2	5568	159
LNC_001141	XLOC_050754	lincRNA	lncRNA	NW_005394963.1	245392	251983	-	2	6121	159
LNC_000759	XLOC_034919	lincRNA	lncRNA	NW_005394096.1	401055	401865	-	2	760	160
LNC_000251	XLOC_013045	lincRNA	lncRNA	NW_005393279.1	1361218	1429978	+	3	958	160
LNC_001134	XLOC_050247	lincRNA	lncRNA	NW_005394917.1	5	1818	+	2	1241	160
LNC_001424	XLOC_062958	lincRNA	lncRNA	NW_005396042.1	418133	419529	-	2	1331	160
LNC_000250	XLOC_013045	lincRNA	lncRNA	NW_005393279.1	1361218	1388705	+	2	1452	160
LNC_000252	XLOC_013045	lincRNA	lncRNA	NW_005393279.1	1361218	1429978	+	5	1589	160
LNC_000583	XLOC_027055	lincRNA	lncRNA	NW_005393780.1	508627	542342	+	3	1687	160
LNC_001066	XLOC_048104	lincRNA	lncRNA	NW_005394763.1	156258	159261	+	2	2810	160
LNC_001592	XLOC_070124	lincRNA	lncRNA	NW_005400682.1	1055	93177	-	3	4217	160
LNC_001025	XLOC_046632	lincRNA	lncRNA	NW_005394695.1	908980	915827	+	2	717	161
LNC_000830	XLOC_038500	antisense_lncRNA	lncRNA	NW_005394241.1	728581	756187	-	2	896	161
LNC_000014	XLOC_000586	antisense_lncRNA	lncRNA	NW_005392849.1	333086	386577	+	4	1076	161
LNC_000351	XLOC_017064	antisense_lncRNA	lncRNA	NW_005393406.1	1309093	1315242	-	2	1750	161
LNC_001244	XLOC_054795	lincRNA	lncRNA	NW_005395227.1	182786	187099	+	2	4233	161
LNC_001355	XLOC_059733	lincRNA	lncRNA	NW_005395687.1	102165	109275	+	2	6569	161
LNC_001222	XLOC_054029	lincRNA	lncRNA	NW_005395165.1	749542	750735	+	2	1013	162
LNC_000716	XLOC_033063	antisense_lncRNA	lncRNA	NW_005394031.1	869020	874607	+	2	1234	162
LNC_000714	XLOC_033063	antisense_lncRNA	lncRNA	NW_005394031.1	868988	874607	+	2	1270	162
LNC_001583	XLOC_069859	lincRNA	lncRNA	NW_005399688.1	1	2236	-	2	1863	162
LNC_000446	XLOC_021422	lincRNA	lncRNA	NW_005393573.1	576652	585125	+	3	2708	162
LNC_000497	XLOC_023838	lincRNA	lncRNA	NW_005393657.1	328834	351997	+	4	4541	162
LNC_000131	XLOC_006082	lincRNA	lncRNA	NW_005393028.1	46498	69562	+	2	1856	163
LNC_001596	XLOC_070269	lincRNA	lncRNA	NW_005401678.1	3	2415	+	2	2323	163
LNC_001595	XLOC_070269	lincRNA	lncRNA	NW_005401678.1	3	2415	+	2	2323	163
LNC_000867	XLOC_039918	lincRNA	lncRNA	NW_005394314.1	285155	296747	+	2	2546	163
LNC_001495	XLOC_065950	lincRNA	lncRNA	NW_005396625.1	125170	138811	-	3	2623	163
LNC_001494	XLOC_065950	lincRNA	lncRNA	NW_005396625.1	125170	138811	-	2	2876	163
LNC_001023	XLOC_046571	lincRNA	lncRNA	NW_005394693.1	221233	226656	-	5	3520	163
LNC_000717	XLOC_033072	lincRNA	lncRNA	NW_005394031.1	917186	921411	+	2	4017	163
LNC_000699	XLOC_032069	lincRNA	lncRNA	NW_005393977.1	20478	72257	-	2	23037	163
LNC_000906	XLOC_041084	lincRNA	lncRNA	NW_005394380.1	3314547	3358470	+	2	26695	163
LNC_000512	XLOC_024196	lincRNA	lncRNA	NW_005393674.1	3312377	3313154	-	2	507	164
LNC_001093	XLOC_049027	antisense_lncRNA	lncRNA	NW_005394824.1	825345	954802	-	8	1369	164
LNC_000007	XLOC_000181	lincRNA	lncRNA	NW_005392830.1	798725	833061	+	2	1692	164
LNC_001345	XLOC_059383	lincRNA	lncRNA	NW_005395655.1	594059	623241	-	2	1742	164
LNC_000337	XLOC_016313	lincRNA	lncRNA	NW_005393386.1	670413	691429	-	2	1777	164
LNC_001558	XLOC_068913	lincRNA	lncRNA	NW_005398008.1	25825	35654	+	2	8048	164
LNC_000288	XLOC_013800	lincRNA	lncRNA	NW_005393303.1	743763	745444	-	2	885	165
LNC_000516	XLOC_024341	lincRNA	lncRNA	NW_005393677.1	1976049	1977297	+	2	1096	165
LNC_000526	XLOC_024753	lincRNA	lncRNA	NW_005393697.1	1088149	1093617	-	3	1111	165
LNC_000654	XLOC_029838	lincRNA	lncRNA	NW_005393882.1	2547878	2552845	+	3	1757	165
LNC_001220	XLOC_054012	lincRNA	lncRNA	NW_005395165.1	66634	70874	+	2	3081	165
LNC_001161	XLOC_051486	lincRNA	lncRNA	NW_005395002.1	1676828	1681033	-	2	3909	165
LNC_000946	XLOC_042853	lincRNA	lncRNA	NW_005394473.1	1180405	1203153	-	4	4676	165
LNC_000136	XLOC_006609	lincRNA	lncRNA	NW_005393037.1	427406	436904	-	2	9401	165
LNC_000770	XLOC_035359	lincRNA	lncRNA	NW_005394117.1	91	3332	-	3	519	166
LNC_000169	XLOC_009565	lincRNA	lncRNA	NW_005393147.1	9987	10853	+	2	672	166
LNC_001590	XLOC_070058	lincRNA	lncRNA	NW_005400316.1	20670	23041	+	2	1289	166
LNC_001323	XLOC_058326	lincRNA	lncRNA	NW_005395553.1	532239	545726	-	2	1427	166
LNC_001163	XLOC_051533	lincRNA	lncRNA	NW_005395004.1	155502	158484	-	2	1736	166
LNC_000398	XLOC_019720	lincRNA	lncRNA	NW_005393504.1	2340388	2351238	+	2	2179	166
LNC_001454	XLOC_064370	lincRNA	lncRNA	NW_005396271.1	148500	154090	-	2	5117	166
LNC_001338	XLOC_058753	lincRNA	lncRNA	NW_005395611.1	20370	39774	+	6	5514	166
LNC_001052	XLOC_047659	lincRNA	lncRNA	NW_005394741.1	308175	309110	-	2	847	167
LNC_001299	XLOC_057409	antisense_lncRNA	lncRNA	NW_005395485.1	333355	334340	-	2	911	167
LNC_000527	XLOC_024788	lincRNA	lncRNA	NW_005393697.1	4221006	4618181	-	4	1002	167
LNC_001014	XLOC_046186	lincRNA	lncRNA	NW_005394679.1	755909	760063	-	2	1303	167
LNC_001598	XLOC_070350	lincRNA	lncRNA	NW_005402482.1	24577	26308	-	2	1531	167
LNC_000536	XLOC_025204	lincRNA	lncRNA	NW_005393709.1	419043	423798	-	3	1636	167
LNC_000496	XLOC_023838	lincRNA	lncRNA	NW_005393657.1	328824	345093	+	2	1780	167
LNC_001251	XLOC_054973	lincRNA	lncRNA	NW_005395246.1	516530	534348	-	2	13749	167
LNC_001378	XLOC_060759	lincRNA	lncRNA	NW_005395787.1	6371	7907	-	4	524	168
LNC_000217	XLOC_011791	lincRNA	lncRNA	NW_005393225.1	2172544	2192480	-	3	1512	168
LNC_001612	XLOC_072637	lincRNA	lncRNA	NW_005433887.1	714	2351	-	2	1549	168
LNC_000888	XLOC_040717	antisense_lncRNA	lncRNA	NW_005394367.1	302295	311674	+	3	1765	168
LNC_001565	XLOC_069183	lincRNA	lncRNA	NW_005398376.1	36356	92699	-	3	2513	168
LNC_000646	XLOC_029457	lincRNA	lncRNA	NW_005393866.1	728676	732118	-	3	2667	168
LNC_000146	XLOC_007285	lincRNA	lncRNA	NW_005393058.1	2432503	2469163	+	3	921	169
LNC_001056	XLOC_047780	lincRNA	lncRNA	NW_005394745.1	9106	37246	-	5	1049	169
LNC_001058	XLOC_047780	lincRNA	lncRNA	NW_005394745.1	9106	37246	-	7	1197	169
LNC_001057	XLOC_047780	lincRNA	lncRNA	NW_005394745.1	9106	37246	-	7	1200	169
LNC_001006	XLOC_045934	antisense_lncRNA	lncRNA	NW_005394667.1	450509	451950	+	2	1296	169
LNC_000610	XLOC_028404	lincRNA	lncRNA	NW_005393840.1	809630	811987	-	2	1411	169
LNC_001097	XLOC_049076	lincRNA	lncRNA	NW_005394831.1	1763608	1767894	+	3	1698	169
LNC_000275	XLOC_013673	lincRNA	lncRNA	NW_005393301.1	797593	929086	+	4	2506	169
LNC_000422	XLOC_020414	antisense_lncRNA	lncRNA	NW_005393533.1	30	3897	+	2	3155	169
LNC_001254	XLOC_055046	antisense_lncRNA	lncRNA	NW_005395250.1	100774	102729	-	2	885	170
LNC_000645	XLOC_029457	lincRNA	lncRNA	NW_005393866.1	726392	732115	-	5	1359	170
LNC_000923	XLOC_041702	lincRNA	lncRNA	NW_005394408.1	160123	162661	-	2	2474	170
LNC_000522	XLOC_024600	lincRNA	lncRNA	NW_005393693.1	12	5112	+	2	2639	170
LNC_000887	XLOC_040714	lincRNA	lncRNA	NW_005394367.1	164430	167308	+	2	2710	170
LNC_001330	XLOC_058580	antisense_lncRNA	lncRNA	NW_005395588.1	304546	565738	-	3	531	171
LNC_001384	XLOC_061086	lincRNA	lncRNA	NW_005395817.1	4239	10447	+	2	820	171
LNC_001034	XLOC_047019	lincRNA	lncRNA	NW_005394715.1	252088	257145	+	2	1967	171
LNC_000776	XLOC_035683	lincRNA	lncRNA	NW_005394127.1	2956744	2958969	+	2	2120	171
LNC_001249	XLOC_054937	lincRNA	lncRNA	NW_005395239.1	628551	633632	+	6	2643	171
LNC_000703	XLOC_032149	lincRNA	lncRNA	NW_005393979.1	124200	165217	-	4	859	172
LNC_000736	XLOC_034376	lincRNA	lncRNA	NW_005394083.1	132750	136177	-	2	2791	172
LNC_000229	XLOC_012341	lincRNA	lncRNA	NW_005393244.1	37144	47209	-	3	5824	172
LNC_000977	XLOC_044331	lincRNA	lncRNA	NW_005394587.1	61634	63639	-	3	1741	173
LNC_001067	XLOC_048207	antisense_lncRNA	lncRNA	NW_005394770.1	288670	313308	-	5	3033	173
LNC_001468	XLOC_065149	antisense_lncRNA	lncRNA	NW_005396462.1	10143	16992	+	3	6654	173
LNC_000186	XLOC_010254	lincRNA	lncRNA	NW_005393175.1	337	11051	+	2	10662	173
LNC_000185	XLOC_010254	lincRNA	lncRNA	NW_005393175.1	28	11051	+	2	10979	173
LNC_000346	XLOC_016741	lincRNA	lncRNA	NW_005393396.1	2320175	2325334	-	2	629	174
LNC_001474	XLOC_065323	antisense_lncRNA	lncRNA	NW_005396484.1	1036962	1122260	+	4	709	174
LNC_001103	XLOC_049260	lincRNA	lncRNA	NW_005394846.1	642002	643537	+	2	1022	174
LNC_000855	XLOC_039435	lincRNA	lncRNA	NW_005394291.1	384669	386595	-	2	1191	174
LNC_000572	XLOC_026576	lincRNA	lncRNA	NW_005393764.1	2491919	2494633	-	2	1377	174
LNC_001601	XLOC_070452	lincRNA	lncRNA	NW_005403495.1	582	3904	-	4	1440	174
LNC_001116	XLOC_049660	lincRNA	lncRNA	NW_005394885.1	346591	463014	+	3	2567	174
LNC_001115	XLOC_049660	lincRNA	lncRNA	NW_005394885.1	346588	400153	+	3	3253	174
LNC_000690	XLOC_031890	antisense_lncRNA	lncRNA	NW_005393967.1	122264	131330	-	3	4074	174
LNC_000128	XLOC_005961	lincRNA	lncRNA	NW_005393025.1	2659525	2672959	+	2	4868	174
LNC_000927	XLOC_041970	lincRNA	lncRNA	NW_005394421.1	778711	787118	-	2	8302	174
LNC_000233	XLOC_012442	antisense_lncRNA	lncRNA	NW_005393251.1	1805740	1821382	+	6	3040	175
LNC_000318	XLOC_015701	lincRNA	lncRNA	NW_005393375.1	1906491	1916057	-	3	3849	175
LNC_000317	XLOC_015701	lincRNA	lncRNA	NW_005393375.1	1906491	1916036	-	2	4663	175
LNC_000635	XLOC_029233	lincRNA	lncRNA	NW_005393862.1	85820	176181	-	7	1671	176
LNC_000920	XLOC_041659	lincRNA	lncRNA	NW_005394407.1	140775	156572	-	3	3242	176
LNC_001026	XLOC_046632	antisense_lncRNA	lncRNA	NW_005394695.1	908980	961024	+	3	575	177
LNC_001332	XLOC_058613	lincRNA	lncRNA	NW_005395590.1	248999	253404	-	2	1071	177
LNC_001333	XLOC_058613	lincRNA	lncRNA	NW_005395590.1	248999	253413	-	2	1419	177
LNC_001423	XLOC_062924	lincRNA	lncRNA	NW_005396041.1	142363	144702	+	2	1626	177
LNC_000715	XLOC_033063	antisense_lncRNA	lncRNA	NW_005394031.1	868995	874607	+	2	2078	177
LNC_000921	XLOC_041659	lincRNA	lncRNA	NW_005394407.1	152625	156572	-	2	2857	177
LNC_000809	XLOC_037508	lincRNA	lncRNA	NW_005394191.1	355927	356887	-	2	826	178
LNC_001289	XLOC_057133	lincRNA	lncRNA	NW_005395451.1	842079	846268	+	2	1144	178
LNC_001445	XLOC_064023	lincRNA	lncRNA	NW_005396199.1	50062	52691	+	2	1309	178
LNC_001542	XLOC_067890	lincRNA	lncRNA	NW_005397287.1	111107	113235	+	2	1951	178
LNC_001541	XLOC_067890	lincRNA	lncRNA	NW_005397287.1	109756	113235	+	3	2013	178
LNC_000638	XLOC_029329	lincRNA	lncRNA	NW_005393863.1	610216	613422	-	2	2263	178
LNC_001092	XLOC_048988	lincRNA	lncRNA	NW_005394823.1	29205	32198	+	2	2524	178
LNC_001148	XLOC_051126	lincRNA	lncRNA	NW_005394982.1	270609	273731	+	2	2924	178
LNC_000312	XLOC_015466	lincRNA	lncRNA	NW_005393367.1	53541	58342	-	2	4732	178
LNC_001076	XLOC_048340	lincRNA	lncRNA	NW_005394783.1	155995	162869	-	2	6768	178
LNC_000851	XLOC_039251	lincRNA	lncRNA	NW_005394281.1	178629	182076	-	2	782	179
LNC_000114	XLOC_005328	lincRNA	lncRNA	NW_005393001.1	18903	26689	+	2	1075	179
LNC_001147	XLOC_051068	lincRNA	lncRNA	NW_005394978.1	196211	197971	-	2	1447	179
LNC_000321	XLOC_015827	lincRNA	lncRNA	NW_005393377.1	1061837	1069872	+	2	2247	179
LNC_000116	XLOC_005363	lincRNA	lncRNA	NW_005393001.1	154039	157068	-	2	2793	179
LNC_000733	XLOC_033920	lincRNA	lncRNA	NW_005394065.1	797386	799771	-	2	1611	180
LNC_000421	XLOC_020374	antisense_lncRNA	lncRNA	NW_005393529.1	138189	143735	+	2	2280	180
LNC_001118	XLOC_049692	lincRNA	lncRNA	NW_005394885.1	1240357	1243503	+	2	2818	180
LNC_001292	XLOC_057307	lincRNA	lncRNA	NW_005395470.1	448376	454014	-	3	3074	180
LNC_001003	XLOC_045660	lincRNA	lncRNA	NW_005394651.1	424011	428124	+	2	3992	180
LNC_000639	XLOC_029329	lincRNA	lncRNA	NW_005393863.1	616312	619378	-	4	544	181
LNC_001352	XLOC_059592	lincRNA	lncRNA	NW_005395678.1	349551	351367	-	2	733	181
LNC_001275	XLOC_056362	lincRNA	lncRNA	NW_005395379.1	299566	301050	-	2	1254	181
LNC_001314	XLOC_057753	lincRNA	lncRNA	NW_005395518.1	930330	936047	+	4	3679	181
LNC_001458	XLOC_064618	lincRNA	lncRNA	NW_005396341.1	44216	58018	-	2	13428	181
LNC_000044	XLOC_001916	antisense_lncRNA	lncRNA	NW_005392900.1	2904666	2911705	-	2	1628	182
LNC_000231	XLOC_012442	antisense_lncRNA	lncRNA	NW_005393251.1	1789861	1821382	+	6	5156	182
LNC_001185	XLOC_052939	lincRNA	lncRNA	NW_005395094.1	151064	196779	+	2	1055	183
LNC_001036	XLOC_047129	lincRNA	lncRNA	NW_005394721.1	415394	419601	+	2	1070	183
LNC_001602	XLOC_070452	lincRNA	lncRNA	NW_005403495.1	582	4078	-	5	1655	183
LNC_001600	XLOC_070452	lincRNA	lncRNA	NW_005403495.1	77	4078	-	5	1818	183
LNC_000563	XLOC_026293	lincRNA	lncRNA	NW_005393757.1	304873	311846	-	2	1844	183
LNC_000791	XLOC_036139	lincRNA	lncRNA	NW_005394145.1	824191	827968	-	3	1867	183
LNC_001533	XLOC_067574	lincRNA	lncRNA	NW_005397129.1	7122	10636	-	2	3268	183
LNC_000208	XLOC_011500	lincRNA	lncRNA	NW_005393220.1	116383	143616	+	3	679	184
LNC_000333	XLOC_016265	lincRNA	lncRNA	NW_005393385.1	2660188	2691413	-	3	687	184
LNC_001480	XLOC_065342	lincRNA	lncRNA	NW_005396484.1	1267405	1273669	-	2	2327	184
LNC_000953	XLOC_043094	lincRNA	lncRNA	NW_005394489.1	684747	691512	+	2	5342	184
LNC_001535	XLOC_067718	lincRNA	lncRNA	NW_005397217.1	86356	91827	-	2	5404	184
LNC_000713	XLOC_032869	lincRNA	lncRNA	NW_005394024.1	106508	117395	+	3	10715	184
LNC_001599	XLOC_070350	lincRNA	lncRNA	NW_005402482.1	24577	67481	-	3	1444	185
LNC_000432	XLOC_020938	lincRNA	lncRNA	NW_005393555.1	867053	869354	+	2	2183	185
LNC_000709	XLOC_032630	lincRNA	lncRNA	NW_005394013.1	344453	349334	-	2	2504	185
LNC_001381	XLOC_060888	lincRNA	lncRNA	NW_005395798.1	572831	584123	-	2	3711	185
LNC_001270	XLOC_056082	lincRNA	lncRNA	NW_005395345.1	189564	194535	+	2	4277	185
LNC_001269	XLOC_056082	lincRNA	lncRNA	NW_005395345.1	184464	194535	+	3	4329	185
LNC_000405	XLOC_019786	lincRNA	lncRNA	NW_005393504.1	3667451	3673837	+	5	5512	185
LNC_001436	XLOC_063453	lincRNA	lncRNA	NW_005396096.1	5787	12183	-	2	6329	185
LNC_001286	XLOC_056694	lincRNA	lncRNA	NW_005395417.1	275968	276711	-	2	691	186
LNC_000643	XLOC_029403	lincRNA	lncRNA	NW_005393865.1	609511	610786	-	2	1127	186
LNC_000399	XLOC_019771	lincRNA	lncRNA	NW_005393504.1	3516229	3519008	+	2	2122	186
LNC_000431	XLOC_020938	lincRNA	lncRNA	NW_005393555.1	867053	869354	+	2	2186	186
LNC_001190	XLOC_053081	lincRNA	lncRNA	NW_005395103.1	1344257	1351135	+	2	872	187
LNC_000974	XLOC_044115	antisense_lncRNA	lncRNA	NW_005394572.1	1289017	1291390	-	2	942	187
LNC_000322	XLOC_015847	lincRNA	lncRNA	NW_005393377.1	1667095	1673935	+	4	977	188
LNC_000823	XLOC_038144	lincRNA	lncRNA	NW_005394219.1	1282185	1492162	-	3	1273	188
LNC_001585	XLOC_069859	lincRNA	lncRNA	NW_005399688.1	1	9634	-	2	9265	188
LNC_000447	XLOC_021422	lincRNA	lncRNA	NW_005393573.1	576735	577507	+	2	618	189
LNC_001396	XLOC_061586	lincRNA	lncRNA	NW_005395861.1	536085	549115	+	2	6268	189
LNC_001398	XLOC_061586	lincRNA	lncRNA	NW_005395861.1	536135	549115	+	2	6294	189
LNC_001397	XLOC_061586	lincRNA	lncRNA	NW_005395861.1	536085	549115	+	2	6341	189
LNC_000257	XLOC_013130	lincRNA	lncRNA	NW_005393281.1	967583	968318	-	2	604	190
LNC_001149	XLOC_051126	lincRNA	lncRNA	NW_005394982.1	270609	276407	+	2	1360	190
LNC_001283	XLOC_056581	lincRNA	lncRNA	NW_005395406.1	3380	6139	+	2	2695	190
LNC_001315	XLOC_057763	lincRNA	lncRNA	NW_005395520.1	228	5316	+	2	3769	190
LNC_000123	XLOC_005577	lincRNA	lncRNA	NW_005393007.1	1310259	1314893	-	2	4525	190
LNC_001431	XLOC_063299	lincRNA	lncRNA	NW_005396079.1	240	2580	-	2	1811	191
LNC_000998	XLOC_045483	lincRNA	lncRNA	NW_005394647.1	155741	157732	+	2	1908	192
LNC_001511	XLOC_066428	lincRNA	lncRNA	NW_005396770.1	9	4303	+	2	3270	192
LNC_000138	XLOC_006770	lincRNA	lncRNA	NW_005393041.1	2998777	3002422	+	2	3408	192
LNC_000143	XLOC_007221	lincRNA	lncRNA	NW_005393054.1	1078551	1083102	+	2	3843	192
LNC_000195	XLOC_010604	antisense_lncRNA	lncRNA	NW_005393186.1	1983689	1990886	-	2	1385	193
LNC_000576	XLOC_026742	antisense_lncRNA	lncRNA	NW_005393769.1	163826	173718	-	2	5805	193
LNC_000631	XLOC_029176	lincRNA	lncRNA	NW_005393857.1	3608598	3657659	-	7	11349	193
LNC_000247	XLOC_012967	antisense_lncRNA	lncRNA	NW_005393277.1	980090	985869	-	2	1283	194
LNC_001573	XLOC_069587	lincRNA	lncRNA	NW_005399036.1	3456	6128	+	2	1583	194
LNC_000503	XLOC_023891	antisense_lncRNA	lncRNA	NW_005393661.1	45130	49183	+	2	3862	194
LNC_001369	XLOC_060419	lincRNA	lncRNA	NW_005395744.1	57660	66743	+	2	7918	194
LNC_001224	XLOC_054145	antisense_lncRNA	lncRNA	NW_005395175.1	34451	37537	+	3	940	195
LNC_000778	XLOC_035694	lincRNA	lncRNA	NW_005394127.1	1352970	1356277	-	2	1707	195
LNC_000744	XLOC_034613	lincRNA	lncRNA	NW_005394090.1	845701	849920	+	3	1888	195
LNC_001455	XLOC_064372	lincRNA	lncRNA	NW_005396271.1	155429	159212	-	2	3077	195
LNC_000808	XLOC_037410	lincRNA	lncRNA	NW_005394189.1	389902	395058	-	2	3288	195
LNC_000387	XLOC_019171	lincRNA	lncRNA	NW_005393480.1	509690	514855	-	3	3780	195
LNC_000134	XLOC_006306	lincRNA	lncRNA	NW_005393029.1	3381011	3391962	-	2	10901	195
LNC_000336	XLOC_016313	lincRNA	lncRNA	NW_005393386.1	670413	673202	-	2	2454	196
LNC_000019	XLOC_000888	lincRNA	lncRNA	NW_005392863.1	60616	66466	+	2	5284	196
LNC_000018	XLOC_000888	lincRNA	lncRNA	NW_005392863.1	60592	66466	+	2	5303	196
LNC_000016	XLOC_000888	lincRNA	lncRNA	NW_005392863.1	60592	66466	+	2	5562	196
LNC_000017	XLOC_000888	lincRNA	lncRNA	NW_005392863.1	60592	66466	+	2	5763	196
LNC_000970	XLOC_043983	lincRNA	lncRNA	NW_005394559.1	497099	504205	-	2	6145	196
LNC_000022	XLOC_000937	lincRNA	lncRNA	NW_005392867.1	151251	157268	+	5	635	197
LNC_000341	XLOC_016473	lincRNA	lncRNA	NW_005393389.1	1716252	1721531	+	2	721	197
LNC_001492	XLOC_065841	lincRNA	lncRNA	NW_005396606.1	689555	720553	-	2	740	197
LNC_000241	XLOC_012633	lincRNA	lncRNA	NW_005393263.1	17004	17889	-	2	751	197
LNC_001105	XLOC_049325	lincRNA	lncRNA	NW_005394851.1	352768	353677	-	2	809	197
LNC_000340	XLOC_016473	lincRNA	lncRNA	NW_005393389.1	1716217	1721531	+	3	943	197
LNC_001351	XLOC_059586	lincRNA	lncRNA	NW_005395678.1	337030	338216	-	2	1086	197
LNC_001050	XLOC_047602	lincRNA	lncRNA	NW_005394741.1	985247	1216777	+	2	1107	197
LNC_000846	XLOC_039055	lincRNA	lncRNA	NW_005394272.1	343222	413036	+	5	1237	197
LNC_000844	XLOC_038922	lincRNA	lncRNA	NW_005394267.1	734450	745045	+	2	1382	197
LNC_000343	XLOC_016659	lincRNA	lncRNA	NW_005393396.1	2312967	2318560	+	3	1946	197
LNC_000390	XLOC_019220	lincRNA	lncRNA	NW_005393482.1	545951	549225	+	2	2025	197
LNC_000344	XLOC_016659	lincRNA	lncRNA	NW_005393396.1	2314819	2318560	+	3	2202	197
LNC_001096	XLOC_049076	lincRNA	lncRNA	NW_005394831.1	1763608	1767894	+	4	2237	197
LNC_001049	XLOC_047602	lincRNA	lncRNA	NW_005394741.1	985169	1085761	+	2	2366	197
LNC_000804	XLOC_037149	lincRNA	lncRNA	NW_005394184.1	1641923	1645527	+	2	2428	197
LNC_000006	XLOC_000181	lincRNA	lncRNA	NW_005392830.1	798725	818485	+	2	933	198
LNC_000564	XLOC_026293	lincRNA	lncRNA	NW_005393757.1	329178	331919	-	2	1777	198
LNC_000870	XLOC_039967	lincRNA	lncRNA	NW_005394317.1	189027	192737	+	2	3446	198
LNC_000477	XLOC_022665	lincRNA	lncRNA	NW_005393612.1	3151	4223	-	2	870	199
LNC_000145	XLOC_007266	lincRNA	lncRNA	NW_005393058.1	1893210	1895379	+	2	2002	199
LNC_001277	XLOC_056377	lincRNA	lncRNA	NW_005395380.1	12378	16239	-	2	3503	199
LNC_001344	XLOC_059222	antisense_lncRNA	lncRNA	NW_005395653.1	492297	505196	-	3	4745	199
LNC_001450	XLOC_064077	lincRNA	lncRNA	NW_005396212.1	102323	240809	-	5	6195	199
LNC_000483	XLOC_023012	lincRNA	lncRNA	NW_005393621.1	166549	169540	-	2	1164	200
LNC_000198	XLOC_010763	lincRNA	lncRNA	NW_005393190.1	326802	328186	+	2	999	201
LNC_000984	XLOC_044494	lincRNA	lncRNA	NW_005394592.1	324640	330398	-	2	1265	201
LNC_000327	XLOC_016038	lincRNA	lncRNA	NW_005393378.1	317902	320536	-	2	2526	201
LNC_000504	XLOC_024001	antisense_lncRNA	lncRNA	NW_005393668.1	361549	364741	+	2	2652	201
LNC_001288	XLOC_056905	lincRNA	lncRNA	NW_005395433.1	1	21918	-	3	4596	201
LNC_000575	XLOC_026660	lincRNA	lncRNA	NW_005393769.1	1151680	1156748	+	2	4793	201
LNC_001184	XLOC_052894	lincRNA	lncRNA	NW_005395091.1	1858634	1896512	+	2	5722	201
LNC_000258	XLOC_013130	lincRNA	lncRNA	NW_005393281.1	967583	968318	-	2	606	202
LNC_000979	XLOC_044385	lincRNA	lncRNA	NW_005394590.1	867224	876761	-	2	1955	202
LNC_000383	XLOC_018996	lincRNA	lncRNA	NW_005393473.1	50255	82633	+	3	2000	202
LNC_000980	XLOC_044385	lincRNA	lncRNA	NW_005394590.1	867224	876802	-	3	2147	202
LNC_000462	XLOC_022091	antisense_lncRNA	lncRNA	NW_005393592.1	1702883	1706992	+	2	2487	202
LNC_000234	XLOC_012442	antisense_lncRNA	lncRNA	NW_005393251.1	1805765	1819507	+	3	5271	203
LNC_000232	XLOC_012442	antisense_lncRNA	lncRNA	NW_005393251.1	1805740	1819507	+	3	5397	203
LNC_001580	XLOC_069849	lincRNA	lncRNA	NW_005399649.1	14732	18696	-	3	776	204
LNC_000767	XLOC_035223	lincRNA	lncRNA	NW_005394109.1	2100068	2101962	+	2	1831	204
LNC_001444	XLOC_064012	lincRNA	lncRNA	NW_005396196.1	571063	578570	-	2	7403	204
LNC_000986	XLOC_044494	lincRNA	lncRNA	NW_005394592.1	329268	331317	-	2	1110	205
LNC_001462	XLOC_064846	lincRNA	lncRNA	NW_005396380.1	134086	135333	-	2	1154	205
LNC_001500	XLOC_066048	lincRNA	lncRNA	NW_005396643.1	369399	382195	-	3	11805	205
LNC_001247	XLOC_054924	lincRNA	lncRNA	NW_005395239.1	283130	283913	+	2	685	206
LNC_000438	XLOC_021030	lincRNA	lncRNA	NW_005393555.1	3342236	3343306	-	2	754	206
LNC_000747	XLOC_034699	lincRNA	lncRNA	NW_005394090.1	1076788	1085293	-	2	3018	206
LNC_001353	XLOC_059597	lincRNA	lncRNA	NW_005395678.1	364571	374270	-	2	1760	207
LNC_001514	XLOC_066503	lincRNA	lncRNA	NW_005396778.1	23753	29559	-	2	833	208
LNC_001337	XLOC_058731	lincRNA	lncRNA	NW_005395606.1	185338	187181	+	2	1776	208
LNC_000922	XLOC_041690	lincRNA	lncRNA	NW_005394408.1	2626812	2633801	+	3	5224	208
LNC_001077	XLOC_048346	lincRNA	lncRNA	NW_005394783.1	492258	493737	-	2	1115	209
LNC_000749	XLOC_034737	lincRNA	lncRNA	NW_005394090.1	2529736	2531864	-	3	1653	209
LNC_000985	XLOC_044494	lincRNA	lncRNA	NW_005394592.1	324640	331317	-	3	1244	210
LNC_001217	XLOC_053935	antisense_lncRNA	lncRNA	NW_005395164.1	137316	142625	+	2	3851	210
LNC_000911	XLOC_041465	antisense_lncRNA	lncRNA	NW_005394391.1	54598	69604	-	2	4174	210
LNC_000579	XLOC_026905	lincRNA	lncRNA	NW_005393773.1	618118	641099	-	2	8417	210
LNC_001394	XLOC_061568	lincRNA	lncRNA	NW_005395861.1	304967	309917	+	2	1824	211
LNC_000473	XLOC_022602	lincRNA	lncRNA	NW_005393609.1	2909371	2925093	+	6	2761	212
LNC_000535	XLOC_025175	antisense_lncRNA	lncRNA	NW_005393709.1	173828	180055	+	3	2911	212
LNC_001032	XLOC_046912	lincRNA	lncRNA	NW_005394713.1	65093	67902	-	2	2581	213
LNC_000641	XLOC_029374	antisense_lncRNA	lncRNA	NW_005393865.1	232061	238991	+	2	2878	213
LNC_000093	XLOC_004653	lincRNA	lncRNA	NW_005392984.1	8	5055	-	3	2973	213
LNC_000067	XLOC_003528	lincRNA	lncRNA	NW_005392955.1	610249	724726	+	5	4775	213
LNC_000332	XLOC_016265	lincRNA	lncRNA	NW_005393385.1	2654696	2691412	-	4	980	214
LNC_000880	XLOC_040470	lincRNA	lncRNA	NW_005394353.1	46967	49983	+	2	2759	214
LNC_000910	XLOC_041465	antisense_lncRNA	lncRNA	NW_005394391.1	54598	69586	-	2	4301	214
LNC_000642	XLOC_029391	lincRNA	lncRNA	NW_005393865.1	256640	257393	-	2	686	215
LNC_000505	XLOC_024015	antisense_lncRNA	lncRNA	NW_005393668.1	269514	278484	-	2	1613	215
LNC_000672	XLOC_031117	lincRNA	lncRNA	NW_005393945.1	230833	236261	+	2	872	216
LNC_001152	XLOC_051215	antisense_lncRNA	lncRNA	NW_005394989.1	323643	325951	-	2	1814	216
LNC_000148	XLOC_007783	lincRNA	lncRNA	NW_005393077.1	1554249	1560917	+	2	3957	217
LNC_000320	XLOC_015820	lincRNA	lncRNA	NW_005393377.1	875900	877028	+	2	806	218
LNC_000810	XLOC_037534	lincRNA	lncRNA	NW_005394193.1	177643	183409	-	2	5698	218
LNC_000235	XLOC_012442	antisense_lncRNA	lncRNA	NW_005393251.1	1809176	1819507	+	3	5887	218
LNC_000655	XLOC_029912	lincRNA	lncRNA	NW_005393884.1	326039	331722	+	2	5624	219
LNC_000350	XLOC_017064	antisense_lncRNA	lncRNA	NW_005393406.1	1309093	1315043	-	3	665	221
LNC_000777	XLOC_035694	lincRNA	lncRNA	NW_005394127.1	1352970	1356277	-	2	925	221
LNC_000525	XLOC_024753	lincRNA	lncRNA	NW_005393697.1	1055037	1093687	-	5	766	222
LNC_000859	XLOC_039583	lincRNA	lncRNA	NW_005394301.1	154939	157986	-	2	1276	222
LNC_001164	XLOC_051533	lincRNA	lncRNA	NW_005395004.1	155502	158507	-	3	1904	222
LNC_001037	XLOC_047129	lincRNA	lncRNA	NW_005394721.1	415890	419601	+	2	1386	223
LNC_000561	XLOC_026128	lincRNA	lncRNA	NW_005393748.1	270797	284019	-	2	12721	223
LNC_000488	XLOC_023389	lincRNA	lncRNA	NW_005393640.1	139363	154235	-	2	14588	223
LNC_001274	XLOC_056362	lincRNA	lncRNA	NW_005395379.1	298975	301324	-	3	746	224
LNC_001517	XLOC_066547	lincRNA	lncRNA	NW_005396791.1	167887	171969	+	2	4008	224
LNC_001110	XLOC_049490	lincRNA	lncRNA	NW_005394860.1	887445	889304	+	2	1313	225
LNC_000748	XLOC_034730	lincRNA	lncRNA	NW_005394090.1	1711772	1713628	-	2	1802	225
LNC_000329	XLOC_016168	lincRNA	lncRNA	NW_005393384.1	112002	123198	+	2	11109	225
LNC_001313	XLOC_057745	lincRNA	lncRNA	NW_005395518.1	238464	247369	+	3	3741	227
LNC_001312	XLOC_057745	lincRNA	lncRNA	NW_005395518.1	238460	247369	+	3	3792	227
LNC_000807	XLOC_037255	lincRNA	lncRNA	NW_005394184.1	2016497	2044290	-	3	1422	229
LNC_000244	XLOC_012886	lincRNA	lncRNA	NW_005393274.1	327204	339962	-	3	12614	229
LNC_000243	XLOC_012886	lincRNA	lncRNA	NW_005393274.1	327204	339962	-	3	12614	229
LNC_000551	XLOC_025666	lincRNA	lncRNA	NW_005393726.1	1861923	1864748	-	2	1229	230
LNC_000552	XLOC_025666	lincRNA	lncRNA	NW_005393726.1	1861923	1864930	-	2	1332	230
LNC_000775	XLOC_035671	antisense_lncRNA	lncRNA	NW_005394127.1	2538056	2543293	+	2	953	232
LNC_001403	XLOC_062018	lincRNA	lncRNA	NW_005395903.1	988264	989703	-	2	1196	232
LNC_001250	XLOC_054937	lincRNA	lncRNA	NW_005395239.1	629427	633632	+	4	3571	232
LNC_000365	XLOC_018109	antisense_lncRNA	lncRNA	NW_005393440.1	27779	31268	-	2	1893	233
LNC_001401	XLOC_061923	lincRNA	lncRNA	NW_005395898.1	1878812	1890227	+	2	10941	233
LNC_000695	XLOC_031898	lincRNA	lncRNA	NW_005393968.1	252514	418509	+	4	5980	234
LNC_000694	XLOC_031898	lincRNA	lncRNA	NW_005393968.1	252514	418509	+	2	6140	234
LNC_000692	XLOC_031898	lincRNA	lncRNA	NW_005393968.1	252505	418509	+	3	6248	234
LNC_000693	XLOC_031898	lincRNA	lncRNA	NW_005393968.1	252513	418509	+	4	6345	234
LNC_000498	XLOC_023838	lincRNA	lncRNA	NW_005393657.1	328987	351997	+	4	4615	235
LNC_000903	XLOC_041061	lincRNA	lncRNA	NW_005394378.1	234052	240326	-	3	2805	236
LNC_000885	XLOC_040690	antisense_lncRNA	lncRNA	NW_005394366.1	610640	618233	+	3	4420	236
LNC_001606	XLOC_070689	lincRNA	lncRNA	NW_005406196.1	28	2501	+	3	1047	238
LNC_000207	XLOC_011419	antisense_lncRNA	lncRNA	NW_005393218.1	1350603	1358118	+	5	2316	238
LNC_001508	XLOC_066270	lincRNA	lncRNA	NW_005396729.1	86770	94972	+	2	8038	238
LNC_000434	XLOC_020960	lincRNA	lncRNA	NW_005393555.1	2434544	2437513	+	3	1565	240
LNC_001340	XLOC_058960	lincRNA	lncRNA	NW_005395634.1	6354	15158	-	2	4571	241
LNC_000404	XLOC_019786	lincRNA	lncRNA	NW_005393504.1	3657419	3675307	+	7	15368	242
LNC_001407	XLOC_062153	antisense_lncRNA	lncRNA	NW_005395941.1	585181	588324	+	2	1838	243
LNC_000407	XLOC_019787	lincRNA	lncRNA	NW_005393504.1	3675373	3686253	+	3	10673	243
LNC_001429	XLOC_063155	antisense_lncRNA	lncRNA	NW_005396062.1	723525	727637	+	2	3171	244
LNC_000117	XLOC_005374	lincRNA	lncRNA	NW_005393001.1	534465	536519	-	2	1124	248
LNC_001421	XLOC_062924	lincRNA	lncRNA	NW_005396041.1	142343	144702	+	2	2218	250
LNC_001422	XLOC_062924	lincRNA	lncRNA	NW_005396041.1	142363	144702	+	2	2201	251
LNC_001456	XLOC_064380	lincRNA	lncRNA	NW_005396271.1	192237	195563	-	2	3199	251
LNC_001007	XLOC_045938	lincRNA	lncRNA	NW_005394667.1	583268	585251	+	3	1395	252
LNC_000502	XLOC_023880	lincRNA	lncRNA	NW_005393660.1	233786	242769	+	3	1651	252
LNC_000501	XLOC_023880	lincRNA	lncRNA	NW_005393660.1	233786	237559	+	2	2957	252
LNC_001370	XLOC_060454	lincRNA	lncRNA	NW_005395745.1	881629	883619	+	2	821	253
LNC_001201	XLOC_053531	lincRNA	lncRNA	NW_005395134.1	27749	30247	-	2	2309	253
LNC_000049	XLOC_002342	lincRNA	lncRNA	NW_005392918.1	109291	113248	+	2	2507	253
LNC_000472	XLOC_022602	lincRNA	lncRNA	NW_005393609.1	2909248	2922784	+	4	7135	253
LNC_000471	XLOC_022602	lincRNA	lncRNA	NW_005393609.1	2909248	2922784	+	5	7278	253
LNC_001130	XLOC_049941	lincRNA	lncRNA	NW_005394891.1	923894	935376	+	2	11368	254
LNC_000761	XLOC_035010	lincRNA	lncRNA	NW_005394100.1	495628	496732	+	2	854	256
LNC_001354	XLOC_059691	lincRNA	lncRNA	NW_005395683.1	3672	5464	-	2	1450	256
LNC_000437	XLOC_021008	lincRNA	lncRNA	NW_005393555.1	1659056	1665337	-	2	6197	256
LNC_001200	XLOC_053531	lincRNA	lncRNA	NW_005395134.1	27749	30247	-	2	2241	257
LNC_001521	XLOC_066604	antisense_lncRNA	lncRNA	NW_005396811.1	193573	196166	+	2	2320	259
LNC_000891	XLOC_040753	antisense_lncRNA	lncRNA	NW_005394367.1	1236076	1240412	+	2	4261	259
LNC_001400	XLOC_061779	lincRNA	lncRNA	NW_005395878.1	6437	14942	+	2	7229	260
LNC_001162	XLOC_051533	lincRNA	lncRNA	NW_005395004.1	155502	158478	-	2	2448	261
LNC_000012	XLOC_000414	antisense_lncRNA	lncRNA	NW_005392841.1	918815	923869	-	2	2627	261
LNC_000499	XLOC_023838	lincRNA	lncRNA	NW_005393657.1	345301	351997	+	2	6616	261
LNC_000689	XLOC_031834	antisense_lncRNA	lncRNA	NW_005393965.1	174040	181630	+	2	3924	262
LNC_001483	XLOC_065495	lincRNA	lncRNA	NW_005396513.1	8255	18600	+	2	9322	262
LNC_001350	XLOC_059531	lincRNA	lncRNA	NW_005395668.1	382992	389739	+	2	2795	264
LNC_001109	XLOC_049484	lincRNA	lncRNA	NW_005394860.1	824344	828072	+	2	2890	264
LNC_000652	XLOC_029838	lincRNA	lncRNA	NW_005393882.1	2527627	2552845	+	4	2409	266
LNC_000061	XLOC_003053	antisense_lncRNA	lncRNA	NW_005392946.1	1407407	1410731	-	2	3203	269
LNC_000371	XLOC_018443	lincRNA	lncRNA	NW_005393459.1	2399229	2401492	+	2	2145	277
LNC_000436	XLOC_020975	lincRNA	lncRNA	NW_005393555.1	3366263	3370745	+	2	3855	277
LNC_000550	XLOC_025665	lincRNA	lncRNA	NW_005393726.1	1851885	1855564	-	3	2776	279
LNC_000549	XLOC_025665	lincRNA	lncRNA	NW_005393726.1	1851885	1855171	-	2	3081	279
LNC_000950	XLOC_043068	lincRNA	lncRNA	NW_005394486.1	373870	377160	-	2	2452	280
LNC_001216	XLOC_053934	antisense_lncRNA	lncRNA	NW_005395164.1	129802	135401	+	2	3351	280
LNC_000644	XLOC_029408	lincRNA	lncRNA	NW_005393865.1	625178	630180	-	2	4944	280
LNC_000433	XLOC_020949	antisense_lncRNA	lncRNA	NW_005393555.1	2388961	2390329	+	2	1281	281
LNC_000041	XLOC_001800	lincRNA	lncRNA	NW_005392900.1	1158225	1162685	+	3	1938	281
LNC_000040	XLOC_001737	antisense_lncRNA	lncRNA	NW_005392896.1	1465529	1470522	-	2	3131	283
LNC_000435	XLOC_020969	lincRNA	lncRNA	NW_005393555.1	3226350	3231086	+	3	4398	283
LNC_000036	XLOC_001648	antisense_lncRNA	lncRNA	NW_005392896.1	1293941	1355655	+	2	4280	289
LNC_000038	XLOC_001648	antisense_lncRNA	lncRNA	NW_005392896.1	1294004	1355655	+	2	5066	289
LNC_000850	XLOC_039177	antisense_lncRNA	lncRNA	NW_005394279.1	276271	281017	-	2	4599	293
LNC_000884	XLOC_040585	lincRNA	lncRNA	NW_005394362.1	92572	97241	-	3	4431	301
LNC_000951	XLOC_043068	lincRNA	lncRNA	NW_005394486.1	373870	377167	-	2	3206	303
LNC_000902	XLOC_041034	antisense_lncRNA	lncRNA	NW_005394377.1	189935	193456	+	2	3279	303
LNC_001108	XLOC_049402	lincRNA	lncRNA	NW_005394856.1	272621	279798	-	2	5886	314
LNC_001325	XLOC_058387	antisense_lncRNA	lncRNA	NW_005395560.1	610685	614110	-	2	3317	317
LNC_001385	XLOC_061135	antisense_lncRNA	lncRNA	NW_005395823.1	621399	629230	-	2	7750	327
LNC_000764	XLOC_035023	antisense_lncRNA	lncRNA	NW_005394100.1	542576	548191	-	2	5387	331
LNC_000369	XLOC_018226	antisense_lncRNA	lncRNA	NW_005393444.1	40289	45775	-	2	5200	332
LNC_000368	XLOC_018226	antisense_lncRNA	lncRNA	NW_005393444.1	40289	45658	-	2	5243	332
LNC_000901	XLOC_041033	antisense_lncRNA	lncRNA	NW_005394377.1	181278	185577	+	4	3678	334
LNC_000892	XLOC_040783	lincRNA	lncRNA	NW_005394367.1	805720	812232	-	2	3030	338
LNC_000326	XLOC_015978	lincRNA	lncRNA	NW_005393378.1	6082	33146	-	2	4763	352
LNC_000325	XLOC_015978	lincRNA	lncRNA	NW_005393378.1	1780	13529	-	2	11646	352
LNC_001380	XLOC_060884	antisense_lncRNA	lncRNA	NW_005395798.1	550657	556835	-	2	4757	355
LNC_000727	XLOC_033677	lincRNA	lncRNA	NW_005394052.1	562228	566517	-	2	4193	390
LNC_001225	XLOC_054145	antisense_lncRNA	lncRNA	NW_005395175.1	34451	37537	+	2	1906	419
LNC_001273	XLOC_056254	lincRNA	lncRNA	NW_005395367.1	15	6082	-	2	5993	435
