# Supplementary material for: Transcriptome Analysis Reveals the Potential Role of Long Non-coding RNAs in Mammary Gland of Yak During Lactation and Dry Period
Source: Front Cell Dev Biol. 2020 Nov 25;8:579708. doi: 10.3389/fcell.2020.579708 (PMC7723986; doi:10.3389/fcell.2020.579708)
Supplement: Supplementary file 4 [file Table_2.XLSX]

## Sheet: Sheet1
Supplementary Table S2 The results of differentially expressed lncRNAs
lncRNA_ID	lncRNA_Gene_ID	LP_FPKM	DP_FPKM	log2(foldchange)	P value
LNC_000409	XLOC_019869	5.4e-07	9.10248	-24.0062	2.1e-09
LNC_001445	XLOC_064023	19.4981	8.97114	1.11997	0.00559322
LNC_000408	XLOC_019869	2.00107	7.62679	-1.9303	0.00278308
LNC_001571	XLOC_069415	0.995002	2.98777	-1.5863	0.0115578
LNC_001114	XLOC_049621	0.889095	2.85505	-1.68311	0.0464857
LNC_000118	XLOC_005442	8.01067	2.5142	1.67182	0.031002
LNC_001581	XLOC_069853	8.58488	2.27146	1.91818	0.0246041
LNC_000366	XLOC_018165	3.66e-05	2.19143	-15.8692	0.00133923
LNC_001248	XLOC_054937	0.129891	1.95107	-3.90889	0.000730958
LNC_001049	XLOC_047602	0.502433	1.86446	-1.89175	0.0130531
LNC_001556	XLOC_068764	0.276892	1.84915	-2.73947	0.0149667
LNC_000472	XLOC_022602	3.61324	1.72071	1.07029	0.0145663
LNC_001601	XLOC_070452	0.155899	1.66817	-3.41958	0.0117624
LNC_000053	XLOC_002598	0.209871	1.29086	-2.62076	0.0105632
LNC_000410	XLOC_019903	0.117156	1.23457	-3.39751	0.0389725
LNC_000428	XLOC_020868	1.16e-05	1.22219	-16.6798	0.0163809
LNC_000411	XLOC_019903	0.0227078	1.07019	-5.55854	0.0447635
LNC_000812	XLOC_037572	3.11e-05	1.03908	-15.0266	0.0383867
LNC_001023	XLOC_046571	0.0761704	0.981622	-3.68787	0.00339551
LNC_001595	XLOC_070269	0.000281337	0.934847	-11.6982	8.26e-06
LNC_000148	XLOC_007783	0.089636	0.93018	-3.37536	0.000727616
LNC_000597	XLOC_027647	9.32e-06	0.743309	-16.2828	0.00561675
LNC_001116	XLOC_049660	3e-05	0.728281	-14.5677	1.72e-05
LNC_000771	XLOC_035476	0.000288053	0.693514	-11.2334	0.000765901
LNC_000883	XLOC_040532	0.152219	0.681029	-2.16157	0.0397331
LNC_001056	XLOC_047780	1.94e-13	0.640777	-41.588	0.00520389
LNC_000530	XLOC_024885	0.163259	0.59212	-1.85873	0.0485386
LNC_000911	XLOC_041465	0.0261797	0.572344	-4.45036	0.00095622
LNC_000368	XLOC_018226	0.00127501	0.543857	-8.73657	0.0111356
LNC_001269	XLOC_056082	0.000918564	0.513569	-9.12696	0.00130024
LNC_000834	XLOC_038626	0.00015217	0.506231	-11.6999	0.0237229
LNC_000763	XLOC_035018	0.0440398	0.501571	-3.50957	0.042613
LNC_000431	XLOC_020938	7.81e-06	0.498621	-15.9624	0.0122912
LNC_000910	XLOC_041465	0.0644815	0.496262	-2.94414	0.0287076
LNC_001167	XLOC_051552	4.11e-05	0.480785	-13.5128	0.00989575
LNC_001079	XLOC_048352	1.38595	0.473003	1.55095	0.0139038
LNC_000252	XLOC_013045	1.65e-05	0.425699	-14.6552	0.0245602
LNC_001594	XLOC_070199	2.49e-05	0.418663	-14.0369	0.00327977
LNC_001392	XLOC_061457	0.0217868	0.410725	-4.23665	0.0133725
LNC_001078	XLOC_048352	1.26023	0.395165	1.67316	0.00519461
LNC_000190	XLOC_010359	1.28287	0.314536	2.02808	0.0331218
LNC_000112	XLOC_005094	1.41014	0.288075	2.29132	0.00484811
LNC_000117	XLOC_005374	1.64023	0.225455	2.86299	0.00812543
LNC_000596	XLOC_027647	0.683578	0.142069	2.26651	0.0271712
LNC_000350	XLOC_017064	1.28191	0.102376	3.64635	0.0275199
LNC_000019	XLOC_000888	0.478555	0.0802969	2.57527	0.0254643
LNC_000321	XLOC_015827	0.685855	0.0723432	3.24497	0.00396804
LNC_001235	XLOC_054476	0.647083	0.0555633	3.54175	0.0117684
LNC_000478	XLOC_022746	0.515851	0.0287534	4.16515	0.0047352
LNC_001057	XLOC_047780	0.473149	0.0177238	4.73853	0.0409101
LNC_001449	XLOC_064077	0.56996	0.0133573	5.41516	5.06e-05
LNC_000102	XLOC_004965	0.487008	0.00489242	6.63725	0.00533526
LNC_001165	XLOC_051538	0.397726	0.00152971	8.02237	0.00193153
LNC_000100	XLOC_004965	0.405516	0.000478037	9.72842	0.00915077
LNC_000055	XLOC_002598	0.507194	5.74e-05	13.1088	0.000259977
LNC_000280	XLOC_013673	1.03702	1.71e-05	15.8898	0.00621947
LNC_001210	XLOC_053660	0.132758	7.44e-06	14.1223	0.0176542
LNC_000894	XLOC_040808	5.72706	1.76e-06	21.6367	0.00111215
LNC_001600	XLOC_070452	1.08553	2.7e-15	48.5124	1.78e-06
