# Supplementary material for: Transcriptome Analysis Reveals the Potential Role of Long Non-coding RNAs in Mammary Gland of Yak During Lactation and Dry Period
Source: Front Cell Dev Biol. 2020 Nov 25;8:579708. doi: 10.3389/fcell.2020.579708 (PMC7723986; doi:10.3389/fcell.2020.579708)
Supplement: Supplementary file 6 [file Table_4.xlsx]

## Sheet: Sheet1
Supplementary Table S4 The annotation of genes regulated by differentially expressed lncRNAs through cis regulation
Chromosome	lncRNA_ID	lncRNA_Gene_ID	lncRNA_Start	lncRNA_End	lncRNA_Strand	mRNA_Gene_Id	mRNA_Gene_Symbol	mRNA_Gene_Description	mRNA_Start	mRNA_End	mRNA_Strand	Distance	Location
NW_005393077.1	LNC_000148	XLOC_007783	1554249	1560917	+	102271768	TRAPPC12	trafficking protein particle complex 12	1640972	1683629	+	80054	upstream
NW_005393077.1	LNC_000148	XLOC_007783	1554249	1560917	+	102269792	TSSC1	tumor suppressing subtransferable candidate 1	1568912	1637017	-	7994	downstream
NW_005394693.1	LNC_001023	XLOC_046571	221233	226656	-	102272600	TNNT3	troponin T type 3 (skeletal%2C fast)%2C transcript variant X7	185368	198029	+	23203	downstream
NW_005394693.1	LNC_001023	XLOC_046571	221233	226656	-	106701225	LOC106701225	uncharacterized LOC106701225	270009	270681	-	43352	downstream
NW_005394693.1	LNC_001023	XLOC_046571	221233	226656	-	102276110	SYT8	synaptotagmin VIII	120796	126191	+	95041	downstream
NW_005394693.1	LNC_001023	XLOC_046571	221233	226656	-	102272313	LSP1	lymphocyte-specific protein 1	138404	173163	+	48069	downstream
NW_005394693.1	LNC_001023	XLOC_046571	221233	226656	-	102272600	TNNT3	troponin T type 3 (skeletal%2C fast)%2C transcript variant X7	182101	198029	+	23203	downstream
NW_005394693.1	LNC_001023	XLOC_046571	221233	226656	-	102276669	MRPL23	mitochondrial ribosomal protein L23	229286	234740	+	2629	upstream
NW_005394693.1	LNC_001023	XLOC_046571	221233	226656	-	102272600	TNNT3	troponin T type 3 (skeletal%2C fast)%2C transcript variant X7	182101	198029	+	23203	downstream
NW_005394693.1	LNC_001023	XLOC_046571	221233	226656	-	102276396	TNNI2	troponin I type 2 (skeletal%2C fast)	126520	129523	+	91709	downstream
NW_005392990.1	LNC_000100	XLOC_004965	20581	274717	-	102266617	CTXN3	cortexin 3%2C transcript variant X2	81897	91391	+	-9495	antisense
NW_005393697.1	LNC_000530	XLOC_024885	8254830	8262090	-	102277484	SUPT7L	SPT7-like STAGA complex gamma subunit%2C transcript variant X2	8192632	8205334	-	49495	upstream
NW_005393697.1	LNC_000530	XLOC_024885	8254830	8262090	-	102284596	SLC4A1AP	solute carrier family 4 (anion exchanger)%2C member 1%2C adaptor protein	8205611	8230589	+	24240	downstream
NW_005393697.1	LNC_000530	XLOC_024885	8254830	8262090	-	102284317	CCDC121	coiled-coil domain containing 121	8166036	8166952	-	87877	upstream
NW_005393697.1	LNC_000530	XLOC_024885	8254830	8262090	-	102278156	MRPL33	mitochondrial ribosomal protein L33%2C transcript variant X1	8295546	8303815	+	33455	upstream
NW_005393697.1	LNC_000530	XLOC_024885	8254830	8262090	-	102277484	SUPT7L	SPT7-like STAGA complex gamma subunit%2C transcript variant X2	8192053	8204287	-	50542	upstream
NW_005393697.1	LNC_000530	XLOC_024885	8254830	8262090	-	102276365	ZNF512	zinc finger protein 512%2C transcript variant X2	8128033	8158913	+	95916	downstream
NW_005393697.1	LNC_000530	XLOC_024885	8254830	8262090	-	102277200	GPN1	GPN-loop GTPase 1	8168489	8192070	+	62759	downstream
NW_005393697.1	LNC_000530	XLOC_024885	8254830	8262090	-	102276365	ZNF512	zinc finger protein 512%2C transcript variant X2	8128066	8158913	+	95916	downstream
NW_005393697.1	LNC_000530	XLOC_024885	8254830	8262090	-	102277484	SUPT7L	SPT7-like STAGA complex gamma subunit%2C transcript variant X2	8192053	8204200	-	50629	upstream
NW_005393697.1	LNC_000530	XLOC_024885	8254830	8262090	-	102278156	MRPL33	mitochondrial ribosomal protein L33%2C transcript variant X1	8295526	8303782	+	33435	upstream
NW_005394195.1	LNC_000812	XLOC_037572	1197778	1219076	+	102270402	ADRB1	adrenoceptor beta 1	1100571	1102254	-	95523	upstream
NW_005395345.1	LNC_001269	XLOC_056082	184464	194535	+	102272903	UBE2F	ubiquitin-conjugating enzyme E2F (putative)%2C transcript variant X2	194684	235578	-	148	downstream
NW_005395345.1	LNC_001269	XLOC_056082	184464	194535	+	102276121	RAMP1	receptor (G protein-coupled) activity modifying protein 1	272900	307275	-	78364	downstream
NW_005395345.1	LNC_001269	XLOC_056082	184464	194535	+	102275556	KLHL30	kelch-like family member 30	108450	117951	-	66512	upstream
NW_005395345.1	LNC_001269	XLOC_056082	184464	194535	+	102272614	SCLY	selenocysteine lyase	154215	180830	-	3633	upstream
NW_005395345.1	LNC_001269	XLOC_056082	184464	194535	+	102275267	ILKAP	integrin-linked kinase-associated serine/threonine phosphatase	65688	90089	+	94374	downstream
NW_005395345.1	LNC_001269	XLOC_056082	184464	194535	+	106701378	FAM132B	family with sequence similarity 132%2C member B	93108	100318	-	84145	upstream
NW_005395345.1	LNC_001269	XLOC_056082	184464	194535	+	102275838	ESPNL	espin-like	127756	152646	-	31817	upstream
NW_005393377.1	LNC_000321	XLOC_015827	1061837	1069872	+	102268238	ACSF3	acyl-CoA synthetase family member 3	991550	1030127	-	31709	upstream
NW_005393377.1	LNC_000321	XLOC_015827	1061837	1069872	+	102280104	CDH15	cadherin 15%2C type 1%2C M-cadherin (myotubule)	961635	981356	-	80480	upstream
NW_005393377.1	LNC_000321	XLOC_015827	1061837	1069872	+	102268526	CBFA2T3	core-binding factor%2C runt domain%2C alpha subunit 2%3B translocated to%2C 3%2C transcript variant X2	1114664	1194808	+	44791	upstream
NW_005394355.1	LNC_000883	XLOC_040532	153539	156946	-	102266104	NOD1	nucleotide-binding oligomerization domain containing 1	103322	143593	+	9945	downstream
NW_005394355.1	LNC_000883	XLOC_040532	153539	156946	-	102269289	ZNRF2	zinc and ring finger 2%2C E3 ubiquitin protein ligase	191261	293729	-	34314	downstream
NW_005395239.1	LNC_001248	XLOC_054937	628551	633632	+	102282872	TWIST2	twist family bHLH transcription factor 2	635391	740340	-	1758	downstream
NW_005394741.1	LNC_001049	XLOC_047602	985169	1085761	+	102269112	RNF175	ring finger protein 175	868492	924101	-	61067	upstream
NW_005394741.1	LNC_001049	XLOC_047602	985169	1085761	+	102269392	SFRP2	secreted frizzled-related protein 2	976535	985148	-	20	upstream
NW_005394879.1	LNC_001114	XLOC_049621	551479	560396	-	102275645	SPARCL1	SPARC-like 1 (hevin)	482698	535847	-	15631	upstream
NW_005394879.1	LNC_001114	XLOC_049621	551479	560396	-	102275924	DSPP	dentin sialophosphoprotein	611962	617946	+	51565	upstream
NW_005394879.1	LNC_001114	XLOC_049621	551479	560396	-	102275356	NUDT9	nudix (nucleoside diphosphate linked moiety X)-type motif 9%2C transcript variant X2	432358	469849	+	81629	downstream
NW_005394391.1	LNC_000910	XLOC_041465	54598	69586	-	102272675	CAPS	calcyphosine	161081	163705	+	91494	upstream
NW_005394391.1	LNC_000910	XLOC_041465	54598	69586	-	102271549	FUT6	fucosyltransferase 6 (alpha (1%2C3) fucosyltransferase)%2C transcript variant X3	112373	118580	-	42786	downstream
NW_005394391.1	LNC_000910	XLOC_041465	54598	69586	-	102272389	RANBP3	RAN binding protein 3	163634	214888	-	94047	downstream
NW_005394391.1	LNC_000910	XLOC_041465	54598	69586	-	102270204	HSD11B1L	hydroxysteroid (11-beta) dehydrogenase 1-like%2C transcript variant X3	11577	16350	+	38247	downstream
NW_005394391.1	LNC_000910	XLOC_041465	54598	69586	-	102274499	NRTN	neurturin	106383	110694	+	36796	upstream
NW_005394391.1	LNC_000910	XLOC_041465	54598	69586	-	102271549	FUT6	fucosyltransferase 6 (alpha (1%2C3) fucosyltransferase)%2C transcript variant X3	112373	122230	-	42786	downstream
NW_005394391.1	LNC_000910	XLOC_041465	54598	69586	-	102274217	CATSPERD	catsper channel auxiliary subunit delta	38880	75747	+	-14989	antisense
NW_005394391.1	LNC_000910	XLOC_041465	54598	69586	-	102270204	HSD11B1L	hydroxysteroid (11-beta) dehydrogenase 1-like%2C transcript variant X3	11479	16350	+	38247	downstream
NW_005394391.1	LNC_000910	XLOC_041465	54598	69586	-	102272110	VMAC	vimentin-type intermediate filament associated coiled-coil protein	157051	160510	+	87464	upstream
NW_005394391.1	LNC_000910	XLOC_041465	54598	69586	-	102270982	PRR22	proline rich 22	79803	82095	-	10216	downstream
NW_005394391.1	LNC_000910	XLOC_041465	54598	69586	-	102270204	HSD11B1L	hydroxysteroid (11-beta) dehydrogenase 1-like%2C transcript variant X3	13289	16350	+	38247	downstream
NW_005394391.1	LNC_000910	XLOC_041465	54598	69586	-	102269931	LOC102269931	chromosome unknown open reading frame%2C human C19orf70%2C transcript variant X1	9141	11149	-	43448	upstream
NW_005394391.1	LNC_000910	XLOC_041465	54598	69586	-	102271270	DUS3L	dihydrouridine synthase 3-like	82095	87097	-	12508	downstream
NW_005394391.1	LNC_000910	XLOC_041465	54598	69586	-	102271549	FUT6	fucosyltransferase 6 (alpha (1%2C3) fucosyltransferase)%2C transcript variant X3	112379	118502	-	42792	downstream
NW_005394391.1	LNC_000910	XLOC_041465	54598	69586	-	102273928	LONP1	lon peptidase 1%2C mitochondrial	19154	37553	-	17044	upstream
NW_005394391.1	LNC_000910	XLOC_041465	54598	69586	-	102270707	RPL36	ribosomal protein L36	17731	19026	+	35571	downstream
NW_005394391.1	LNC_000910	XLOC_041465	54598	69586	-	102269931	LOC102269931	chromosome unknown open reading frame%2C human C19orf70%2C transcript variant X1	9141	10703	-	43894	upstream
NW_005394391.1	LNC_000910	XLOC_041465	54598	69586	-	102270204	HSD11B1L	hydroxysteroid (11-beta) dehydrogenase 1-like%2C transcript variant X3	11521	16350	+	38247	downstream
NW_005394391.1	LNC_000910	XLOC_041465	54598	69586	-	102273641	LOC102273641	scaffold attachment factor B1-like	634	6252	+	48345	downstream
NW_005394391.1	LNC_000910	XLOC_041465	54598	69586	-	102271827	NDUFA11	NADH dehydrogenase (ubiquinone) 1 alpha subcomplex%2C 11%2C 14.7kDa	149967	155499	-	80380	downstream
NW_005394391.1	LNC_000911	XLOC_041465	54598	69604	-	102272675	CAPS	calcyphosine	161081	163705	+	91476	upstream
NW_005394391.1	LNC_000911	XLOC_041465	54598	69604	-	102271549	FUT6	fucosyltransferase 6 (alpha (1%2C3) fucosyltransferase)%2C transcript variant X3	112373	118580	-	42768	downstream
NW_005394391.1	LNC_000911	XLOC_041465	54598	69604	-	102272389	RANBP3	RAN binding protein 3	163634	214888	-	94029	downstream
NW_005394391.1	LNC_000911	XLOC_041465	54598	69604	-	102270204	HSD11B1L	hydroxysteroid (11-beta) dehydrogenase 1-like%2C transcript variant X3	11577	16350	+	38247	downstream
NW_005394391.1	LNC_000911	XLOC_041465	54598	69604	-	102274499	NRTN	neurturin	106383	110694	+	36778	upstream
NW_005394391.1	LNC_000911	XLOC_041465	54598	69604	-	102271549	FUT6	fucosyltransferase 6 (alpha (1%2C3) fucosyltransferase)%2C transcript variant X3	112373	122230	-	42768	downstream
NW_005394391.1	LNC_000911	XLOC_041465	54598	69604	-	102274217	CATSPERD	catsper channel auxiliary subunit delta	38880	75747	+	-15007	antisense
NW_005394391.1	LNC_000911	XLOC_041465	54598	69604	-	102270204	HSD11B1L	hydroxysteroid (11-beta) dehydrogenase 1-like%2C transcript variant X3	11479	16350	+	38247	downstream
NW_005394391.1	LNC_000911	XLOC_041465	54598	69604	-	102272110	VMAC	vimentin-type intermediate filament associated coiled-coil protein	157051	160510	+	87446	upstream
NW_005394391.1	LNC_000911	XLOC_041465	54598	69604	-	102270982	PRR22	proline rich 22	79803	82095	-	10198	downstream
NW_005394391.1	LNC_000911	XLOC_041465	54598	69604	-	102270204	HSD11B1L	hydroxysteroid (11-beta) dehydrogenase 1-like%2C transcript variant X3	13289	16350	+	38247	downstream
NW_005394391.1	LNC_000911	XLOC_041465	54598	69604	-	102269931	LOC102269931	chromosome unknown open reading frame%2C human C19orf70%2C transcript variant X1	9141	11149	-	43448	upstream
NW_005394391.1	LNC_000911	XLOC_041465	54598	69604	-	102271270	DUS3L	dihydrouridine synthase 3-like	82095	87097	-	12490	downstream
NW_005394391.1	LNC_000911	XLOC_041465	54598	69604	-	102271549	FUT6	fucosyltransferase 6 (alpha (1%2C3) fucosyltransferase)%2C transcript variant X3	112379	118502	-	42774	downstream
NW_005394391.1	LNC_000911	XLOC_041465	54598	69604	-	102273928	LONP1	lon peptidase 1%2C mitochondrial	19154	37553	-	17044	upstream
NW_005394391.1	LNC_000911	XLOC_041465	54598	69604	-	102270707	RPL36	ribosomal protein L36	17731	19026	+	35571	downstream
NW_005394391.1	LNC_000911	XLOC_041465	54598	69604	-	102269931	LOC102269931	chromosome unknown open reading frame%2C human C19orf70%2C transcript variant X1	9141	10703	-	43894	upstream
NW_005394391.1	LNC_000911	XLOC_041465	54598	69604	-	102270204	HSD11B1L	hydroxysteroid (11-beta) dehydrogenase 1-like%2C transcript variant X3	11521	16350	+	38247	downstream
NW_005394391.1	LNC_000911	XLOC_041465	54598	69604	-	102273641	LOC102273641	scaffold attachment factor B1-like	634	6252	+	48345	downstream
NW_005394391.1	LNC_000911	XLOC_041465	54598	69604	-	102271827	NDUFA11	NADH dehydrogenase (ubiquinone) 1 alpha subcomplex%2C 11%2C 14.7kDa	149967	155499	-	80362	downstream
NW_005393444.1	LNC_000368	XLOC_018226	40289	45658	-	102276458	TOP2B	topoisomerase (DNA) II beta	46593	109884	-	934	downstream
NW_005393444.1	LNC_000368	XLOC_018226	40289	45658	-	102276169	RARB	retinoic acid receptor%2C beta	18856	46544	+	-5370	antisense
NW_005393507.1	LNC_000408	XLOC_019869	926364	935564	+	102277392	FER	fer (fps/fes related) tyrosine kinase	441137	857453	-	68910	upstream
NW_005395147.1	LNC_001210	XLOC_053660	540513	547974	+	102279687	LOC102279687	taste receptor type 2 member 1	629719	630609	-	81744	downstream
NW_005395004.1	LNC_001165	XLOC_051538	951387	956921	-	102274233	CDA	cytidine deaminase	859437	881187	-	70199	upstream
NW_005395004.1	LNC_001165	XLOC_051538	951387	956921	-	102274799	CAMK2N1	calcium/calmodulin-dependent protein kinase II inhibitor 1	978323	981489	+	21401	upstream
NW_005395004.1	LNC_001165	XLOC_051538	951387	956921	-	102274512	MUL1	mitochondrial E3 ubiquitin protein ligase 1	957030	964059	+	108	upstream
NW_005393406.1	LNC_000350	XLOC_017064	1309093	1315043	-	102281976	YWHAG	tyrosine 3-monooxygenase/tryptophan 5-monooxygenase activation protein%2C gamma%2C transcript variant X2	1332278	1356775	+	17234	upstream
NW_005393406.1	LNC_000350	XLOC_017064	1309093	1315043	-	102280951	DTX2	deltex 2%2C E3 ubiquitin ligase%2C transcript variant X1	1222990	1246746	-	62346	upstream
NW_005393406.1	LNC_000350	XLOC_017064	1309093	1315043	-	102281410	ZP3	zona pellucida glycoprotein 3 (sperm receptor)	1270813	1278538	-	30554	upstream
NW_005393406.1	LNC_000350	XLOC_017064	1309093	1315043	-	102280668	LOC102280668	uroplakin-3b	1215535	1219960	-	89132	upstream
NW_005393406.1	LNC_000350	XLOC_017064	1309093	1315043	-	102271616	HSPB1	heat shock 27kDa protein 1	1377771	1381316	-	62727	downstream
NW_005393406.1	LNC_000350	XLOC_017064	1309093	1315043	-	102281692	SSC4D	scavenger receptor cysteine rich family%2C 4 domains	1298625	1309225	+	-133	antisense
NW_005393406.1	LNC_000350	XLOC_017064	1309093	1315043	-	102281976	YWHAG	tyrosine 3-monooxygenase/tryptophan 5-monooxygenase activation protein%2C gamma%2C transcript variant X2	1332268	1356775	+	17224	upstream
NW_005393406.1	LNC_000350	XLOC_017064	1309093	1315043	-	102280951	DTX2	deltex 2%2C E3 ubiquitin ligase%2C transcript variant X1	1222990	1246746	-	62346	upstream
NW_005393796.1	LNC_000597	XLOC_027647	1589530	1593421	-	102267788	--	--	1361894	1515737	+	73792	downstream
NW_005393796.1	LNC_000597	XLOC_027647	1589530	1593421	-	102268064	KCNV2	potassium channel%2C voltage gated modifier subfamily V%2C member 2	1692082	1705561	-	98660	downstream
NW_005393796.1	LNC_000597	XLOC_027647	1589530	1593421	-	102266746	--	--	1544704	1545535	+	43994	downstream
NW_005393796.1	LNC_000597	XLOC_027647	1589530	1593421	-	102267024	PUM3	pumilio RNA-binding family member 3	1593506	1634977	+	84	upstream
NW_005394124.1	LNC_000771	XLOC_035476	269389	273436	-	102267034	FAM173B	family with sequence similarity 173%2C member B%2C transcript variant X2	340806	355062	-	67369	downstream
NW_005394124.1	LNC_000771	XLOC_035476	269389	273436	-	102267310	CCT5	chaperonin containing TCP1%2C subunit 5 (epsilon)%2C transcript variant X3	358398	372763	+	84961	upstream
NW_005394124.1	LNC_000771	XLOC_035476	269389	273436	-	102267034	FAM173B	family with sequence similarity 173%2C member B%2C transcript variant X2	340806	358043	-	67369	downstream
NW_005403495.1	LNC_001600	XLOC_070452	77	4078	-	102271419	LOC102271419	leukocyte immunoglobulin-like receptor subfamily A member 3	4433	5907	-	354	downstream
NW_005403495.1	LNC_001601	XLOC_070452	582	3904	-	102271419	LOC102271419	leukocyte immunoglobulin-like receptor subfamily A member 3	4433	5907	-	528	downstream
NW_005394100.1	LNC_000763	XLOC_035018	450981	453830	-	102283212	AKT1	v-akt murine thymoma viral oncogene homolog 1	528050	536159	-	74219	downstream
NW_005394100.1	LNC_000763	XLOC_035018	450981	453830	-	102282928	SIVA1	SIVA1%2C apoptosis-inducing factor	519962	525528	+	66131	upstream
NW_005394100.1	LNC_000763	XLOC_035018	450981	453830	-	102282091	TMEM179	transmembrane protein 179	363306	373968	-	77012	upstream
NW_005394100.1	LNC_000763	XLOC_035018	450981	453830	-	106701004	LOC106701004	translation initiation factor IF-2-like	537634	541998	+	83803	upstream
NW_005394100.1	LNC_000763	XLOC_035018	450981	453830	-	102283496	ZBTB42	zinc finger and BTB domain containing 42	545622	555922	+	91791	upstream
NW_005394100.1	LNC_000763	XLOC_035018	450981	453830	-	102282644	ADSSL1	adenylosuccinate synthase like 1	498451	512264	+	44620	upstream
NW_005394100.1	LNC_000763	XLOC_035018	450981	453830	-	106701003	LOC106701003	chromosome unknown open reading frame%2C human C14orf180	358104	363279	+	87701	downstream
NW_005394100.1	LNC_000763	XLOC_035018	450981	453830	-	102282367	INF2	inverted formin%2C FH2 and WH2 domain containing	475613	478023	+	21782	upstream
NW_005393180.1	LNC_000190	XLOC_010359	50519	58029	-	102266138	LOC102266138	platelet glycoprotein 4%2C transcript variant X2	80230	141881	+	22200	upstream
NW_005393511.1	LNC_000410	XLOC_019903	40888	240521	+	106700748	--	--	332633	343992	+	92111	upstream
NW_005399653.1	LNC_001581	XLOC_069853	35659	37170	-	102265124	LOC102265124	olfactory receptor 51I2	9430	10392	+	25266	downstream
NW_005399653.1	LNC_001581	XLOC_069853	35659	37170	-	102265406	--	--	34702	35662	+	-4	antisense
NW_005399653.1	LNC_001581	XLOC_069853	35659	37170	-	102265691	LOC102265691	olfactory receptor 51I2	24501	25463	+	10195	downstream
NW_005392863.1	LNC_000019	XLOC_000888	60616	66466	+	102264991	SEC61A1	Sec61 translocon alpha 1 subunit	10884	21519	+	39096	downstream
NW_005392863.1	LNC_000019	XLOC_000888	60616	66466	+	102265271	EEFSEC	eukaryotic elongation factor%2C selenocysteine-tRNA-specific	118761	185649	+	52294	upstream
NW_005392863.1	LNC_000019	XLOC_000888	60616	66466	+	102264708	RUVBL1	RuvB-like AAA ATPase 1	28590	60436	-	179	upstream
NW_005394249.1	LNC_000834	XLOC_038626	431025	456854	-	102264689	EFR3A	EFR3 homolog A	523910	582974	+	67055	upstream
NW_005396199.1	LNC_001445	XLOC_064023	50062	52691	+	102283561	FAM198B	family with sequence similarity 198%2C member B	60798	130205	+	8106	upstream
NW_005395853.1	LNC_001392	XLOC_061457	61364	123588	+	102276136	LOC102276136	gamma-aminobutyric acid receptor subunit alpha-5	2336	13964	+	47399	downstream
NW_005395853.1	LNC_001392	XLOC_061457	61364	123588	+	102275851	--	--	127446	128521	-	3857	downstream
NW_005392933.1	LNC_000055	XLOC_002598	1251365	1257340	+	102271752	WDR13	WD repeat domain 13	1350297	1357280	-	92956	downstream
NW_005392933.1	LNC_000055	XLOC_002598	1251365	1257340	+	102279121	--	--	1315254	1315772	+	57913	upstream
NW_005392933.1	LNC_000055	XLOC_002598	1251365	1257340	+	102271473	WAS	Wiskott-Aldrich syndrome	1291452	1298688	-	34111	downstream
NW_005392933.1	LNC_000055	XLOC_002598	1251365	1257340	+	102278841	GLOD5	glyoxalase domain containing 5	1205249	1214612	-	36752	upstream
NW_005392933.1	LNC_000055	XLOC_002598	1251365	1257340	+	102278563	PCSK1N	proprotein convertase subtilisin/kexin type 1 inhibitor	1151379	1155988	+	95376	downstream
NW_005392933.1	LNC_000055	XLOC_002598	1251365	1257340	+	102271191	SUV39H1	suppressor of variegation 3-9 homolog 1 (Drosophila)	1275089	1287869	-	17748	downstream
NW_005392933.1	LNC_000055	XLOC_002598	1251365	1257340	+	102270904	--	--	1219021	1219880	-	31484	upstream
NW_005392933.1	LNC_000055	XLOC_002598	1251365	1257340	+	102270629	HDAC6	histone deacetylase 6	1161509	1180522	-	70842	upstream
NW_005392933.1	LNC_000055	XLOC_002598	1251365	1257340	+	102270057	ERAS	ES cell expressed Ras	1156923	1161295	-	90069	upstream
NW_005392933.1	LNC_000055	XLOC_002598	1251365	1257340	+	102270335	GATA1	GATA binding protein 1 (globin transcription factor 1)	1189235	1195913	-	55451	upstream
NW_005392933.1	LNC_000053	XLOC_002598	1245410	1257340	+	102271752	WDR13	WD repeat domain 13	1350297	1357280	-	92956	downstream
NW_005392933.1	LNC_000053	XLOC_002598	1245410	1257340	+	102279121	--	--	1315254	1315772	+	57913	upstream
NW_005392933.1	LNC_000053	XLOC_002598	1245410	1257340	+	102271473	WAS	Wiskott-Aldrich syndrome	1291452	1298688	-	34111	downstream
NW_005392933.1	LNC_000053	XLOC_002598	1245410	1257340	+	102278841	GLOD5	glyoxalase domain containing 5	1205249	1214612	-	30797	upstream
NW_005392933.1	LNC_000053	XLOC_002598	1245410	1257340	+	102278563	PCSK1N	proprotein convertase subtilisin/kexin type 1 inhibitor	1151379	1155988	+	89421	downstream
NW_005392933.1	LNC_000053	XLOC_002598	1245410	1257340	+	102271191	SUV39H1	suppressor of variegation 3-9 homolog 1 (Drosophila)	1275089	1287869	-	17748	downstream
NW_005392933.1	LNC_000053	XLOC_002598	1245410	1257340	+	102270904	--	--	1219021	1219880	-	25529	upstream
NW_005392933.1	LNC_000053	XLOC_002598	1245410	1257340	+	102270629	HDAC6	histone deacetylase 6	1161509	1180522	-	64887	upstream
NW_005392933.1	LNC_000053	XLOC_002598	1245410	1257340	+	102270057	ERAS	ES cell expressed Ras	1156923	1161295	-	84114	upstream
NW_005392933.1	LNC_000053	XLOC_002598	1245410	1257340	+	102270335	GATA1	GATA binding protein 1 (globin transcription factor 1)	1189235	1195913	-	49496	upstream
NW_005393001.1	LNC_000117	XLOC_005374	534465	536519	-	102280736	LOC102280736	chromosome unknown open reading frame%2C human C9orf69	549507	551641	+	12987	upstream
NW_005393001.1	LNC_000117	XLOC_005374	534465	536519	-	102280451	LHX3	LIM homeobox 3	473806	482092	+	52372	downstream
NW_005393001.1	LNC_000117	XLOC_005374	534465	536519	-	102279885	CCDC187	coiled-coil domain containing 187	389372	437551	+	96913	downstream
NW_005393001.1	LNC_000117	XLOC_005374	534465	536519	-	102280172	QSOX2	quiescin Q6 sulfhydryl oxidase 2	445904	471837	+	62627	downstream
NW_005393001.1	LNC_000117	XLOC_005374	534465	536519	-	102281017	NACC2	NACC family member 2%2C BEN and BTB (POZ) domain containing	613431	657564	+	76911	upstream
NW_005392991.1	LNC_000112	XLOC_005094	3748511	3754199	-	102273192	ZNHIT6	zinc finger%2C HIT-type containing 6%2C transcript variant X2	3668763	3730490	+	18020	downstream
NW_005392991.1	LNC_000112	XLOC_005094	3748511	3754199	-	102238571	--	--	20172	3993968	+	-5689	antisense
NW_005392991.1	LNC_000112	XLOC_005094	3748511	3754199	-	102273667	CYR61	cysteine-rich%2C angiogenic inducer%2C 61	3781773	3784535	-	27573	downstream
NW_005393003.1	LNC_000118	XLOC_005442	671136	718327	-	102268201	BATF3	basic leucine zipper transcription factor%2C ATF-like 3	584154	597227	+	73908	downstream
NW_005393003.1	LNC_000118	XLOC_005442	671136	718327	-	102287288	ATF3	activating transcription factor 3%2C transcript variant X2	663097	669619	-	1516	upstream
NW_005393003.1	LNC_000118	XLOC_005442	671136	718327	-	102268489	--	--	605464	607829	-	63306	upstream
NW_005393003.1	LNC_000118	XLOC_005442	671136	718327	-	102287288	ATF3	activating transcription factor 3%2C transcript variant X2	663097	669623	-	1512	upstream
NW_005393003.1	LNC_000118	XLOC_005442	671136	718327	-	102287002	FAM71A	family with sequence similarity 71%2C member A	655815	658204	-	12931	upstream
NW_005393552.1	LNC_000428	XLOC_020868	643891	646445	+	102273997	--	--	740515	741033	+	94069	upstream
NW_005393552.1	LNC_000428	XLOC_020868	643891	646445	+	102272847	BEST4	bestrophin 4	611468	615160	-	28730	upstream
NW_005393552.1	LNC_000428	XLOC_020868	643891	646445	+	102286946	TCTEX1D4	Tctex1 domain containing 4	632777	633468	-	10422	upstream
NW_005393552.1	LNC_000428	XLOC_020868	643891	646445	+	102274284	EIF2B3	eukaryotic translation initiation factor 2B%2C subunit 3 gamma%2C 58kDa	668328	782863	-	21882	downstream
NW_005393552.1	LNC_000428	XLOC_020868	643891	646445	+	102272562	RPS8	ribosomal protein S8%2C transcript variant X2	605694	608267	+	35623	downstream
NW_005393552.1	LNC_000428	XLOC_020868	643891	646445	+	102286651	LOC102286651	chromosome unknown open reading frame%2C human C1orf228	483616	545837	+	98053	downstream
NW_005393552.1	LNC_000428	XLOC_020868	643891	646445	+	102273702	PTCH2	patched 2	646355	663295	-	-91	antisense
NW_005393552.1	LNC_000428	XLOC_020868	643891	646445	+	102272274	KIF2C	kinesin family member 2C%2C transcript variant X1	573558	592738	+	51152	downstream
NW_005393552.1	LNC_000428	XLOC_020868	643891	646445	+	102273406	BTBD19	BTB (POZ) domain containing 19	635287	640840	+	3050	downstream
NW_005393552.1	LNC_000428	XLOC_020868	643891	646445	+	102272562	RPS8	ribosomal protein S8%2C transcript variant X2	605720	609649	+	34241	downstream
NW_005393552.1	LNC_000428	XLOC_020868	643891	646445	+	102273124	PLK3	polo-like kinase 3	627732	632763	+	11127	downstream
NW_005394885.1	LNC_001116	XLOC_049660	346591	463014	+	102282111	CD83	CD83 molecule%2C transcript variant X2	264668	284732	+	61858	downstream
NW_005393796.1	LNC_000596	XLOC_027647	1579118	1593421	-	102267788	--	--	1361894	1515737	+	63380	downstream
NW_005393796.1	LNC_000596	XLOC_027647	1579118	1593421	-	102267509	--	--	1482216	1486418	+	92699	downstream
NW_005393796.1	LNC_000596	XLOC_027647	1579118	1593421	-	102268064	KCNV2	potassium channel%2C voltage gated modifier subfamily V%2C member 2	1692082	1705561	-	98660	downstream
NW_005393796.1	LNC_000596	XLOC_027647	1579118	1593421	-	102266746	--	--	1544704	1545535	+	33582	downstream
NW_005393796.1	LNC_000596	XLOC_027647	1579118	1593421	-	102267024	PUM3	pumilio RNA-binding family member 3	1593506	1634977	+	84	upstream
NW_005394745.1	LNC_001056	XLOC_047780	9106	37246	-	102277429	LOC102277429	zinc finger CCHC domain-containing protein 12	50424	53592	-	13177	downstream
NW_005393279.1	LNC_000252	XLOC_013045	1361218	1429978	+	102280755	SPATA6L	spermatogenesis associated 6-like	1212506	1269246	+	91971	downstream
NW_005393279.1	LNC_000252	XLOC_013045	1361218	1429978	+	102281036	SLC1A1	solute carrier family 1 (neuronal/epithelial high affinity glutamate transporter%2C system Xag)%2C member 1	1285559	1360665	-	552	upstream
NW_005395200.1	LNC_001235	XLOC_054476	200594	209028	-	102287472	MFHAS1	malignant fibrous histiocytoma amplified sequence 1	10735	122865	-	77728	upstream
NW_005395200.1	LNC_001235	XLOC_054476	200594	209028	-	102286609	ERI1	exoribonuclease 1	209048	225973	+	19	upstream
NW_005393614.1	LNC_000478	XLOC_022746	178663	185552	+	102265886	BEND7	BEN domain containing 7	207189	259952	-	21636	downstream
NW_005393614.1	LNC_000478	XLOC_022746	178663	185552	+	102287236	SEPHS1	selenophosphate synthetase 1%2C transcript variant X1	69074	94933	-	83729	upstream
NW_005393614.1	LNC_000478	XLOC_022746	178663	185552	+	102265322	--	--	197036	201068	-	11483	downstream
