# Supplementary material for: Transcriptome Analysis Reveals the Potential Role of Long Non-coding RNAs in Mammary Gland of Yak During Lactation and Dry Period
Source: Front Cell Dev Biol. 2020 Nov 25;8:579708. doi: 10.3389/fcell.2020.579708 (PMC7723986; doi:10.3389/fcell.2020.579708)
Supplement: Supplementary file 7 [file Table_5.XLSX]

## Sheet: Sheet1
Supplementary Table S5 GO analysis of the cis-target genes for differentially expressed lncRNAs
source	term_name	term_id	adjusted_p_value	negative_log10_of_adjusted_p_value	term_size	query_size	intersection_size	intersections
GO:BP	cellular process	GO:0009987	0.020925	1.67933	12681	91	64	TRAPPC12,SUPT7L,MRPL33,UBE2F,RAMP1,ILKAP,ACSF3,CDH15,CBFA2T3,NOD1,TWIST2,SFRP2,SPARCL1,NUDT9,FUT6,RANBP3,DUS3L,LONP1,NDUFA11,TOP2B,RARB,FER,CDA,CAMK2N1,MUL1,YWHAG,DTX2,ZP3,HSPB1,KCNV2,PUM3,CCT5,AKT1,SIVA1,INF2,LOC102266138,LOC102265124,LOC102265691,SEC61A1,EEFSEC,RUVBL1,EFR3A,LOC102276136,WDR13,WAS,SUV39H1,HDAC6,ERAS,GATA1,LHX3,NACC2,ZNHIT6,BATF3,ATF3,BEST4,EIF2B3,RPS8,PTCH2,KIF2C,PLK3,CD83,SLC1A…
GO:BP	biological regulation	GO:0065007	0.0275304	1.56019	8552	91	45	TRAPPC12,TNNT3,SUPT7L,RAMP1,CBFA2T3,NOD1,TWIST2,SFRP2,TOP2B,RARB,FER,CDA,CAMK2N1,MUL1,YWHAG,DTX2,ZP3,HSPB1,PUM3,CCT5,AKT1,SIVA1,INF2,LOC102266138,LOC102265124,LOC102265691,EEFSEC,RUVBL1,LOC102276136,WDR13,WAS,SUV39H1,HDAC6,ERAS,GATA1,LHX3,NACC2,BATF3,ATF3,EIF2B3,PTCH2,KIF2C,PLK3,CD83,MFHAS1
GO:BP	regulation of biological process	GO:0050789	0.0275304	1.56019	8115	91	44	TRAPPC12,TNNT3,RAMP1,CBFA2T3,NOD1,TWIST2,SFRP2,TOP2B,RARB,FER,CDA,CAMK2N1,MUL1,YWHAG,DTX2,ZP3,HSPB1,PUM3,CCT5,AKT1,SIVA1,INF2,LOC102266138,LOC102265124,LOC102265691,EEFSEC,RUVBL1,LOC102276136,WDR13,WAS,SUV39H1,HDAC6,ERAS,GATA1,LHX3,NACC2,BATF3,ATF3,EIF2B3,PTCH2,KIF2C,PLK3,CD83,MFHAS1
GO:BP	regulation of cellular process	GO:0050794	0.0275304	1.56019	7763	91	42	TRAPPC12,RAMP1,CBFA2T3,NOD1,TWIST2,SFRP2,RARB,FER,CDA,CAMK2N1,MUL1,YWHAG,DTX2,ZP3,HSPB1,PUM3,CCT5,AKT1,SIVA1,INF2,LOC102266138,LOC102265124,LOC102265691,EEFSEC,RUVBL1,LOC102276136,WDR13,WAS,SUV39H1,HDAC6,ERAS,GATA1,LHX3,NACC2,BATF3,ATF3,EIF2B3,PTCH2,KIF2C,PLK3,CD83,MFHAS1
GO:BP	metabolic process	GO:0008152	0.0430921	1.3656	8342	91	42	SUPT7L,MRPL33,UBE2F,RAMP1,ILKAP,ACSF3,CBFA2T3,NOD1,SFRP2,NUDT9,FUT6,DUS3L,LONP1,TOP2B,RARB,FER,CDA,CAMK2N1,MUL1,DTX2,ZP3,HSPB1,PUM3,CCT5,AKT1,EEFSEC,RUVBL1,WAS,SUV39H1,HDAC6,GATA1,LHX3,QSOX2,NACC2,BATF3,ATF3,EIF2B3,RPS8,PLK3,CD83,MFHAS1,SEPHS1
GO:BP	cellular metabolic process	GO:0044237	0.0275537	1.55982	7298	91	40	SUPT7L,MRPL33,UBE2F,RAMP1,ILKAP,ACSF3,CBFA2T3,NOD1,SFRP2,NUDT9,FUT6,DUS3L,LONP1,TOP2B,RARB,FER,CDA,CAMK2N1,MUL1,DTX2,ZP3,HSPB1,PUM3,CCT5,AKT1,EEFSEC,RUVBL1,WAS,SUV39H1,HDAC6,GATA1,LHX3,NACC2,BATF3,ATF3,EIF2B3,RPS8,PLK3,MFHAS1,SEPHS1
GO:BP	organic substance metabolic process	GO:0071704	0.0386125	1.41327	7767	91	40	SUPT7L,MRPL33,UBE2F,RAMP1,ILKAP,ACSF3,CBFA2T3,NOD1,SFRP2,NUDT9,FUT6,DUS3L,LONP1,TOP2B,RARB,FER,CDA,CAMK2N1,MUL1,DTX2,ZP3,HSPB1,PUM3,CCT5,AKT1,EEFSEC,RUVBL1,WAS,SUV39H1,HDAC6,GATA1,LHX3,NACC2,BATF3,ATF3,EIF2B3,RPS8,PLK3,CD83,MFHAS1
GO:BP	primary metabolic process	GO:0044238	0.0344485	1.46283	7341	91	39	SUPT7L,MRPL33,UBE2F,RAMP1,ILKAP,ACSF3,CBFA2T3,NOD1,SFRP2,NUDT9,FUT6,DUS3L,LONP1,TOP2B,RARB,FER,CDA,CAMK2N1,MUL1,DTX2,ZP3,HSPB1,PUM3,CCT5,AKT1,EEFSEC,RUVBL1,WAS,SUV39H1,HDAC6,GATA1,LHX3,NACC2,BATF3,ATF3,EIF2B3,RPS8,PLK3,MFHAS1
GO:BP	nitrogen compound metabolic process	GO:0006807	0.0305583	1.51487	6935	91	38	SUPT7L,MRPL33,UBE2F,RAMP1,ILKAP,CBFA2T3,NOD1,SFRP2,NUDT9,FUT6,DUS3L,LONP1,TOP2B,RARB,FER,CDA,CAMK2N1,MUL1,DTX2,ZP3,HSPB1,PUM3,CCT5,AKT1,EEFSEC,RUVBL1,WAS,SUV39H1,HDAC6,GATA1,LHX3,NACC2,BATF3,ATF3,EIF2B3,RPS8,PLK3,MFHAS1
GO:BP	macromolecule metabolic process	GO:0043170	0.0299667	1.52336	6657	91	37	SUPT7L,MRPL33,UBE2F,RAMP1,ILKAP,CBFA2T3,NOD1,SFRP2,FUT6,DUS3L,LONP1,TOP2B,RARB,FER,CAMK2N1,MUL1,DTX2,ZP3,HSPB1,PUM3,CCT5,AKT1,EEFSEC,RUVBL1,WAS,SUV39H1,HDAC6,GATA1,LHX3,NACC2,BATF3,ATF3,EIF2B3,RPS8,PLK3,CD83,MFHAS1
GO:BP	cellular macromolecule metabolic process	GO:0044260	0.020925	1.67933	5575	91	35	SUPT7L,MRPL33,UBE2F,RAMP1,ILKAP,CBFA2T3,NOD1,SFRP2,FUT6,LONP1,TOP2B,RARB,FER,CAMK2N1,MUL1,DTX2,ZP3,HSPB1,PUM3,CCT5,AKT1,EEFSEC,RUVBL1,WAS,SUV39H1,HDAC6,GATA1,LHX3,NACC2,BATF3,ATF3,EIF2B3,RPS8,PLK3,MFHAS1
GO:BP	response to stimulus	GO:0050896	0.0369869	1.43195	5899	91	33	RAMP1,CBFA2T3,NOD1,SFRP2,LONP1,RARB,FER,CAMK2N1,MUL1,DTX2,ZP3,HSPB1,CCT5,AKT1,SIVA1,LOC102266138,LOC102265124,LOC102265691,RUVBL1,LOC102276136,WAS,SUV39H1,HDAC6,ERAS,GATA1,LHX3,NACC2,BATF3,ATF3,EIF2B3,PLK3,CD83,MFHAS1
GO:BP	organonitrogen compound metabolic process	GO:1901564	0.0332238	1.47855	4601	91	28	SUPT7L,MRPL33,UBE2F,RAMP1,ILKAP,CBFA2T3,NOD1,NUDT9,FUT6,LONP1,FER,CDA,CAMK2N1,MUL1,DTX2,HSPB1,PUM3,AKT1,EEFSEC,RUVBL1,SUV39H1,HDAC6,GATA1,ATF3,EIF2B3,RPS8,PLK3,MFHAS1
GO:BP	cellular protein metabolic process	GO:0044267	0.020925	1.67933	3444	91	26	SUPT7L,MRPL33,UBE2F,RAMP1,ILKAP,CBFA2T3,NOD1,FUT6,LONP1,FER,CAMK2N1,MUL1,DTX2,HSPB1,PUM3,AKT1,EEFSEC,RUVBL1,SUV39H1,HDAC6,GATA1,ATF3,EIF2B3,RPS8,PLK3,MFHAS1
GO:BP	cellular component organization	GO:0016043	0.020925	1.67933	3488	91	26	TRAPPC12,SUPT7L,SFRP2,SPARCL1,LONP1,NDUFA11,TOP2B,FER,CDA,MUL1,KCNV2,CCT5,AKT1,INF2,SEC61A1,RUVBL1,WAS,SUV39H1,HDAC6,GATA1,LHX3,NACC2,ZNHIT6,PTCH2,KIF2C,PLK3
GO:BP	positive regulation of biological process	GO:0048518	0.020925	1.67933	3552	91	26	TRAPPC12,RAMP1,CBFA2T3,NOD1,TWIST2,SFRP2,TOP2B,FER,CAMK2N1,MUL1,ZP3,HSPB1,CCT5,AKT1,RUVBL1,WAS,HDAC6,GATA1,LHX3,NACC2,ATF3,EIF2B3,PTCH2,PLK3,CD83,MFHAS1
GO:BP	cellular component organization or biogenesis	GO:0071840	0.020925	1.67933	3581	91	26	TRAPPC12,SUPT7L,SFRP2,SPARCL1,LONP1,NDUFA11,TOP2B,FER,CDA,MUL1,KCNV2,CCT5,AKT1,INF2,SEC61A1,RUVBL1,WAS,SUV39H1,HDAC6,GATA1,LHX3,NACC2,ZNHIT6,PTCH2,KIF2C,PLK3
GO:BP	biosynthetic process	GO:0009058	0.0275304	1.56019	3942	91	26	MRPL33,RAMP1,ACSF3,CBFA2T3,NOD1,SFRP2,NUDT9,FUT6,RARB,FER,ZP3,HSPB1,CCT5,AKT1,EEFSEC,WAS,SUV39H1,HDAC6,GATA1,LHX3,NACC2,BATF3,ATF3,EIF2B3,RPS8,PLK3
GO:BP	organic substance biosynthetic process	GO:1901576	0.0275304	1.56019	3880	91	26	MRPL33,RAMP1,ACSF3,CBFA2T3,NOD1,SFRP2,NUDT9,FUT6,RARB,FER,ZP3,HSPB1,CCT5,AKT1,EEFSEC,WAS,SUV39H1,HDAC6,GATA1,LHX3,NACC2,BATF3,ATF3,EIF2B3,RPS8,PLK3
GO:BP	localization	GO:0051179	0.0275537	1.55982	3989	91	26	TRAPPC12,SUPT7L,RAMP1,TWIST2,RANBP3,TOP2B,FER,MUL1,YWHAG,ZP3,HSPB1,KCNV2,CCT5,AKT1,SEC61A1,EFR3A,LOC102276136,WAS,HDAC6,NACC2,ZNHIT6,BEST4,KIF2C,PLK3,SLC1A1,MFHAS1
GO:BP	protein metabolic process	GO:0019538	0.0281024	1.55126	4005	91	26	SUPT7L,MRPL33,UBE2F,RAMP1,ILKAP,CBFA2T3,NOD1,FUT6,LONP1,FER,CAMK2N1,MUL1,DTX2,HSPB1,PUM3,AKT1,EEFSEC,RUVBL1,SUV39H1,HDAC6,GATA1,ATF3,EIF2B3,RPS8,PLK3,MFHAS1
GO:BP	regulation of metabolic process	GO:0019222	0.032628	1.48641	4119	91	26	RAMP1,CBFA2T3,NOD1,SFRP2,RARB,FER,CDA,CAMK2N1,MUL1,ZP3,HSPB1,PUM3,CCT5,AKT1,EEFSEC,WAS,SUV39H1,HDAC6,GATA1,LHX3,NACC2,BATF3,ATF3,PLK3,CD83,MFHAS1
GO:BP	regulation of primary metabolic process	GO:0080090	0.0275304	1.56019	3607	91	25	RAMP1,CBFA2T3,NOD1,SFRP2,RARB,FER,CDA,CAMK2N1,MUL1,ZP3,HSPB1,PUM3,CCT5,AKT1,EEFSEC,WAS,SUV39H1,HDAC6,GATA1,LHX3,NACC2,BATF3,ATF3,PLK3,MFHAS1
GO:BP	regulation of nitrogen compound metabolic process	GO:0051171	0.0275304	1.56019	3538	91	25	RAMP1,CBFA2T3,NOD1,SFRP2,RARB,FER,CDA,CAMK2N1,MUL1,ZP3,HSPB1,PUM3,CCT5,AKT1,EEFSEC,WAS,SUV39H1,HDAC6,GATA1,LHX3,NACC2,BATF3,ATF3,PLK3,MFHAS1
GO:BP	regulation of cellular metabolic process	GO:0031323	0.0275537	1.55982	3756	91	25	RAMP1,CBFA2T3,NOD1,SFRP2,RARB,FER,CDA,CAMK2N1,MUL1,ZP3,HSPB1,PUM3,CCT5,AKT1,EEFSEC,WAS,SUV39H1,HDAC6,GATA1,LHX3,NACC2,BATF3,ATF3,PLK3,MFHAS1
GO:BP	cellular biosynthetic process	GO:0044249	0.0294729	1.53058	3826	91	25	MRPL33,RAMP1,ACSF3,CBFA2T3,NOD1,SFRP2,NUDT9,FUT6,RARB,FER,ZP3,HSPB1,CCT5,AKT1,EEFSEC,WAS,SUV39H1,GATA1,LHX3,NACC2,BATF3,ATF3,EIF2B3,RPS8,PLK3
GO:BP	regulation of macromolecule metabolic process	GO:0060255	0.0295709	1.52913	3831	91	25	RAMP1,CBFA2T3,NOD1,SFRP2,RARB,FER,CAMK2N1,MUL1,ZP3,HSPB1,PUM3,CCT5,AKT1,EEFSEC,WAS,SUV39H1,HDAC6,GATA1,LHX3,NACC2,BATF3,ATF3,PLK3,CD83,MFHAS1
GO:BP	gene expression	GO:0010467	0.0304965	1.51575	3859	91	25	MRPL33,CBFA2T3,NOD1,SFRP2,DUS3L,RARB,FER,CAMK2N1,MUL1,ZP3,HSPB1,AKT1,EEFSEC,WAS,SUV39H1,HDAC6,GATA1,LHX3,NACC2,BATF3,ATF3,EIF2B3,RPS8,PLK3,CD83
GO:BP	macromolecule biosynthetic process	GO:0009059	0.026835	1.5713	3281	91	24	MRPL33,RAMP1,CBFA2T3,NOD1,SFRP2,FUT6,RARB,FER,ZP3,HSPB1,CCT5,AKT1,EEFSEC,WAS,SUV39H1,HDAC6,GATA1,LHX3,NACC2,BATF3,ATF3,EIF2B3,RPS8,PLK3
GO:BP	multicellular organismal process	GO:0032501	0.0486149	1.31323	3996	91	24	TNNT3,RAMP1,CBFA2T3,NOD1,TWIST2,SFRP2,TOP2B,RARB,MUL1,YWHAG,ZP3,HSPB1,AKT1,LOC102265124,HDAC6,GATA1,LHX3,BATF3,ATF3,EIF2B3,PTCH2,CD83,SPATA6L,MFHAS1
GO:BP	positive regulation of cellular process	GO:0048522	0.0275304	1.56019	3239	91	23	TRAPPC12,RAMP1,CBFA2T3,NOD1,TWIST2,SFRP2,FER,MUL1,ZP3,HSPB1,CCT5,AKT1,RUVBL1,WAS,HDAC6,GATA1,LHX3,NACC2,ATF3,PTCH2,PLK3,CD83,MFHAS1
GO:BP	cellular macromolecule biosynthetic process	GO:0034645	0.0309982	1.50866	3216	91	22	MRPL33,RAMP1,CBFA2T3,NOD1,SFRP2,FUT6,RARB,FER,ZP3,CCT5,AKT1,EEFSEC,WAS,SUV39H1,GATA1,LHX3,NACC2,BATF3,ATF3,EIF2B3,RPS8,PLK3
GO:BP	developmental process	GO:0032502	0.0332238	1.47855	3260	91	22	RAMP1,CBFA2T3,TWIST2,SFRP2,TOP2B,RARB,MUL1,YWHAG,ZP3,HSPB1,AKT1,INF2,HDAC6,GATA1,LHX3,BATF3,ATF3,EIF2B3,PTCH2,CD83,SPATA6L,MFHAS1
GO:BP	regulation of gene expression	GO:0010468	0.0275304	1.56019	2886	91	21	CBFA2T3,NOD1,SFRP2,RARB,FER,CAMK2N1,MUL1,ZP3,HSPB1,AKT1,EEFSEC,WAS,SUV39H1,HDAC6,GATA1,LHX3,NACC2,BATF3,ATF3,PLK3,CD83
GO:BP	negative regulation of biological process	GO:0048519	0.0344485	1.46283	3093	91	21	CBFA2T3,TWIST2,SFRP2,CDA,CAMK2N1,MUL1,ZP3,HSPB1,AKT1,WDR13,WAS,SUV39H1,HDAC6,GATA1,LHX3,NACC2,BATF3,ATF3,PLK3,CD83,MFHAS1
GO:BP	cellular nitrogen compound biosynthetic process	GO:0044271	0.0382421	1.41746	3187	91	21	MRPL33,CBFA2T3,NOD1,SFRP2,NUDT9,RARB,FER,ZP3,CCT5,AKT1,EEFSEC,WAS,SUV39H1,GATA1,LHX3,NACC2,BATF3,ATF3,EIF2B3,RPS8,PLK3
GO:BP	regulation of macromolecule biosynthetic process	GO:0010556	0.0216846	1.66385	2428	91	20	RAMP1,CBFA2T3,NOD1,SFRP2,RARB,FER,ZP3,HSPB1,CCT5,AKT1,EEFSEC,WAS,SUV39H1,HDAC6,GATA1,LHX3,NACC2,BATF3,ATF3,PLK3
GO:BP	regulation of biosynthetic process	GO:0009889	0.0275304	1.56019	2537	91	20	RAMP1,CBFA2T3,NOD1,SFRP2,RARB,FER,ZP3,HSPB1,CCT5,AKT1,EEFSEC,WAS,SUV39H1,HDAC6,GATA1,LHX3,NACC2,BATF3,ATF3,PLK3
GO:BP	macromolecule modification	GO:0043412	0.0275304	1.56019	2685	91	20	SUPT7L,UBE2F,RAMP1,ILKAP,NOD1,FUT6,FER,CAMK2N1,MUL1,DTX2,HSPB1,PUM3,AKT1,RUVBL1,SUV39H1,HDAC6,GATA1,ATF3,PLK3,MFHAS1
GO:BP	cellular protein modification process	GO:0006464	0.0275304	1.56019	2556	91	20	SUPT7L,UBE2F,RAMP1,ILKAP,NOD1,FUT6,FER,CAMK2N1,MUL1,DTX2,HSPB1,PUM3,AKT1,RUVBL1,SUV39H1,HDAC6,GATA1,ATF3,PLK3,MFHAS1
GO:BP	protein modification process	GO:0036211	0.0275304	1.56019	2556	91	20	SUPT7L,UBE2F,RAMP1,ILKAP,NOD1,FUT6,FER,CAMK2N1,MUL1,DTX2,HSPB1,PUM3,AKT1,RUVBL1,SUV39H1,HDAC6,GATA1,ATF3,PLK3,MFHAS1
GO:BP	negative regulation of cellular process	GO:0048523	0.032628	1.48641	2817	91	20	CBFA2T3,TWIST2,SFRP2,CDA,CAMK2N1,MUL1,ZP3,HSPB1,AKT1,WDR13,WAS,SUV39H1,HDAC6,GATA1,LHX3,NACC2,BATF3,ATF3,PLK3,MFHAS1
GO:BP	anatomical structure development	GO:0048856	0.0400807	1.39707	3013	91	20	RAMP1,CBFA2T3,SFRP2,TOP2B,RARB,MUL1,YWHAG,ZP3,HSPB1,AKT1,INF2,HDAC6,GATA1,LHX3,BATF3,ATF3,EIF2B3,PTCH2,CD83,MFHAS1
GO:BP	system development	GO:0048731	0.0275304	1.56019	2463	91	19	RAMP1,CBFA2T3,SFRP2,TOP2B,RARB,MUL1,YWHAG,ZP3,HSPB1,AKT1,HDAC6,GATA1,LHX3,BATF3,ATF3,EIF2B3,PTCH2,CD83,MFHAS1
GO:BP	regulation of cellular biosynthetic process	GO:0031326	0.0275537	1.55982	2505	91	19	RAMP1,CBFA2T3,NOD1,SFRP2,RARB,FER,ZP3,HSPB1,CCT5,AKT1,EEFSEC,WAS,SUV39H1,GATA1,LHX3,NACC2,BATF3,ATF3,PLK3
GO:BP	multicellular organism development	GO:0007275	0.0344485	1.46283	2659	91	19	RAMP1,CBFA2T3,SFRP2,TOP2B,RARB,MUL1,YWHAG,ZP3,HSPB1,AKT1,HDAC6,GATA1,LHX3,BATF3,ATF3,EIF2B3,PTCH2,CD83,MFHAS1
GO:BP	regulation of cellular macromolecule biosynthetic process	GO:2000112	0.0302969	1.5186	2373	91	18	RAMP1,CBFA2T3,NOD1,SFRP2,RARB,FER,ZP3,CCT5,AKT1,EEFSEC,WAS,SUV39H1,GATA1,LHX3,NACC2,BATF3,ATF3,PLK3
GO:BP	negative regulation of metabolic process	GO:0009892	0.020925	1.67933	1708	91	17	CBFA2T3,SFRP2,CDA,CAMK2N1,MUL1,ZP3,HSPB1,AKT1,SUV39H1,HDAC6,GATA1,NACC2,BATF3,ATF3,PLK3,CD83,MFHAS1
GO:BP	cellular localization	GO:0051641	0.020925	1.67933	1608	91	17	TRAPPC12,SUPT7L,RAMP1,RANBP3,MUL1,YWHAG,HSPB1,CCT5,AKT1,SEC61A1,EFR3A,WAS,HDAC6,NACC2,KIF2C,PLK3,MFHAS1
GO:BP	phosphorus metabolic process	GO:0006793	0.0275304	1.56019	2091	91	17	ILKAP,CBFA2T3,NOD1,NUDT9,FER,CDA,CAMK2N1,MUL1,ZP3,HSPB1,AKT1,HDAC6,GATA1,ATF3,PLK3,MFHAS1,SEPHS1
GO:BP	phosphate-containing compound metabolic process	GO:0006796	0.0275304	1.56019	2079	91	17	ILKAP,CBFA2T3,NOD1,NUDT9,FER,CDA,CAMK2N1,MUL1,ZP3,HSPB1,AKT1,HDAC6,GATA1,ATF3,PLK3,MFHAS1,SEPHS1
GO:BP	cellular developmental process	GO:0048869	0.0275304	1.56019	2030	91	17	CBFA2T3,TWIST2,SFRP2,TOP2B,MUL1,YWHAG,ZP3,AKT1,HDAC6,GATA1,LHX3,BATF3,ATF3,EIF2B3,PTCH2,CD83,MFHAS1
GO:BP	positive regulation of macromolecule metabolic process	GO:0010604	0.0275304	1.56019	2060	91	17	RAMP1,CBFA2T3,NOD1,CAMK2N1,MUL1,ZP3,HSPB1,CCT5,AKT1,WAS,HDAC6,GATA1,LHX3,ATF3,PLK3,CD83,MFHAS1
GO:BP	cell differentiation	GO:0030154	0.0275304	1.56019	1977	91	17	CBFA2T3,TWIST2,SFRP2,TOP2B,MUL1,YWHAG,ZP3,AKT1,HDAC6,GATA1,LHX3,BATF3,ATF3,EIF2B3,PTCH2,CD83,MFHAS1
GO:BP	positive regulation of metabolic process	GO:0009893	0.032628	1.48641	2212	91	17	RAMP1,CBFA2T3,NOD1,CAMK2N1,MUL1,ZP3,HSPB1,CCT5,AKT1,WAS,HDAC6,GATA1,LHX3,ATF3,PLK3,CD83,MFHAS1
GO:BP	regulation of response to stimulus	GO:0048583	0.0332238	1.47855	2225	91	17	RAMP1,NOD1,SFRP2,FER,CAMK2N1,MUL1,ZP3,HSPB1,AKT1,RUVBL1,WAS,HDAC6,GATA1,NACC2,ATF3,EIF2B3,MFHAS1
GO:BP	organelle organization	GO:0006996	0.0344485	1.46283	2275	91	17	TRAPPC12,SUPT7L,LONP1,NDUFA11,TOP2B,FER,MUL1,CCT5,INF2,SEC61A1,RUVBL1,WAS,SUV39H1,HDAC6,GATA1,KIF2C,PLK3
GO:BP	regulation of nucleobase-containing compound metabolic process	GO:0019219	0.0476682	1.32177	2447	91	17	CBFA2T3,NOD1,SFRP2,RARB,FER,CDA,ZP3,CCT5,AKT1,WAS,SUV39H1,GATA1,LHX3,NACC2,BATF3,ATF3,PLK3
GO:BP	negative regulation of macromolecule metabolic process	GO:0010605	0.020925	1.67933	1568	91	16	CBFA2T3,SFRP2,CAMK2N1,MUL1,ZP3,HSPB1,AKT1,SUV39H1,HDAC6,GATA1,NACC2,BATF3,ATF3,PLK3,CD83,MFHAS1
GO:BP	negative regulation of nitrogen compound metabolic process	GO:0051172	0.020925	1.67933	1336	91	15	CBFA2T3,SFRP2,CDA,CAMK2N1,ZP3,HSPB1,AKT1,SUV39H1,HDAC6,GATA1,NACC2,BATF3,ATF3,PLK3,MFHAS1
GO:BP	negative regulation of cellular metabolic process	GO:0031324	0.020925	1.67933	1462	91	15	CBFA2T3,SFRP2,CDA,CAMK2N1,ZP3,HSPB1,AKT1,SUV39H1,HDAC6,GATA1,NACC2,BATF3,ATF3,PLK3,MFHAS1
GO:BP	positive regulation of nitrogen compound metabolic process	GO:0051173	0.033806	1.47101	1842	91	15	RAMP1,CBFA2T3,NOD1,MUL1,ZP3,HSPB1,CCT5,AKT1,WAS,HDAC6,GATA1,LHX3,ATF3,PLK3,MFHAS1
GO:BP	positive regulation of cellular metabolic process	GO:0031325	0.0382421	1.41746	1937	91	15	RAMP1,CBFA2T3,NOD1,MUL1,ZP3,HSPB1,CCT5,AKT1,WAS,HDAC6,GATA1,LHX3,ATF3,PLK3,MFHAS1
GO:BP	regulation of cell communication	GO:0010646	0.0382421	1.41746	1938	91	15	RAMP1,NOD1,SFRP2,FER,CAMK2N1,MUL1,YWHAG,ZP3,HSPB1,AKT1,RUVBL1,GATA1,NACC2,ATF3,MFHAS1
GO:BP	regulation of signaling	GO:0023051	0.0382421	1.41746	1950	91	15	RAMP1,NOD1,SFRP2,FER,CAMK2N1,MUL1,YWHAG,ZP3,HSPB1,AKT1,RUVBL1,GATA1,NACC2,ATF3,MFHAS1
GO:BP	response to stress	GO:0006950	0.0464958	1.33259	2024	91	15	CBFA2T3,NOD1,LONP1,MUL1,ZP3,HSPB1,AKT1,WAS,SUV39H1,HDAC6,GATA1,NACC2,ATF3,PLK3,MFHAS1
GO:BP	regulation of cellular protein metabolic process	GO:0032268	0.0275304	1.56019	1500	91	14	RAMP1,CBFA2T3,NOD1,CAMK2N1,MUL1,HSPB1,PUM3,AKT1,EEFSEC,HDAC6,GATA1,ATF3,PLK3,MFHAS1
GO:BP	regulation of protein metabolic process	GO:0051246	0.0316921	1.49905	1623	91	14	RAMP1,CBFA2T3,NOD1,CAMK2N1,MUL1,HSPB1,PUM3,AKT1,EEFSEC,HDAC6,GATA1,ATF3,PLK3,MFHAS1
GO:BP	macromolecule localization	GO:0033036	0.0344485	1.46283	1690	91	14	TRAPPC12,SUPT7L,RAMP1,YWHAG,HSPB1,CCT5,AKT1,SEC61A1,EFR3A,HDAC6,NACC2,ZNHIT6,PLK3,MFHAS1
GO:BP	regulation of signal transduction	GO:0009966	0.0347487	1.45906	1693	91	14	RAMP1,NOD1,SFRP2,FER,CAMK2N1,MUL1,ZP3,HSPB1,AKT1,RUVBL1,GATA1,NACC2,ATF3,MFHAS1
GO:BP	cellular macromolecule localization	GO:0070727	0.020925	1.67933	1033	91	13	TRAPPC12,SUPT7L,RAMP1,YWHAG,HSPB1,CCT5,AKT1,SEC61A1,EFR3A,HDAC6,NACC2,PLK3,MFHAS1
GO:BP	cellular protein localization	GO:0034613	0.020925	1.67933	1029	91	13	TRAPPC12,SUPT7L,RAMP1,YWHAG,HSPB1,CCT5,AKT1,SEC61A1,EFR3A,HDAC6,NACC2,PLK3,MFHAS1
GO:BP	protein localization	GO:0008104	0.0332238	1.47855	1461	91	13	TRAPPC12,SUPT7L,RAMP1,YWHAG,HSPB1,CCT5,AKT1,SEC61A1,EFR3A,HDAC6,NACC2,PLK3,MFHAS1
GO:BP	phosphorylation	GO:0016310	0.0344485	1.46283	1499	91	13	CBFA2T3,NOD1,FER,CAMK2N1,MUL1,HSPB1,AKT1,HDAC6,GATA1,ATF3,PLK3,MFHAS1,SEPHS1
GO:BP	regulation of phosphorus metabolic process	GO:0051174	0.020925	1.67933	1007	91	12	CBFA2T3,NOD1,CDA,CAMK2N1,MUL1,ZP3,HSPB1,AKT1,HDAC6,GATA1,ATF3,MFHAS1
GO:BP	regulation of phosphate metabolic process	GO:0019220	0.020925	1.67933	1007	91	12	CBFA2T3,NOD1,CDA,CAMK2N1,MUL1,ZP3,HSPB1,AKT1,HDAC6,GATA1,ATF3,MFHAS1
GO:BP	programmed cell death	GO:0012501	0.0216846	1.66385	1026	91	12	NOD1,SFRP2,MUL1,HSPB1,AKT1,SIVA1,HDAC6,GATA1,LHX3,NACC2,ATF3,PLK3
GO:BP	cell death	GO:0008219	0.0275304	1.56019	1103	91	12	NOD1,SFRP2,MUL1,HSPB1,AKT1,SIVA1,HDAC6,GATA1,LHX3,NACC2,ATF3,PLK3
GO:BP	cellular response to stress	GO:0033554	0.0275304	1.56019	1115	91	12	NOD1,LONP1,MUL1,HSPB1,AKT1,WAS,SUV39H1,HDAC6,NACC2,ATF3,PLK3,MFHAS1
GO:BP	positive regulation of response to stimulus	GO:0048584	0.0275537	1.55982	1197	91	12	NOD1,MUL1,ZP3,HSPB1,AKT1,RUVBL1,WAS,HDAC6,NACC2,ATF3,EIF2B3,MFHAS1
GO:BP	immune system process	GO:0002376	0.0382421	1.41746	1357	91	12	CBFA2T3,NOD1,MUL1,ZP3,AKT1,LOC102266138,WAS,GATA1,BATF3,EIF2B3,CD83,MFHAS1
GO:BP	regulation of developmental process	GO:0050793	0.0443617	1.35299	1425	91	12	TWIST2,SFRP2,MUL1,YWHAG,ZP3,HSPB1,AKT1,INF2,HDAC6,GATA1,PTCH2,CD83
GO:BP	regulation of programmed cell death	GO:0043067	0.020925	1.67933	852	91	11	NOD1,SFRP2,MUL1,HSPB1,AKT1,HDAC6,GATA1,LHX3,NACC2,ATF3,PLK3
GO:BP	apoptotic process	GO:0006915	0.0275304	1.56019	1001	91	11	NOD1,SFRP2,MUL1,HSPB1,AKT1,SIVA1,GATA1,LHX3,NACC2,ATF3,PLK3
GO:BP	regulation of cell death	GO:0010941	0.0275304	1.56019	915	91	11	NOD1,SFRP2,MUL1,HSPB1,AKT1,HDAC6,GATA1,LHX3,NACC2,ATF3,PLK3
GO:BP	regulation of protein modification process	GO:0031399	0.0304965	1.51575	1082	91	11	RAMP1,NOD1,CAMK2N1,MUL1,HSPB1,PUM3,AKT1,HDAC6,GATA1,ATF3,MFHAS1
GO:BP	negative regulation of gene expression	GO:0010629	0.0332238	1.47855	1111	91	11	CBFA2T3,SFRP2,MUL1,ZP3,SUV39H1,GATA1,NACC2,BATF3,ATF3,PLK3,CD83
GO:BP	establishment of localization in cell	GO:0051649	0.0344485	1.46283	1133	91	11	TRAPPC12,RAMP1,RANBP3,YWHAG,HSPB1,AKT1,SEC61A1,WAS,HDAC6,KIF2C,PLK3
GO:BP	protein phosphorylation	GO:0006468	0.0476245	1.32217	1265	91	11	NOD1,FER,CAMK2N1,MUL1,HSPB1,AKT1,HDAC6,GATA1,ATF3,PLK3,MFHAS1
GO:BP	regulation of apoptotic process	GO:0042981	0.0275304	1.56019	839	91	10	NOD1,SFRP2,MUL1,HSPB1,AKT1,GATA1,LHX3,NACC2,ATF3,PLK3
GO:BP	negative regulation of nucleobase-containing compound metabolic process	GO:0045934	0.0275304	1.56019	829	91	10	CBFA2T3,SFRP2,CDA,ZP3,SUV39H1,GATA1,NACC2,BATF3,ATF3,PLK3
GO:BP	intracellular transport	GO:0046907	0.0275304	1.56019	836	91	10	TRAPPC12,RAMP1,RANBP3,YWHAG,HSPB1,AKT1,SEC61A1,WAS,HDAC6,PLK3
GO:BP	regulation of phosphorylation	GO:0042325	0.0290987	1.53613	896	91	10	CBFA2T3,NOD1,CAMK2N1,MUL1,HSPB1,AKT1,HDAC6,GATA1,ATF3,MFHAS1
GO:BP	positive regulation of protein metabolic process	GO:0051247	0.0344485	1.46283	965	91	10	RAMP1,CBFA2T3,NOD1,MUL1,HSPB1,AKT1,HDAC6,GATA1,PLK3,MFHAS1
GO:BP	positive regulation of macromolecule biosynthetic process	GO:0010557	0.0486149	1.31323	1093	91	10	RAMP1,ZP3,HSPB1,CCT5,AKT1,WAS,HDAC6,GATA1,LHX3,ATF3
GO:BP	negative regulation of transcription, DNA-templated	GO:0045892	0.0275304	1.56019	690	91	9	CBFA2T3,SFRP2,ZP3,SUV39H1,GATA1,NACC2,BATF3,ATF3,PLK3
GO:BP	negative regulation of RNA biosynthetic process	GO:1902679	0.0275304	1.56019	694	91	9	CBFA2T3,SFRP2,ZP3,SUV39H1,GATA1,NACC2,BATF3,ATF3,PLK3
GO:BP	chromosome organization	GO:0051276	0.0275304	1.56019	710	91	9	TRAPPC12,SUPT7L,TOP2B,CCT5,RUVBL1,SUV39H1,HDAC6,GATA1,KIF2C
GO:BP	negative regulation of nucleic acid-templated transcription	GO:1903507	0.0275304	1.56019	694	91	9	CBFA2T3,SFRP2,ZP3,SUV39H1,GATA1,NACC2,BATF3,ATF3,PLK3
GO:BP	regulation of immune system process	GO:0002682	0.0287859	1.54082	736	91	9	NOD1,MUL1,ZP3,AKT1,WAS,GATA1,EIF2B3,CD83,MFHAS1
GO:BP	negative regulation of RNA metabolic process	GO:0051253	0.0300253	1.52251	756	91	9	CBFA2T3,SFRP2,ZP3,SUV39H1,GATA1,NACC2,BATF3,ATF3,PLK3
GO:BP	negative regulation of cellular macromolecule biosynthetic process	GO:2000113	0.0344485	1.46283	807	91	9	CBFA2T3,SFRP2,ZP3,SUV39H1,GATA1,NACC2,BATF3,ATF3,PLK3
GO:BP	regulation of protein phosphorylation	GO:0001932	0.0351995	1.45346	820	91	9	NOD1,CAMK2N1,MUL1,HSPB1,AKT1,HDAC6,GATA1,ATF3,MFHAS1
GO:BP	negative regulation of macromolecule biosynthetic process	GO:0010558	0.0359279	1.44457	825	91	9	CBFA2T3,SFRP2,ZP3,SUV39H1,GATA1,NACC2,BATF3,ATF3,PLK3
GO:BP	negative regulation of cellular biosynthetic process	GO:0031327	0.0382421	1.41746	855	91	9	CBFA2T3,SFRP2,ZP3,SUV39H1,GATA1,NACC2,BATF3,ATF3,PLK3
GO:BP	negative regulation of biosynthetic process	GO:0009890	0.0384233	1.41541	868	91	9	CBFA2T3,SFRP2,ZP3,SUV39H1,GATA1,NACC2,BATF3,ATF3,PLK3
GO:BP	regulation of cell population proliferation	GO:0042127	0.0418009	1.37881	883	91	9	CBFA2T3,SFRP2,FER,CAMK2N1,ZP3,AKT1,WDR13,GATA1,NACC2
GO:BP	positive regulation of cellular protein metabolic process	GO:0032270	0.0435276	1.36124	890	91	9	RAMP1,CBFA2T3,NOD1,MUL1,AKT1,HDAC6,GATA1,PLK3,MFHAS1
GO:BP	peptidyl-amino acid modification	GO:0018193	0.0454237	1.34272	735	91	8	SUPT7L,FER,MUL1,AKT1,RUVBL1,SUV39H1,HDAC6,GATA1
GO:BP	positive regulation of developmental process	GO:0051094	0.0464208	1.33329	739	91	8	SFRP2,MUL1,ZP3,HSPB1,AKT1,GATA1,PTCH2,CD83
GO:BP	negative regulation of phosphate metabolic process	GO:0045936	0.020925	1.67933	342	91	7	CBFA2T3,CDA,CAMK2N1,HSPB1,AKT1,ATF3,MFHAS1
GO:BP	negative regulation of phosphorus metabolic process	GO:0010563	0.020925	1.67933	342	91	7	CBFA2T3,CDA,CAMK2N1,HSPB1,AKT1,ATF3,MFHAS1
GO:BP	regulation of proteolysis	GO:0030162	0.0275304	1.56019	404	91	7	CBFA2T3,NOD1,CAMK2N1,MUL1,AKT1,HDAC6,PLK3
GO:BP	regulation of cellular response to stress	GO:0080135	0.0275304	1.56019	430	91	7	NOD1,MUL1,HSPB1,WAS,HDAC6,NACC2,MFHAS1
GO:BP	growth	GO:0040007	0.0295709	1.52913	468	91	7	SFRP2,CDA,MUL1,ZP3,AKT1,HDAC6,PTCH2
GO:BP	intracellular protein transport	GO:0006886	0.0344485	1.46283	514	91	7	RAMP1,YWHAG,HSPB1,AKT1,SEC61A1,HDAC6,PLK3
GO:BP	regulation of cell motility	GO:2000145	0.0382421	1.41746	554	91	7	TWIST2,FER,ZP3,HSPB1,AKT1,WAS,HDAC6
GO:BP	regulation of locomotion	GO:0040012	0.0454237	1.34272	579	91	7	TWIST2,FER,ZP3,HSPB1,AKT1,WAS,HDAC6
GO:BP	regulation of cellular component movement	GO:0051270	0.0492912	1.30723	600	91	7	TWIST2,FER,ZP3,HSPB1,AKT1,WAS,HDAC6
GO:BP	cell growth	GO:0016049	0.020925	1.67933	237	91	6	SFRP2,CDA,MUL1,AKT1,HDAC6,PTCH2
GO:BP	positive regulation of cell motility	GO:2000147	0.0275304	1.56019	320	91	6	TWIST2,FER,ZP3,HSPB1,AKT1,HDAC6
GO:BP	regulation of growth	GO:0040008	0.0275304	1.56019	314	91	6	SFRP2,CDA,MUL1,ZP3,AKT1,PTCH2
GO:BP	positive regulation of cell migration	GO:0030335	0.0275304	1.56019	305	91	6	TWIST2,FER,ZP3,HSPB1,AKT1,HDAC6
GO:BP	positive regulation of cellular component movement	GO:0051272	0.0275537	1.55982	324	91	6	TWIST2,FER,ZP3,HSPB1,AKT1,HDAC6
GO:BP	positive regulation of locomotion	GO:0040017	0.0275537	1.55982	328	91	6	TWIST2,FER,ZP3,HSPB1,AKT1,HDAC6
GO:BP	positive regulation of programmed cell death	GO:0043068	0.0294729	1.53058	340	91	6	NOD1,SFRP2,MUL1,HDAC6,NACC2,ATF3
GO:BP	positive regulation of cell death	GO:0010942	0.032628	1.48641	360	91	6	NOD1,SFRP2,MUL1,HDAC6,NACC2,ATF3
GO:BP	apoptotic signaling pathway	GO:0097190	0.0342733	1.46504	369	91	6	MUL1,HSPB1,SIVA1,GATA1,NACC2,ATF3
GO:BP	negative regulation of cell population proliferation	GO:0008285	0.0344485	1.46283	380	91	6	CBFA2T3,SFRP2,CAMK2N1,WDR13,GATA1,NACC2
GO:BP	regulation of cellular catabolic process	GO:0031329	0.0486149	1.31323	449	91	6	CBFA2T3,NOD1,MUL1,AKT1,HDAC6,PLK3
GO:BP	cell-cell adhesion	GO:0098609	0.0494209	1.30609	453	91	6	CDH15,SPARCL1,ZP3,AKT1,GATA1,CD83
GO:CC	cellular anatomical entity	GO:0110165	0.00101712	2.99263	12861	91	66	TRAPPC12,TNNT3,TNNI2,CTXN3,SUPT7L,MRPL33,GPN1,RAMP1,ILKAP,ACSF3,CDH15,CBFA2T3,NOD1,TWIST2,SFRP2,SPARCL1,DSPP,NUDT9,FUT6,RANBP3,HSD11B1L,CATSPERD,LONP1,TOP2B,RARB,FER,CDA,CAMK2N1,MUL1,DTX2,ZP3,HSPB1,SSC4D,KCNV2,PUM3,CCT5,AKT1,SIVA1,TMEM179,INF2,LOC102266138,LOC102265124,LOC102265691,SEC61A1,RUVBL1,EFR3A,LOC102276136,WDR13,WAS,SUV39H1,HDAC6,ERAS,GATA1,QSOX2,NACC2,ATF3,BEST4,EIF2B3,RPS8,PTCH2,KIF2C,…
GO:CC	intracellular	GO:0005622	0.0330379	1.48099	8970	91	45	TRAPPC12,TNNT3,TNNI2,SUPT7L,MRPL33,GPN1,ILKAP,ACSF3,CDH15,CBFA2T3,NOD1,TWIST2,DSPP,NUDT9,FUT6,RANBP3,HSD11B1L,LONP1,TOP2B,RARB,FER,CDA,MUL1,DTX2,HSPB1,PUM3,CCT5,AKT1,SIVA1,INF2,RUVBL1,EFR3A,WDR13,WAS,SUV39H1,HDAC6,GATA1,QSOX2,NACC2,ATF3,EIF2B3,RPS8,KIF2C,PLK3,MFHAS1
GO:CC	organelle	GO:0043226	0.042283	1.37383	8066	91	41	TRAPPC12,TNNT3,TNNI2,SUPT7L,MRPL33,GPN1,ILKAP,ACSF3,CDH15,CBFA2T3,TWIST2,NUDT9,FUT6,RANBP3,HSD11B1L,LONP1,TOP2B,RARB,FER,CAMK2N1,MUL1,DTX2,HSPB1,PUM3,CCT5,AKT1,SIVA1,SEC61A1,RUVBL1,WDR13,WAS,SUV39H1,HDAC6,GATA1,QSOX2,NACC2,ATF3,RPS8,KIF2C,PLK3,SPATA6L
GO:CC	nucleus	GO:0005634	0.0149821	1.82443	4335	91	28	TRAPPC12,SUPT7L,GPN1,ILKAP,CBFA2T3,TWIST2,NUDT9,RANBP3,HSD11B1L,LONP1,TOP2B,RARB,FER,DTX2,HSPB1,PUM3,AKT1,SIVA1,RUVBL1,WDR13,WAS,SUV39H1,HDAC6,GATA1,QSOX2,NACC2,ATF3,PLK3
GO:CC	nuclear lumen	GO:0031981	0.0016794	2.77485	2955	91	25	TRAPPC12,SUPT7L,GPN1,ILKAP,CBFA2T3,TWIST2,NUDT9,RANBP3,HSD11B1L,LONP1,TOP2B,RARB,FER,DTX2,PUM3,AKT1,SIVA1,RUVBL1,WDR13,HDAC6,GATA1,QSOX2,NACC2,ATF3,PLK3
GO:CC	intracellular organelle lumen	GO:0070013	0.00265113	2.57657	3165	91	25	TRAPPC12,SUPT7L,GPN1,ILKAP,CBFA2T3,TWIST2,NUDT9,RANBP3,HSD11B1L,LONP1,TOP2B,RARB,FER,DTX2,PUM3,AKT1,SIVA1,RUVBL1,WDR13,HDAC6,GATA1,QSOX2,NACC2,ATF3,PLK3
GO:CC	organelle lumen	GO:0043233	0.00265113	2.57657	3165	91	25	TRAPPC12,SUPT7L,GPN1,ILKAP,CBFA2T3,TWIST2,NUDT9,RANBP3,HSD11B1L,LONP1,TOP2B,RARB,FER,DTX2,PUM3,AKT1,SIVA1,RUVBL1,WDR13,HDAC6,GATA1,QSOX2,NACC2,ATF3,PLK3
GO:CC	membrane-enclosed lumen	GO:0031974	0.00265113	2.57657	3165	91	25	TRAPPC12,SUPT7L,GPN1,ILKAP,CBFA2T3,TWIST2,NUDT9,RANBP3,HSD11B1L,LONP1,TOP2B,RARB,FER,DTX2,PUM3,AKT1,SIVA1,RUVBL1,WDR13,HDAC6,GATA1,QSOX2,NACC2,ATF3,PLK3
GO:CC	nucleoplasm	GO:0005654	0.00276343	2.55855	2613	91	22	TRAPPC12,SUPT7L,GPN1,ILKAP,CBFA2T3,TWIST2,NUDT9,RANBP3,HSD11B1L,LONP1,TOP2B,RARB,DTX2,PUM3,AKT1,SIVA1,RUVBL1,WDR13,HDAC6,GATA1,QSOX2,ATF3
GO:CC	intracellular non-membrane-bounded organelle	GO:0043232	0.0118938	1.92468	2966	91	22	TRAPPC12,TNNT3,TNNI2,MRPL33,TWIST2,LONP1,TOP2B,FER,HSPB1,PUM3,CCT5,AKT1,RUVBL1,WDR13,WAS,SUV39H1,HDAC6,NACC2,ATF3,RPS8,KIF2C,PLK3
GO:CC	non-membrane-bounded organelle	GO:0043228	0.0118938	1.92468	2967	91	22	TRAPPC12,TNNT3,TNNI2,MRPL33,TWIST2,LONP1,TOP2B,FER,HSPB1,PUM3,CCT5,AKT1,RUVBL1,WDR13,WAS,SUV39H1,HDAC6,NACC2,ATF3,RPS8,KIF2C,PLK3
GO:CC	chromosome	GO:0005694	0.0205554	1.68707	760	91	9	TRAPPC12,TOP2B,FER,PUM3,RUVBL1,WAS,SUV39H1,NACC2,KIF2C
GO:CC	supramolecular complex	GO:0099080	0.0250398	1.60137	638	91	8	TRAPPC12,TNNT3,TNNI2,HSPB1,CCT5,WAS,HDAC6,KIF2C
GO:CC	supramolecular polymer	GO:0099081	0.0150715	1.82184	436	91	7	TNNT3,TNNI2,HSPB1,CCT5,WAS,HDAC6,KIF2C
GO:CC	supramolecular fiber	GO:0099512	0.0150715	1.82184	430	91	7	TNNT3,TNNI2,HSPB1,CCT5,WAS,HDAC6,KIF2C
GO:MF	binding	GO:0005488	0.00140741	2.85158	10584	91	58	TRAPPC12,TNNT3,SUPT7L,SLC4A1AP,ZNF512,UBE2F,RAMP1,KLHL30,ILKAP,CDH15,NOD1,TWIST2,RNF175,SFRP2,SPARCL1,CAPS,RANBP3,DUS3L,LONP1,TOP2B,RARB,FER,CDA,CAMK2N1,MUL1,YWHAG,DTX2,ZP3,HSPB1,KCNV2,PUM3,CCT5,AKT1,SIVA1,INF2,EEFSEC,RUVBL1,WDR13,WAS,SUV39H1,HDAC6,ERAS,GATA1,LHX3,NACC2,ZNHIT6,BATF3,ATF3,EIF2B3,PTCH2,KIF2C,BTBD19,PLK3,LOC102277429,SPATA6L,MFHAS1,ERI1,SEPHS1
GO:MF	protein binding	GO:0005515	0.00140741	2.85158	6500	91	42	TRAPPC12,TNNT3,SUPT7L,SLC4A1AP,KLHL30,NOD1,TWIST2,SFRP2,SPARCL1,RANBP3,LONP1,TOP2B,FER,CDA,CAMK2N1,MUL1,YWHAG,ZP3,HSPB1,KCNV2,CCT5,AKT1,SIVA1,INF2,RUVBL1,WDR13,WAS,SUV39H1,HDAC6,GATA1,LHX3,NACC2,ZNHIT6,ATF3,EIF2B3,PTCH2,KIF2C,BTBD19,PLK3,SPATA6L,MFHAS1,SEPHS1
GO:MF	heterocyclic compound binding	GO:1901363	0.0209278	1.67928	4467	91	28	ZNF512,UBE2F,NOD1,DUS3L,LONP1,TOP2B,RARB,FER,CDA,PUM3,CCT5,AKT1,EEFSEC,RUVBL1,HDAC6,ERAS,GATA1,LHX3,NACC2,BATF3,ATF3,EIF2B3,KIF2C,PLK3,LOC102277429,MFHAS1,ERI1,SEPHS1
GO:MF	organic cyclic compound binding	GO:0097159	0.0226076	1.64575	4503	91	28	ZNF512,UBE2F,NOD1,DUS3L,LONP1,TOP2B,RARB,FER,CDA,PUM3,CCT5,AKT1,EEFSEC,RUVBL1,HDAC6,ERAS,GATA1,LHX3,NACC2,BATF3,ATF3,EIF2B3,KIF2C,PLK3,LOC102277429,MFHAS1,ERI1,SEPHS1
GO:MF	catalytic activity	GO:0003824	0.0409108	1.38816	4988	91	28	TNNT3,SUPT7L,GPN1,UBE2F,SCLY,ILKAP,ACSF3,NUDT9,FUT6,HSD11B1L,DUS3L,LONP1,TOP2B,FER,CDA,CAMK2N1,MUL1,AKT1,EEFSEC,RUVBL1,SUV39H1,HDAC6,ERAS,QSOX2,EIF2B3,KIF2C,PLK3,SEPHS1
GO:MF	ion binding	GO:0043167	0.00837083	2.07723	3680	91	27	UBE2F,ILKAP,CDH15,NOD1,RNF175,SPARCL1,CAPS,DUS3L,LONP1,TOP2B,FER,CDA,DTX2,CCT5,AKT1,EEFSEC,RUVBL1,SUV39H1,HDAC6,ERAS,GATA1,ZNHIT6,KIF2C,PLK3,LOC102277429,MFHAS1,SEPHS1
GO:MF	small molecule binding	GO:0036094	0.0230683	1.63698	1984	91	16	UBE2F,NOD1,DUS3L,LONP1,TOP2B,FER,CDA,CCT5,AKT1,EEFSEC,RUVBL1,ERAS,KIF2C,PLK3,MFHAS1,SEPHS1
GO:MF	carbohydrate derivative binding	GO:0097367	0.0200425	1.69805	1709	91	15	UBE2F,NOD1,LONP1,TOP2B,FER,CDA,CCT5,AKT1,EEFSEC,RUVBL1,ERAS,KIF2C,PLK3,MFHAS1,SEPHS1
GO:MF	nucleoside phosphate binding	GO:1901265	0.0200425	1.69805	1731	91	15	UBE2F,NOD1,DUS3L,LONP1,TOP2B,FER,CCT5,AKT1,EEFSEC,RUVBL1,ERAS,KIF2C,PLK3,MFHAS1,SEPHS1
GO:MF	nucleotide binding	GO:0000166	0.0200425	1.69805	1731	91	15	UBE2F,NOD1,DUS3L,LONP1,TOP2B,FER,CCT5,AKT1,EEFSEC,RUVBL1,ERAS,KIF2C,PLK3,MFHAS1,SEPHS1
GO:MF	anion binding	GO:0043168	0.042615	1.37044	2130	91	15	UBE2F,NOD1,DUS3L,LONP1,TOP2B,FER,CCT5,AKT1,EEFSEC,RUVBL1,ERAS,KIF2C,PLK3,MFHAS1,SEPHS1
GO:MF	purine ribonucleoside triphosphate binding	GO:0035639	0.0200425	1.69805	1498	91	14	UBE2F,NOD1,LONP1,TOP2B,FER,CCT5,AKT1,EEFSEC,RUVBL1,ERAS,KIF2C,PLK3,MFHAS1,SEPHS1
GO:MF	purine ribonucleotide binding	GO:0032555	0.0200425	1.69805	1539	91	14	UBE2F,NOD1,LONP1,TOP2B,FER,CCT5,AKT1,EEFSEC,RUVBL1,ERAS,KIF2C,PLK3,MFHAS1,SEPHS1
GO:MF	ribonucleotide binding	GO:0032553	0.0200425	1.69805	1552	91	14	UBE2F,NOD1,LONP1,TOP2B,FER,CCT5,AKT1,EEFSEC,RUVBL1,ERAS,KIF2C,PLK3,MFHAS1,SEPHS1
GO:MF	enzyme binding	GO:0019899	0.0200425	1.69805	1416	91	14	LONP1,TOP2B,CAMK2N1,MUL1,YWHAG,HSPB1,INF2,RUVBL1,WAS,HDAC6,NACC2,ZNHIT6,EIF2B3,MFHAS1
GO:MF	purine nucleotide binding	GO:0017076	0.0200425	1.69805	1553	91	14	UBE2F,NOD1,LONP1,TOP2B,FER,CCT5,AKT1,EEFSEC,RUVBL1,ERAS,KIF2C,PLK3,MFHAS1,SEPHS1
GO:MF	identical protein binding	GO:0042802	0.0200425	1.69805	1205	91	12	NOD1,LONP1,CDA,MUL1,YWHAG,HSPB1,AKT1,WAS,NACC2,ZNHIT6,ATF3,SEPHS1
GO:MF	ATP binding	GO:0005524	0.0274858	1.56089	1155	91	11	UBE2F,NOD1,LONP1,TOP2B,FER,CCT5,AKT1,RUVBL1,KIF2C,PLK3,SEPHS1
GO:MF	adenyl ribonucleotide binding	GO:0032559	0.0290689	1.53657	1191	91	11	UBE2F,NOD1,LONP1,TOP2B,FER,CCT5,AKT1,RUVBL1,KIF2C,PLK3,SEPHS1
GO:MF	adenyl nucleotide binding	GO:0030554	0.0290689	1.53657	1197	91	11	UBE2F,NOD1,LONP1,TOP2B,FER,CCT5,AKT1,RUVBL1,KIF2C,PLK3,SEPHS1
GO:MF	hydrolase activity, acting on acid anhydrides	GO:0016817	0.0200425	1.69805	669	91	9	TNNT3,GPN1,NUDT9,LONP1,TOP2B,EEFSEC,RUVBL1,ERAS,KIF2C
GO:MF	hydrolase activity, acting on acid anhydrides, in phosphorus-containing anhydrides	GO:0016818	0.0200425	1.69805	667	91	9	TNNT3,GPN1,NUDT9,LONP1,TOP2B,EEFSEC,RUVBL1,ERAS,KIF2C
GO:MF	pyrophosphatase activity	GO:0016462	0.0200425	1.69805	663	91	9	TNNT3,GPN1,NUDT9,LONP1,TOP2B,EEFSEC,RUVBL1,ERAS,KIF2C
GO:MF	protein dimerization activity	GO:0046983	0.0274858	1.56089	821	91	9	SUPT7L,NOD1,TWIST2,TOP2B,CDA,HSPB1,AKT1,NACC2,ATF3
GO:MF	transcription regulator activity	GO:0140110	0.0409108	1.38816	958	91	9	SUPT7L,CBFA2T3,RARB,RUVBL1,GATA1,LHX3,NACC2,BATF3,ATF3
GO:MF	nucleoside-triphosphatase activity	GO:0017111	0.0245397	1.61013	625	91	8	TNNT3,GPN1,LONP1,TOP2B,EEFSEC,RUVBL1,ERAS,KIF2C
GO:MF	transcription regulatory region sequence-specific DNA binding	GO:0000976	0.0256367	1.59114	496	91	7	LONP1,HDAC6,GATA1,LHX3,NACC2,BATF3,ATF3
GO:MF	regulatory region nucleic acid binding	GO:0001067	0.0256367	1.59114	496	91	7	LONP1,HDAC6,GATA1,LHX3,NACC2,BATF3,ATF3
GO:MF	sequence-specific double-stranded DNA binding	GO:1990837	0.0266297	1.57463	512	91	7	LONP1,HDAC6,GATA1,LHX3,NACC2,BATF3,ATF3
GO:MF	double-stranded DNA binding	GO:0003690	0.0309675	1.50909	564	91	7	LONP1,HDAC6,GATA1,LHX3,NACC2,BATF3,ATF3
GO:MF	cytoskeletal protein binding	GO:0008092	0.0409108	1.38816	618	91	7	TNNT3,CCT5,INF2,WAS,HDAC6,KIF2C,SPATA6L
GO:MF	RNA polymerase II cis-regulatory region sequence-specific DNA binding	GO:0000978	0.0230683	1.63698	349	91	6	HDAC6,GATA1,LHX3,NACC2,BATF3,ATF3
GO:MF	cis-regulatory region sequence-specific DNA binding	GO:0000987	0.0256367	1.59114	369	91	6	HDAC6,GATA1,LHX3,NACC2,BATF3,ATF3
GO:MF	protein homodimerization activity	GO:0042803	0.0399246	1.39876	450	91	6	NOD1,CDA,HSPB1,AKT1,NACC2,ATF3
GO:MF	RNA polymerase II transcription regulatory region sequence-specific DNA binding	GO:0000977	0.0399246	1.39876	451	91	6	HDAC6,GATA1,LHX3,NACC2,BATF3,ATF3
GO:MF	DNA-binding transcription factor activity, RNA polymerase II-specific	GO:0000981	0.0404204	1.3934	458	91	6	RARB,GATA1,LHX3,NACC2,BATF3,ATF3
