# Supplementary material for: Transcriptome Analysis Reveals the Potential Role of Long Non-coding RNAs in Mammary Gland of Yak During Lactation and Dry Period
Source: Front Cell Dev Biol. 2020 Nov 25;8:579708. doi: 10.3389/fcell.2020.579708 (PMC7723986; doi:10.3389/fcell.2020.579708)
Supplement: Supplementary file 8 [file Table_6.XLSX]

## Sheet: Sheet1
Supplementary Table S6 The annotation of genes regulated by differentially expressed lncRNAs via trans regulation
lncRNA_ID	lncRNA_Gene_ID	mRNA_ID	mRNA_Gene_ID	mRNA_Gene_Symbol	mRNA_Gene_Description	Pearson_correlation	P value
LNC_001023	XLOC_046571	XM_014481697.1	102272613	CAPRIN2	caprin family member 2%2C transcript variant X5	0.969805	0.00626991
LNC_001023	XLOC_046571	XM_014477286.1	102288078	PARK7	parkinson protein 7%2C transcript variant X2	0.989691	0.00125462
LNC_001023	XLOC_046571	XM_005895934.1	102287321	ZNF683	zinc finger protein 683	0.979707	0.00345963
LNC_001023	XLOC_046571	XM_005910260.2	102278687	CATSPERB	catsper channel auxiliary subunit beta	0.980943	0.00314898
LNC_001023	XLOC_046571	XM_005896900.1	102286664	FGF13	fibroblast growth factor 13%2C transcript variant X2	-0.956875	0.0106807
LNC_001023	XLOC_046571	XM_014481302.1	102278554	ZSCAN31	zinc finger and SCAN domain containing 31%2C transcript variant X2	0.963588	0.00829494
LNC_001023	XLOC_046571	XM_014482692.1	102272811	ABCD1	ATP-binding cassette%2C sub-family D (ALD)%2C member 1%2C transcript variant X2	0.972423	0.0054745
LNC_001023	XLOC_046571	XM_005901673.2	102279292	OS9	osteosarcoma amplified 9%2C endoplasmic reticulum lectin%2C transcript variant X6	0.966345	0.00737388
LNC_001023	XLOC_046571	XM_005908783.2	102266342	PPP2R4	protein phosphatase 2A activator%2C regulatory subunit 4%2C transcript variant X2	0.952694	0.0122633
LNC_001023	XLOC_046571	XM_005887263.1	102269123	ALDH3A1	aldehyde dehydrogenase 3 family%2C member A1	0.966758	0.00723914
LNC_001023	XLOC_046571	XM_005904917.2	102270619	TSSK4	testis-specific serine kinase 4%2C transcript variant X1	0.955633	0.0111431
LNC_001023	XLOC_046571	XM_014482269.1	102284371	HN1	hematological and neurological expressed 1%2C transcript variant X3	0.995105	0.00041085
LNC_001023	XLOC_046571	XM_005896181.1	102273616	PJA1	praja ring finger 1%2C E3 ubiquitin protein ligase%2C transcript variant X3	0.970035	0.00619863
LNC_001023	XLOC_046571	XM_005891553.2	102264738	TFB1M	transcription factor B1%2C mitochondrial%2C transcript variant X2	0.966093	0.00745654
LNC_001023	XLOC_046571	XM_005894082.2	102288373	PYGM	phosphorylase%2C glycogen%2C muscle%2C transcript variant X2	0.958396	0.010123
LNC_001023	XLOC_046571	XM_005895832.2	102278711	ELF2	E74-like factor 2 (ets domain transcription factor)%2C transcript variant X4	0.966643	0.0072766
LNC_001023	XLOC_046571	XM_005896393.2	102270959	LOC102270959	tubulin alpha-1C chain	0.967252	0.00707897
LNC_001023	XLOC_046571	XM_005901672.2	102279292	OS9	osteosarcoma amplified 9%2C endoplasmic reticulum lectin%2C transcript variant X6	0.964311	0.0080501
LNC_001023	XLOC_046571	XM_005902990.1	102287455	PPP2R2A	protein phosphatase 2%2C regulatory subunit B%2C alpha%2C transcript variant X1	-0.964784	0.00789119
LNC_001023	XLOC_046571	XM_014482659.1	102266815	LIPE	lipase%2C hormone-sensitive%2C transcript variant X2	0.980291	0.00331156
LNC_001023	XLOC_046571	XM_005901048.2	102268448	TRAPPC8	trafficking protein particle complex 8%2C transcript variant X2	0.959824	0.00960834
LNC_001023	XLOC_046571	XM_005900649.2	102287626	SEPT4	septin 4%2C transcript variant X1	0.965426	0.00767688
LNC_001023	XLOC_046571	XM_005890238.1	102266632	LOC102266632	platelet glycoprotein 4%2C transcript variant X2	0.959346	0.00977959
LNC_000102	XLOC_004965	XM_014479424.1	102281072	VIMP	VCP-interacting membrane selenoprotein%2C transcript variant X2	0.999969	2.04626e-07
LNC_000102	XLOC_004965	XM_005889652.2	102272630	VIL1	villin 1%2C transcript variant X2	0.99997	2.01389e-07
LNC_000102	XLOC_004965	XM_014481512.1	102266315	CORO2A	coronin%2C actin binding protein%2C 2A%2C transcript variant X1	0.99997	1.99562e-07
LNC_000102	XLOC_004965	XM_005906841.1	102284090	TXNL4A	thioredoxin-like 4A%2C transcript variant X2	0.999969	2.02437e-07
LNC_000102	XLOC_004965	XM_005890181.1	102273972	ITGB1	integrin%2C beta 1 (fibronectin receptor%2C beta polypeptide%2C antigen CD29 includes MDF2%2C MSK12)%2C transcript variant X1	0.999969	2.04686e-07
LNC_000102	XLOC_004965	XM_005892236.2	102267395	LIPT1	lipoyltransferase 1%2C transcript variant X2	0.999969	2.07718e-07
LNC_000102	XLOC_004965	XM_005907120.2	102282509	APBB1	amyloid beta (A4) precursor protein-binding%2C family B%2C member 1 (Fe65)%2C transcript variant X7	0.999969	2.04212e-07
LNC_000102	XLOC_004965	XM_005895630.1	102269162	MSH6	mutS homolog 6%2C transcript variant X4	0.999969	2.04212e-07
LNC_000102	XLOC_004965	XM_014477831.1	102276261	ATXN2L	ataxin 2-like%2C transcript variant X2	0.999969	2.04212e-07
LNC_000102	XLOC_004965	XM_005890357.2	102273008	CALCOCO2	calcium binding and coiled-coil domain 2%2C transcript variant X1	0.999967	2.29809e-07
LNC_000102	XLOC_004965	XM_005894901.2	102284039	TARS2	threonyl-tRNA synthetase 2%2C mitochondrial (putative)%2C transcript variant X3	0.999969	2.03563e-07
LNC_000102	XLOC_004965	XM_005904534.1	102270421	TENM2	teneurin transmembrane protein 2%2C transcript variant X4	0.999967	2.25514e-07
LNC_000102	XLOC_004965	XM_005889983.1	102280643	POLR1B	polymerase (RNA) I polypeptide B%2C 128kDa%2C transcript variant X2	0.996899	0.000207235
LNC_000102	XLOC_004965	XM_014479596.1	102275999	CTNNA1	catenin (cadherin-associated protein)%2C alpha 1%2C 102kDa%2C transcript variant X4	0.99997	1.93653e-07
LNC_000102	XLOC_004965	XM_014479226.1	102265150	KIAA1033	KIAA1033 ortholog%2C transcript variant X1	0.999968	2.1637e-07
LNC_000102	XLOC_004965	XM_005889727.2	102270350	CCT4	chaperonin containing TCP1%2C subunit 4 (delta)%2C transcript variant X3	0.999969	2.06137e-07
LNC_000102	XLOC_004965	XM_005903007.1	102267054	CHRNA2	cholinergic receptor%2C nicotinic%2C alpha 2 (neuronal)%2C transcript variant X2	0.999969	2.04212e-07
LNC_000102	XLOC_004965	XM_005890148.2	102287590	AGFG1	ArfGAP with FG repeats 1%2C transcript variant X3	0.999968	2.19601e-07
LNC_000102	XLOC_004965	XM_005907292.2	102265476	NPNT	nephronectin%2C transcript variant X6	0.99996	2.99769e-07
LNC_000102	XLOC_004965	XM_005893196.2	102278706	LYAR	Ly1 antibody reactive%2C transcript variant X2	0.99997	1.92614e-07
LNC_000102	XLOC_004965	XM_005893640.2	102267291	DCLK1	doublecortin-like kinase 1%2C transcript variant X2	0.99997	1.92944e-07
LNC_000102	XLOC_004965	XM_005889308.1	102274060	GRIA3	glutamate receptor%2C ionotropic%2C AMPA 3%2C transcript variant X1	0.999821	2.86876e-06
LNC_000102	XLOC_004965	XM_014481175.1	102269483	IPO4	importin 4%2C transcript variant X2	0.999969	2.04205e-07
LNC_000102	XLOC_004965	XM_005904067.2	102287742	ALDOB	aldolase B%2C fructose-bisphosphate%2C transcript variant X1	0.99955	1.14745e-05
LNC_000102	XLOC_004965	XM_005910919.2	102277665	DLD	dihydrolipoamide dehydrogenase%2C transcript variant X4	0.999969	2.0865e-07
LNC_000102	XLOC_004965	XM_014481758.1	102274616	ZNF32	zinc finger protein 32%2C transcript variant X1	0.999968	2.19159e-07
LNC_000102	XLOC_004965	XM_005899747.1	102265336	GK	glycerol kinase%2C transcript variant X3	0.999547	1.15546e-05
LNC_000102	XLOC_004965	XM_005889436.2	102269043	DDX3X	DEAD (Asp-Glu-Ala-Asp) box helicase 3%2C X-linked%2C transcript variant X3	0.99997	1.99779e-07
LNC_000102	XLOC_004965	XM_005890719.2	102273781	MARCHF2	membrane-associated ring finger (C3HC4) 2%2C E3 ubiquitin protein ligase%2C transcript variant X1	0.999969	2.03085e-07
LNC_000102	XLOC_004965	XM_014481519.1	102266602	TBC1D2	TBC1 domain family%2C member 2%2C transcript variant X1	0.999969	2.05726e-07
LNC_000102	XLOC_004965	XM_005894621.2	102265512	OXR1	oxidation resistance 1%2C transcript variant X4	0.989888	0.00121888
LNC_000102	XLOC_004965	XM_014479485.1	102276600	MYLK2	myosin light chain kinase 2%2C transcript variant X2	0.999969	2.03641e-07
LNC_000102	XLOC_004965	XM_005888566.1	102266619	KCNH1	potassium channel%2C voltage gated eag related subfamily H%2C member 1%2C transcript variant X2	0.999968	2.15171e-07
LNC_000102	XLOC_004965	XM_005889294.2	102269511	RNGTT	RNA guanylyltransferase and 5'-phosphatase%2C transcript variant X3	0.999971	1.92008e-07
LNC_000102	XLOC_004965	XM_014478892.1	102267697	PGAP3	post-GPI attachment to proteins 3%2C transcript variant X5	0.999971	1.87483e-07
LNC_000102	XLOC_004965	XM_014478262.1	102265891	PAQR7	progestin and adipoQ receptor family member VII%2C transcript variant X3	0.999969	2.04212e-07
LNC_000102	XLOC_004965	XM_005903562.1	102264891	TMEM134	transmembrane protein 134%2C transcript variant X2	0.999969	2.02912e-07
LNC_000102	XLOC_004965	XM_005888538.2	102283539	RPS6KC1	ribosomal protein S6 kinase%2C 52kDa%2C polypeptide 1%2C transcript variant X2	0.999969	2.08623e-07
LNC_000102	XLOC_004965	XM_014478187.1	102272089	MORF4L2	mortality factor 4 like 2%2C transcript variant X4	0.999969	2.04213e-07
LNC_000102	XLOC_004965	XM_014476696.1	102286348	ACP5	acid phosphatase 5%2C tartrate resistant%2C transcript variant X2	0.99997	1.95381e-07
LNC_000102	XLOC_004965	XM_005895295.2	102280964	GFRA2	GDNF family receptor alpha 2%2C transcript variant X1	0.994768	0.000453961
LNC_000102	XLOC_004965	XM_005887187.2	102267346	USP47	ubiquitin specific peptidase 47%2C transcript variant X3	0.99997	2.00226e-07
LNC_000102	XLOC_004965	XM_005900196.2	102284429	APBB3	amyloid beta (A4) precursor protein-binding%2C family B%2C member 3%2C transcript variant X3	0.999971	1.91362e-07
LNC_000102	XLOC_004965	XM_005896901.1	102286664	FGF13	fibroblast growth factor 13%2C transcript variant X2	0.984658	0.00227582
LNC_000102	XLOC_004965	XM_005906324.2	102281006	ATP2B1	ATPase%2C Ca++ transporting%2C plasma membrane 1%2C transcript variant X5	0.999969	2.03022e-07
LNC_000102	XLOC_004965	XM_005905347.2	102270620	MAPT	microtubule-associated protein tau%2C transcript variant X1	0.999969	2.02629e-07
LNC_000102	XLOC_004965	XM_005898731.2	102283400	CCT3	chaperonin containing TCP1%2C subunit 3 (gamma)%2C transcript variant X3	0.999969	2.04211e-07
LNC_000102	XLOC_004965	XM_005898986.2	102287624	PDHB	pyruvate dehydrogenase (lipoamide) beta%2C transcript variant X2	0.99997	2.00292e-07
LNC_000102	XLOC_004965	XM_005891852.1	102284213	PRMT3	protein arginine methyltransferase 3%2C transcript variant X2	0.999134	3.0584e-05
LNC_000102	XLOC_004965	XM_005901799.1	102267045	ZMYND11	zinc finger%2C MYND-type containing 11%2C transcript variant X6	0.999976	1.4223e-07
LNC_000102	XLOC_004965	XM_005906878.2	102272794	TRIM6	tripartite motif containing 6%2C transcript variant X2	0.99997	1.97994e-07
LNC_000102	XLOC_004965	XM_014481094.1	102281093	TUBGCP3	tubulin%2C gamma complex associated protein 3%2C transcript variant X2	0.999969	2.04629e-07
LNC_000102	XLOC_004965	XM_005908325.2	102268586	CLINT1	clathrin interactor 1%2C transcript variant X2	0.999971	1.91057e-07
LNC_000102	XLOC_004965	XM_005897492.2	102274669	TRPM3	transient receptor potential cation channel%2C subfamily M%2C member 3%2C transcript variant X1	0.999969	2.04212e-07
LNC_000102	XLOC_004965	XM_005896544.2	102268144	CTCF	CCCTC-binding factor (zinc finger protein)%2C transcript variant X4	0.999969	2.04047e-07
LNC_000102	XLOC_004965	XM_005890008.1	102265775	RAI2	retinoic acid induced 2%2C transcript variant X2	0.999965	2.51507e-07
LNC_000102	XLOC_004965	XM_005892973.1	102283093	EPHA3	EPH receptor A3%2C transcript variant X2	0.957991	0.0102704
LNC_000102	XLOC_004965	XM_005903997.2	102287640	HAUS2	HAUS augmin-like complex%2C subunit 2%2C transcript variant X2	0.999969	2.0369e-07
LNC_000102	XLOC_004965	XM_005902086.1	102270495	NFE2	nuclear factor%2C erythroid 2%2C transcript variant X2	0.999956	3.50244e-07
LNC_000102	XLOC_004965	XM_005887773.2	102280342	TBCD	tubulin folding cofactor D%2C transcript variant X2	0.999969	2.03618e-07
LNC_000102	XLOC_004965	XM_005907581.2	102288047	RRP1	ribosomal RNA processing 1%2C transcript variant X2	0.999969	2.06006e-07
LNC_000102	XLOC_004965	XM_014481764.1	102281667	CALM1	calmodulin 1 (phosphorylase kinase%2C delta)%2C transcript variant X1	0.99997	1.96428e-07
LNC_000102	XLOC_004965	XM_005904250.1	102274602	CDK15	cyclin-dependent kinase 15%2C transcript variant X2	0.999969	2.0393e-07
LNC_000102	XLOC_004965	XM_005903510.2	102275829	CTSD	cathepsin D%2C transcript variant X3	0.999969	2.06839e-07
LNC_000102	XLOC_004965	XM_005909957.2	102284762	IKZF1	IKAROS family zinc finger 1 (Ikaros)%2C transcript variant X16	0.9999	1.19624e-06
LNC_000102	XLOC_004965	XM_014478825.1	102281262	WDR53	WD repeat domain 53%2C transcript variant X2	0.999969	2.10287e-07
LNC_000102	XLOC_004965	XM_005894770.2	102286861	XPNPEP1	X-prolyl aminopeptidase (aminopeptidase P) 1%2C soluble%2C transcript variant X3	0.999969	2.04669e-07
LNC_000102	XLOC_004965	XM_005893526.1	102281981	PLEKHB1	pleckstrin homology domain containing%2C family B (evectins) member 1%2C transcript variant X6	0.999375	1.87729e-05
LNC_000102	XLOC_004965	XM_014482204.1	102268388	FHL1	four and a half LIM domains 1%2C transcript variant X2	0.999078	3.36222e-05
LNC_000102	XLOC_004965	XM_005897831.2	102284602	DLG1	discs%2C large homolog 1 (Drosophila)%2C transcript variant X4	0.999969	2.07769e-07
LNC_000102	XLOC_004965	XM_014483384.1	102272441	ERN2	endoplasmic reticulum to nucleus signaling 2%2C transcript variant X1	0.999971	1.84046e-07
LNC_000102	XLOC_004965	XM_005910930.2	102281124	LOC102281124	keratin%2C type I cytoskeletal 14%2C transcript variant X2	0.992884	0.000719778
LNC_000102	XLOC_004965	XM_005892016.2	102266927	SMARCD1	SWI/SNF related%2C matrix associated%2C actin dependent regulator of chromatin%2C subfamily d%2C member 1%2C transcript variant X2	0.999969	2.03874e-07
LNC_000102	XLOC_004965	XM_014483321.1	102271886	ADIPOQ	adiponectin%2C C1Q and collagen domain containing%2C transcript variant X2	0.999963	2.71242e-07
LNC_000102	XLOC_004965	XM_005896365.2	102287905	LALBA	lactalbumin%2C alpha-	0.960117	0.00950394
LNC_000102	XLOC_004965	XM_005904951.2	102279208	FUBP1	far upstream element (FUSE) binding protein 1%2C transcript variant X3	0.999969	2.04212e-07
LNC_000102	XLOC_004965	XM_005909846.2	102287496	INPP4A	inositol polyphosphate-4-phosphatase type I A%2C transcript variant X3	0.999976	1.40799e-07
LNC_000102	XLOC_004965	XM_005888235.2	102279605	INPP5K	inositol polyphosphate-5-phosphatase K%2C transcript variant X2	0.999969	2.09664e-07
LNC_000102	XLOC_004965	XM_005895798.2	102267224	MIER1	mesoderm induction early response 1%2C transcriptional regulator%2C transcript variant X5	0.99997	2.00086e-07
LNC_000102	XLOC_004965	XM_014481745.1	102272414	HSDL2	hydroxysteroid dehydrogenase like 2%2C transcript variant X1	0.999969	2.04464e-07
LNC_000102	XLOC_004965	XM_005901768.2	102281728	PLAT	plasminogen activator%2C tissue%2C transcript variant X2	0.999969	2.0403e-07
LNC_000102	XLOC_004965	XM_005911522.2	102287409	UBAP2L	ubiquitin associated protein 2-like%2C transcript variant X5	0.999963	2.72929e-07
LNC_000102	XLOC_004965	XM_014481666.1	102273482	CYFIP1	cytoplasmic FMR1 interacting protein 1%2C transcript variant X4	0.999969	2.03503e-07
LNC_000102	XLOC_004965	XM_014477592.1	102270003	LETM2	leucine zipper-EF-hand containing transmembrane protein 2%2C transcript variant X1	0.999951	4.11364e-07
LNC_000102	XLOC_004965	XM_005894787.2	102268249	TNFSF13	tumor necrosis factor (ligand) superfamily%2C member 13%2C transcript variant X3	0.99997	1.99742e-07
LNC_000102	XLOC_004965	XM_005893009.2	102269538	SLC30A6	solute carrier family 30 (zinc transporter)%2C member 6%2C transcript variant X2	0.999969	2.03161e-07
LNC_000102	XLOC_004965	XM_014479879.1	102285549	ARMCX1	armadillo repeat containing%2C X-linked 1%2C transcript variant X7	0.951781	0.0126183
LNC_000100	XLOC_004965	XM_014479424.1	102281072	VIMP	VCP-interacting membrane selenoprotein%2C transcript variant X2	0.999999	8.99322e-10
LNC_000100	XLOC_004965	XM_005889652.2	102272630	VIL1	villin 1%2C transcript variant X2	0.999999	6.88997e-10
LNC_000100	XLOC_004965	XM_014481512.1	102266315	CORO2A	coronin%2C actin binding protein%2C 2A%2C transcript variant X1	0.999999	7.02956e-10
LNC_000100	XLOC_004965	XM_005906841.1	102284090	TXNL4A	thioredoxin-like 4A%2C transcript variant X2	0.999999	8.31784e-10
LNC_000100	XLOC_004965	XM_005890181.1	102273972	ITGB1	integrin%2C beta 1 (fibronectin receptor%2C beta polypeptide%2C antigen CD29 includes MDF2%2C MSK12)%2C transcript variant X1	0.999999	8.99028e-10
LNC_000100	XLOC_004965	XM_005892236.2	102267395	LIPT1	lipoyltransferase 1%2C transcript variant X2	0.999999	9.10511e-10
LNC_000100	XLOC_004965	XM_005907120.2	102282509	APBB1	amyloid beta (A4) precursor protein-binding%2C family B%2C member 1 (Fe65)%2C transcript variant X7	0.999999	8.95033e-10
LNC_000100	XLOC_004965	XM_005895630.1	102269162	MSH6	mutS homolog 6%2C transcript variant X4	0.999999	8.95033e-10
LNC_000100	XLOC_004965	XM_014477831.1	102276261	ATXN2L	ataxin 2-like%2C transcript variant X2	0.999999	8.95034e-10
LNC_000100	XLOC_004965	XM_005890357.2	102273008	CALCOCO2	calcium binding and coiled-coil domain 2%2C transcript variant X1	0.999999	1.38906e-09
LNC_000100	XLOC_004965	XM_005894901.2	102284039	TARS2	threonyl-tRNA synthetase 2%2C mitochondrial (putative)%2C transcript variant X3	0.999999	8.80608e-10
LNC_000100	XLOC_004965	XM_005904534.1	102270421	TENM2	teneurin transmembrane protein 2%2C transcript variant X4	0.999999	2.03207e-09
LNC_000100	XLOC_004965	XM_005889983.1	102280643	POLR1B	polymerase (RNA) I polypeptide B%2C 128kDa%2C transcript variant X2	0.996707	0.00022674
LNC_000100	XLOC_004965	XM_014479596.1	102275999	CTNNA1	catenin (cadherin-associated protein)%2C alpha 1%2C 102kDa%2C transcript variant X4	0.999999	6.37568e-10
LNC_000100	XLOC_004965	XM_014479226.1	102265150	KIAA1033	KIAA1033 ortholog%2C transcript variant X1	0.999999	1.09911e-09
LNC_000100	XLOC_004965	XM_005889727.2	102270350	CCT4	chaperonin containing TCP1%2C subunit 4 (delta)%2C transcript variant X3	0.999999	9.23366e-10
LNC_000100	XLOC_004965	XM_005903007.1	102267054	CHRNA2	cholinergic receptor%2C nicotinic%2C alpha 2 (neuronal)%2C transcript variant X2	0.999999	8.95033e-10
LNC_000100	XLOC_004965	XM_005890148.2	102287590	AGFG1	ArfGAP with FG repeats 1%2C transcript variant X3	0.999999	1.35791e-09
LNC_000100	XLOC_004965	XM_005907292.2	102265476	NPNT	nephronectin%2C transcript variant X6	0.999979	1.14864e-07
LNC_000100	XLOC_004965	XM_005893196.2	102278706	LYAR	Ly1 antibody reactive%2C transcript variant X2	0.999999	6.55258e-10
LNC_000100	XLOC_004965	XM_005893640.2	102267291	DCLK1	doublecortin-like kinase 1%2C transcript variant X2	0.999999	6.64065e-10
LNC_000100	XLOC_004965	XM_005889308.1	102274060	GRIA3	glutamate receptor%2C ionotropic%2C AMPA 3%2C transcript variant X1	0.999897	1.25939e-06
LNC_000100	XLOC_004965	XM_014481175.1	102269483	IPO4	importin 4%2C transcript variant X2	0.999999	8.94882e-10
LNC_000100	XLOC_004965	XM_005904067.2	102287742	ALDOB	aldolase B%2C fructose-bisphosphate%2C transcript variant X1	0.999728	5.39487e-06
LNC_000100	XLOC_004965	XM_005910919.2	102277665	DLD	dihydrolipoamide dehydrogenase%2C transcript variant X4	0.999999	1.00943e-09
LNC_000100	XLOC_004965	XM_014481758.1	102274616	ZNF32	zinc finger protein 32%2C transcript variant X1	0.999999	1.31967e-09
LNC_000100	XLOC_004965	XM_005899747.1	102265336	GK	glycerol kinase%2C transcript variant X3	0.999504	1.32645e-05
LNC_000100	XLOC_004965	XM_005889436.2	102269043	DDX3X	DEAD (Asp-Glu-Ala-Asp) box helicase 3%2C X-linked%2C transcript variant X3	0.999999	7.77146e-10
LNC_000100	XLOC_004965	XM_005890719.2	102273781	2020-03-02	membrane-associated ring finger (C3HC4) 2%2C E3 ubiquitin protein ligase%2C transcript variant X1	0.999999	8.52761e-10
LNC_000100	XLOC_004965	XM_014481519.1	102266602	TBC1D2	TBC1 domain family%2C member 2%2C transcript variant X1	0.999999	9.10203e-10
LNC_000100	XLOC_004965	XM_005894621.2	102265512	OXR1	oxidation resistance 1%2C transcript variant X4	0.989365	0.00131448
LNC_000100	XLOC_004965	XM_014479485.1	102276600	MYLK2	myosin light chain kinase 2%2C transcript variant X2	0.999999	8.60254e-10
LNC_000100	XLOC_004965	XM_005888566.1	102266619	KCNH1	potassium channel%2C voltage gated eag related subfamily H%2C member 1%2C transcript variant X2	0.999999	1.19208e-09
LNC_000100	XLOC_004965	XM_005889294.2	102269511	RNGTT	RNA guanylyltransferase and 5'-phosphatase%2C transcript variant X3	0.999999	8.34789e-10
LNC_000100	XLOC_004965	XM_014478892.1	102267697	PGAP3	post-GPI attachment to proteins 3%2C transcript variant X5	0.999999	9.15526e-10
LNC_000100	XLOC_004965	XM_014478262.1	102265891	PAQR7	progestin and adipoQ receptor family member VII%2C transcript variant X3	0.999999	8.95033e-10
LNC_000100	XLOC_004965	XM_005903562.1	102264891	TMEM134	transmembrane protein 134%2C transcript variant X2	0.999999	8.44099e-10
LNC_000100	XLOC_004965	XM_005888538.2	102283539	RPS6KC1	ribosomal protein S6 kinase%2C 52kDa%2C polypeptide 1%2C transcript variant X2	0.999999	1.00043e-09
LNC_000100	XLOC_004965	XM_014478187.1	102272089	MORF4L2	mortality factor 4 like 2%2C transcript variant X4	0.999999	8.95087e-10
LNC_000100	XLOC_004965	XM_014476696.1	102286348	ACP5	acid phosphatase 5%2C tartrate resistant%2C transcript variant X2	0.999999	7.35519e-10
LNC_000100	XLOC_004965	XM_005895295.2	102280964	GFRA2	GDNF family receptor alpha 2%2C transcript variant X1	0.995355	0.000379779
LNC_000100	XLOC_004965	XM_005887187.2	102267346	USP47	ubiquitin specific peptidase 47%2C transcript variant X3	0.999999	7.71075e-10
LNC_000100	XLOC_004965	XM_005900196.2	102284429	APBB3	amyloid beta (A4) precursor protein-binding%2C family B%2C member 3%2C transcript variant X3	0.999999	5.33088e-10
LNC_000100	XLOC_004965	XM_005896901.1	102286664	FGF13	fibroblast growth factor 13%2C transcript variant X2	0.984085	0.00240436
LNC_000100	XLOC_004965	XM_005906324.2	102281006	ATP2B1	ATPase%2C Ca++ transporting%2C plasma membrane 1%2C transcript variant X5	0.999999	8.53652e-10
LNC_000100	XLOC_004965	XM_005905347.2	102270620	MAPT	microtubule-associated protein tau%2C transcript variant X1	0.999999	8.64151e-10
LNC_000100	XLOC_004965	XM_005898731.2	102283400	CCT3	chaperonin containing TCP1%2C subunit 3 (gamma)%2C transcript variant X3	0.999999	8.95022e-10
LNC_000100	XLOC_004965	XM_005898986.2	102287624	PDHB	pyruvate dehydrogenase (lipoamide) beta%2C transcript variant X2	0.999999	8.10505e-10
LNC_000100	XLOC_004965	XM_005891852.1	102284213	PRMT3	protein arginine methyltransferase 3%2C transcript variant X2	0.999373	1.88565e-05
LNC_000100	XLOC_004965	XM_005901799.1	102267045	ZMYND11	zinc finger%2C MYND-type containing 11%2C transcript variant X6	0.999988	4.71581e-08
LNC_000100	XLOC_004965	XM_005906878.2	102272794	TRIM6	tripartite motif containing 6%2C transcript variant X2	0.999999	6.53537e-10
LNC_000100	XLOC_004965	XM_014481094.1	102281093	TUBGCP3	tubulin%2C gamma complex associated protein 3%2C transcript variant X2	0.999999	9.88807e-10
LNC_000100	XLOC_004965	XM_005908325.2	102268586	CLINT1	clathrin interactor 1%2C transcript variant X2	0.999999	4.57888e-10
LNC_000100	XLOC_004965	XM_005897492.2	102274669	TRPM3	transient receptor potential cation channel%2C subfamily M%2C member 3%2C transcript variant X1	0.999999	8.95033e-10
LNC_000100	XLOC_004965	XM_005896544.2	102268144	CTCF	CCCTC-binding factor (zinc finger protein)%2C transcript variant X4	0.999999	8.91611e-10
LNC_000100	XLOC_004965	XM_005890008.1	102265775	RAI2	retinoic acid induced 2%2C transcript variant X2	0.999998	2.40812e-09
LNC_000100	XLOC_004965	XM_005892973.1	102283093	EPHA3	EPH receptor A3%2C transcript variant X2	0.957095	0.0105995
LNC_000100	XLOC_004965	XM_005903997.2	102287640	HAUS2	HAUS augmin-like complex%2C subunit 2%2C transcript variant X2	0.999999	8.96583e-10
LNC_000100	XLOC_004965	XM_005902086.1	102270495	NFE2	nuclear factor%2C erythroid 2%2C transcript variant X2	0.999957	3.38573e-07
LNC_000100	XLOC_004965	XM_005887773.2	102280342	TBCD	tubulin folding cofactor D%2C transcript variant X2	0.999999	9.20938e-10
LNC_000100	XLOC_004965	XM_005907581.2	102288047	RRP1	ribosomal RNA processing 1%2C transcript variant X2	0.999999	9.3851e-10
LNC_000100	XLOC_004965	XM_014481764.1	102281667	CALM1	calmodulin 1 (phosphorylase kinase%2C delta)%2C transcript variant X1	0.999999	6.37068e-10
LNC_000100	XLOC_004965	XM_005904250.1	102274602	CDK15	cyclin-dependent kinase 15%2C transcript variant X2	0.999999	1.71099e-09
LNC_000100	XLOC_004965	XM_005903510.2	102275829	CTSD	cathepsin D%2C transcript variant X3	0.999999	9.53687e-10
LNC_000100	XLOC_004965	XM_005909957.2	102284762	IKZF1	IKAROS family zinc finger 1 (Ikaros)%2C transcript variant X16	0.999907	1.07668e-06
LNC_000100	XLOC_004965	XM_014478825.1	102281262	WDR53	WD repeat domain 53%2C transcript variant X2	0.999999	1.13822e-09
LNC_000100	XLOC_004965	XM_005894770.2	102286861	XPNPEP1	X-prolyl aminopeptidase (aminopeptidase P) 1%2C soluble%2C transcript variant X3	0.999999	8.71873e-10
LNC_000100	XLOC_004965	XM_005893526.1	102281981	PLEKHB1	pleckstrin homology domain containing%2C family B (evectins) member 1%2C transcript variant X6	0.999588	1.00248e-05
LNC_000100	XLOC_004965	XM_014482204.1	102268388	FHL1	four and a half LIM domains 1%2C transcript variant X2	0.999002	3.78525e-05
LNC_000100	XLOC_004965	XM_005897831.2	102284602	DLG1	discs%2C large homolog 1 (Drosophila)%2C transcript variant X4	0.999999	9.83637e-10
LNC_000100	XLOC_004965	XM_014483384.1	102272441	ERN2	endoplasmic reticulum to nucleus signaling 2%2C transcript variant X1	0.999999	7.82219e-10
LNC_000100	XLOC_004965	XM_005910930.2	102281124	LOC102281124	keratin%2C type I cytoskeletal 14%2C transcript variant X2	0.993539	0.000622872
LNC_000100	XLOC_004965	XM_005892016.2	102266927	SMARCD1	SWI/SNF related%2C matrix associated%2C actin dependent regulator of chromatin%2C subfamily d%2C member 1%2C transcript variant X2	0.999999	8.78742e-10
LNC_000100	XLOC_004965	XM_014483321.1	102271886	ADIPOQ	adiponectin%2C C1Q and collagen domain containing%2C transcript variant X2	0.999998	3.39904e-09
LNC_000100	XLOC_004965	XM_005896365.2	102287905	LALBA	lactalbumin%2C alpha-	0.959735	0.00964
LNC_000100	XLOC_004965	XM_005904951.2	102279208	FUBP1	far upstream element (FUSE) binding protein 1%2C transcript variant X3	0.999999	8.95033e-10
LNC_000100	XLOC_004965	XM_005909846.2	102287496	INPP4A	inositol polyphosphate-4-phosphatase type I A%2C transcript variant X3	1	1.22561e-10
LNC_000100	XLOC_004965	XM_005888235.2	102279605	INPP5K	inositol polyphosphate-5-phosphatase K%2C transcript variant X2	0.999999	9.64002e-10
LNC_000100	XLOC_004965	XM_005895798.2	102267224	MIER1	mesoderm induction early response 1%2C transcriptional regulator%2C transcript variant X5	0.999999	9.18817e-10
LNC_000100	XLOC_004965	XM_014481745.1	102272414	HSDL2	hydroxysteroid dehydrogenase like 2%2C transcript variant X1	0.999999	9.02545e-10
LNC_000100	XLOC_004965	XM_005901768.2	102281728	PLAT	plasminogen activator%2C tissue%2C transcript variant X2	0.999999	8.89189e-10
LNC_000100	XLOC_004965	XM_005911522.2	102287409	UBAP2L	ubiquitin associated protein 2-like%2C transcript variant X5	0.999998	3.77134e-09
LNC_000100	XLOC_004965	XM_014481666.1	102273482	CYFIP1	cytoplasmic FMR1 interacting protein 1%2C transcript variant X4	0.999999	9.06394e-10
LNC_000100	XLOC_004965	XM_014477592.1	102270003	LETM2	leucine zipper-EF-hand containing transmembrane protein 2%2C transcript variant X1	0.999995	1.40726e-08
LNC_000100	XLOC_004965	XM_005894787.2	102268249	TNFSF13	tumor necrosis factor (ligand) superfamily%2C member 13%2C transcript variant X3	0.999999	7.18961e-10
LNC_000100	XLOC_004965	XM_005893009.2	102269538	SLC30A6	solute carrier family 30 (zinc transporter)%2C member 6%2C transcript variant X2	0.999999	9.26359e-10
LNC_000100	XLOC_004965	XM_014479879.1	102285549	ARMCX1	armadillo repeat containing%2C X-linked 1%2C transcript variant X7	0.95088	0.0129715
LNC_000812	XLOC_037572	XM_014476492.1	102269609	DMBT1	deleted in malignant brain tumors 1	0.963402	0.00835844
LNC_000812	XLOC_037572	XM_005890706.2	102270836	C3	complement component 3	0.993235	0.000667255
LNC_000812	XLOC_037572	XM_005907941.2	102285393	MIF4GD	MIF4G domain containing%2C transcript variant X2	0.986885	0.00179935
LNC_000812	XLOC_037572	XM_005903119.2	102276770	ASB11	ankyrin repeat and SOCS box containing 11%2C E3 ubiquitin protein ligase%2C transcript variant X3	0.999025	3.65223e-05
LNC_000812	XLOC_037572	XM_014476509.1	102283742	WISP3	WNT1 inducible signaling pathway protein 3%2C transcript variant X1	0.985044	0.00219071
LNC_000812	XLOC_037572	XM_014478647.1	106700897	LOC106700897	histone H2AX	0.965275	0.00772714
LNC_000812	XLOC_037572	XM_005888187.2	102267457	SPAG5	sperm associated antigen 5	0.954016	0.0117552
LNC_000812	XLOC_037572	XM_005908733.2	102275281	IL18BP	interleukin 18 binding protein	0.96903	0.00651209
LNC_000812	XLOC_037572	XM_005894534.2	102286949	KIAA0101	KIAA0101 ortholog%2C transcript variant X1	0.993075	0.000691118
LNC_000812	XLOC_037572	XM_005904600.1	102269766	MXD3	MAX dimerization protein 3%2C transcript variant X2	0.961292	0.00908847
LNC_000812	XLOC_037572	XM_005910207.1	102276344	LOC102276344	histone H2A type 1	0.965449	0.00766947
LNC_000812	XLOC_037572	XM_005897042.2	102264960	CSN3	casein kappa%2C transcript variant X2	0.95713	0.0105866
LNC_000812	XLOC_037572	XM_005906152.1	102271941	LOC102271941	histone H4	0.984011	0.00242113
LNC_000812	XLOC_037572	XM_005906150.2	102271377	LOC102271377	histone H1.5	0.953146	0.0120887
LNC_000812	XLOC_037572	XM_005889909.1	102284855	CCNB2	cyclin B2	0.96244	0.00868874
LNC_000812	XLOC_037572	XM_005893644.1	102268330	TGIF1	TGFB-induced factor homeobox 1%2C transcript variant X4	0.999862	1.94817e-06
LNC_000812	XLOC_037572	XM_005898226.2	102266675	CAP2	CAP%2C adenylate cyclase-associated protein%2C 2 (yeast)%2C transcript variant X2	0.993019	0.000699394
LNC_000812	XLOC_037572	XM_005909960.2	102284762	IKZF1	IKAROS family zinc finger 1 (Ikaros)%2C transcript variant X16	0.999333	2.06662e-05
LNC_000812	XLOC_037572	XM_005894775.2	102265134	NEB	nebulin	0.985246	0.00214644
LNC_000812	XLOC_037572	XM_005906049.2	102287180	ZMYND15	zinc finger%2C MYND-type containing 15%2C transcript variant X2	0.996929	0.000204198
LNC_000812	XLOC_037572	XM_005894957.2	102273613	POGZ	pogo transposable element with ZNF domain%2C transcript variant X3	0.964877	0.00785998
LNC_000812	XLOC_037572	XM_005909193.2	102270354	ARHGAP30	Rho GTPase activating protein 30%2C transcript variant X2	0.997	0.000197181
LNC_000812	XLOC_037572	XM_005902131.2	102283038	AAAS	achalasia%2C adrenocortical insufficiency%2C alacrimia%2C transcript variant X1	0.996138	0.000287958
LNC_000812	XLOC_037572	XM_005893137.2	102285241	AZGP1	alpha-2-glycoprotein 1%2C zinc-binding	0.951728	0.0126387
LNC_000812	XLOC_037572	XM_005910158.2	102279335	LOC102279335	histone H2B type 1	0.950144	0.0132627
LNC_000812	XLOC_037572	XM_005892472.1	102267287	ARHGAP11A	Rho GTPase activating protein 11A	0.984977	0.0022055
LNC_000812	XLOC_037572	XR_001351371.1	102272078	MEMO1	mediator of cell motility 1%2C transcript variant X1	0.975565	0.00456826
LNC_000812	XLOC_037572	XM_005895207.2	102279560	BID	BH3 interacting domain death agonist%2C transcript variant X2	0.964415	0.00801499
LNC_000812	XLOC_037572	XM_005898680.2	102270779	MUC1	mucin 1%2C cell surface associated	0.975664	0.00454062
LNC_000812	XLOC_037572	XM_005892219.2	102282158	LOC102282158	histone H1.1	0.989719	0.00124938
LNC_000812	XLOC_037572	XM_005890630.2	102265859	KIF11	kinesin family member 11	0.976671	0.0042625
LNC_000812	XLOC_037572	XM_005905206.1	102272783	LOC102272783	eukaryotic translation initiation factor 4 gamma 3-like%2C transcript variant X2	0.999429	1.63656e-05
LNC_000812	XLOC_037572	XM_014479249.1	102272961	MKI67	marker of proliferation Ki-67	0.969322	0.00642032
LNC_000812	XLOC_037572	XM_005905046.2	102269298	DLGAP5	discs%2C large (Drosophila) homolog-associated protein 5	0.960788	0.00926613
LNC_000812	XLOC_037572	XM_014477567.1	102269725	LOC102269725	complement C4-like	0.977074	0.00415256
LNC_000812	XLOC_037572	XM_014483403.1	102284957	CHD1L	chromodomain helicase DNA binding protein 1-like%2C transcript variant X3	0.959581	0.00969546
LNC_000812	XLOC_037572	XM_005903344.2	102274688	KIF18B	kinesin family member 18B	0.958512	0.0100809
LNC_000812	XLOC_037572	XM_014483101.1	102279049	LOC102279049	histone H3	0.957983	0.0102734
LNC_000812	XLOC_037572	XM_005896570.2	102275618	RRAD	Ras-related associated with diabetes	0.977666	0.00399335
LNC_000812	XLOC_037572	XM_014480228.1	102279950	CSN2	casein beta%2C transcript variant X3	0.961158	0.00913566
LNC_000812	XLOC_037572	XM_014478879.1	102276087	TOP2A	topoisomerase (DNA) II alpha%2C transcript variant X2	0.990529	0.00110487
LNC_000812	XLOC_037572	XM_005907211.2	102287371	FOXM1	forkhead box M1%2C transcript variant X3	0.992461	0.000784833
LNC_000812	XLOC_037572	XM_005901279.2	102272590	CENPF	centromere protein F%2C 350/400kDa	0.954718	0.011488
LNC_000812	XLOC_037572	XM_005897690.2	102266749	PPP3CA	protein phosphatase 3%2C catalytic subunit%2C alpha isozyme%2C transcript variant X4	0.994041	0.000551657
LNC_000812	XLOC_037572	XM_014482123.1	102273764	IL4R	interleukin 4 receptor%2C transcript variant X1	0.956761	0.010723
LNC_000812	XLOC_037572	XM_014481587.1	106700510	LOC106700510	histone H2A type 1-D	0.960088	0.00951424
LNC_000812	XLOC_037572	XM_005888305.1	102280537	NOS1	nitric oxide synthase 1 (neuronal)	0.990131	0.00117516
LNC_000812	XLOC_037572	XM_005908980.1	102269796	POU2F2	POU class 2 homeobox 2%2C transcript variant X1	0.994461	0.000494448
LNC_000812	XLOC_037572	XM_005890038.2	102278296	BCL2L14	BCL2-like 14 (apoptosis facilitator)%2C transcript variant X2	0.957324	0.0105149
LNC_000812	XLOC_037572	XM_005910206.1	102276058	LOC102276058	histone H2B type 1	0.96855	0.00666351
LNC_000812	XLOC_037572	XM_005905118.1	102269857	NCAM1	neural cell adhesion molecule 1%2C transcript variant X5	0.993803	0.000585093
LNC_000812	XLOC_037572	XM_005900836.2	102269287	KIF4A	kinesin family member 4A	0.981923	0.00290977
LNC_000812	XLOC_037572	XM_005902513.1	102267713	LOC102267713	histone H2B type 1-K	0.970049	0.00619413
LNC_000812	XLOC_037572	XM_005906147.1	102270329	LOC102270329	histone H4%2C transcript variant X3	0.9987	5.62573e-05
LNC_000812	XLOC_037572	XM_005895792.2	102267224	MIER1	mesoderm induction early response 1%2C transcriptional regulator%2C transcript variant X5	0.983563	0.00252341
LNC_000812	XLOC_037572	XM_014482905.1	102270358	LOC102270358	deleted in malignant brain tumors 1 protein-like	0.950412	0.0131566
LNC_000812	XLOC_037572	XM_005887624.1	102283814	CLCN5	chloride channel%2C voltage-sensitive 5%2C transcript variant X1	0.999888	1.42251e-06
LNC_000812	XLOC_037572	XM_005899400.1	102274774	OGDH	oxoglutarate (alpha-ketoglutarate) dehydrogenase (lipoamide)%2C transcript variant X5	0.954952	0.0113996
LNC_000812	XLOC_037572	XM_014478473.1	102275897	CDH16	cadherin 16%2C KSP-cadherin%2C transcript variant X3	0.973471	0.00516631
LNC_000812	XLOC_037572	XM_014478443.1	102268001	LOC102268001	multidrug resistance-associated protein 4	0.966849	0.00720966
LNC_000812	XLOC_037572	XM_005910035.2	102283564	TPM3	tropomyosin 3%2C transcript variant X4	0.96688	0.00719952
LNC_000812	XLOC_037572	XM_005891021.1	102280556	PRPS2	phosphoribosyl pyrophosphate synthetase 2%2C transcript variant X3	0.986848	0.00180706
LNC_000812	XLOC_037572	XM_014480366.1	102282016	SLC31A2	solute carrier family 31 (copper transporter)%2C member 2%2C transcript variant X3	0.992329	0.000805639
LNC_000812	XLOC_037572	XM_014477566.1	102269445	C4A	complement component 4A (Rodgers blood group)	0.976666	0.00426363
LNC_000883	XLOC_040532	XM_014482866.1	102275004	CHRD	chordin%2C transcript variant X1	0.968281	0.00674908
LNC_000883	XLOC_040532	XM_014479599.1	102281439	CKAP2	cytoskeleton associated protein 2%2C transcript variant X1	0.991401	0.000956026
LNC_000883	XLOC_040532	XM_005910697.2	102269344	PEX5	peroxisomal biogenesis factor 5%2C transcript variant X1	-0.950842	0.0129866
LNC_000883	XLOC_040532	XM_005900617.1	102277216	WDFY4	WDFY family member 4	0.954413	0.0116038
LNC_000883	XLOC_040532	XM_005893652.2	102270577	NDC80	NDC80 kinetochore complex component	0.974372	0.00490613
LNC_000883	XLOC_040532	XM_005894178.2	102270378	ERI3	ERI1 exoribonuclease family member 3%2C transcript variant X2	-0.957706	0.0103749
LNC_000883	XLOC_040532	XM_014477460.1	102288035	LOC102288035	multidrug resistance-associated protein 4-like	0.962292	0.00874008
LNC_000883	XLOC_040532	XM_005902981.2	102285188	NEFM	neurofilament%2C medium polypeptide	-0.954615	0.0115271
LNC_000883	XLOC_040532	XM_005889047.2	102286535	PDE4D	phosphodiesterase 4D%2C cAMP-specific%2C transcript variant X6	-0.955544	0.0111766
LNC_000883	XLOC_040532	XM_014477840.1	102272947	CORO1A	coronin%2C actin binding protein%2C 1A%2C transcript variant X2	0.950038	0.0133048
LNC_000883	XLOC_040532	XM_005902864.2	102272482	FANK1	fibronectin type III and ankyrin repeat domains 1	-0.972353	0.00549526
LNC_000883	XLOC_040532	XM_014480846.1	102277044	LY9	lymphocyte antigen 9%2C transcript variant X3	0.960316	0.009433
LNC_000883	XLOC_040532	XM_005900483.2	102284160	ELMOD1	ELMO/CED-12 domain containing 1%2C transcript variant X1	-0.955199	0.0113064
LNC_000883	XLOC_040532	XM_005904661.2	102287354	TMED2	transmembrane p24 trafficking protein 2%2C transcript variant X2	0.969138	0.00647809
LNC_000883	XLOC_040532	XM_005897076.1	102275427	PPARGC1A	peroxisome proliferator-activated receptor gamma%2C coactivator 1 alpha%2C transcript variant X4	0.961992	0.00884418
LNC_000883	XLOC_040532	XM_005906335.2	102285763	LOC102285763	chromosome unknown open reading frame%2C human C16orf45	-0.977898	0.00393124
LNC_000883	XLOC_040532	XM_014482815.1	102280554	RHOA	ras homolog family member A%2C transcript variant X1	0.97521	0.00466808
LNC_000883	XLOC_040532	XM_005893092.2	102270667	RGL1	ral guanine nucleotide dissociation stimulator-like 1%2C transcript variant X2	-0.960577	0.00934041
LNC_000883	XLOC_040532	XM_005902642.2	102267247	PAPD5	PAP associated domain containing 5%2C transcript variant X2	0.985783	0.00203063
LNC_000883	XLOC_040532	XM_014482270.1	102284371	HN1	hematological and neurological expressed 1%2C transcript variant X3	-0.975988	0.00445038
LNC_000883	XLOC_040532	XM_005887208.2	102274614	PGRMC1	progesterone receptor membrane component 1%2C transcript variant X2	-0.950987	0.0129295
LNC_000883	XLOC_040532	XM_005887791.2	102287856	LOC102287856	putative 60S ribosomal protein L37a	0.959863	0.00959448
LNC_000883	XLOC_040532	XM_005888563.2	102265765	NEK2	NIMA-related kinase 2	0.953523	0.0119437
LNC_000883	XLOC_040532	XM_014483038.1	102271603	LOC102271603	annexin A8%2C transcript variant X4	-0.950572	0.0130933
LNC_000883	XLOC_040532	XM_005899645.2	102280877	ABCA13	ATP-binding cassette%2C sub-family A (ABC1)%2C member 13	-0.955745	0.0111012
LNC_000883	XLOC_040532	XM_005887855.1	102283636	DMRTA1	DMRT-like family A1	-0.961749	0.0089289
LNC_000883	XLOC_040532	XM_005893796.2	102275509	LAMA1	laminin%2C alpha 1	-0.99283	0.00072808
LNC_000883	XLOC_040532	XM_005905957.1	102282497	RDM1	RAD52 motif containing 1%2C transcript variant X5	0.955933	0.011031
LNC_000883	XLOC_040532	XM_005903012.2	102268362	APTX	aprataxin%2C transcript variant X1	0.976589	0.00428483
LNC_000883	XLOC_040532	XM_005897411.2	102277777	CIT	citron rho-interacting serine/threonine kinase%2C transcript variant X2	0.959893	0.00958383
LNC_000883	XLOC_040532	XM_014478410.1	102284145	CDPF1	cysteine-rich%2C DPF motif domain containing 1%2C transcript variant X2	0.983646	0.0025045
LNC_000883	XLOC_040532	XM_014481168.1	102281742	TRIT1	tRNA isopentenyltransferase 1%2C transcript variant X3	-0.950937	0.0129494
LNC_000883	XLOC_040532	XM_014478406.1	102280971	TRPM1	transient receptor potential cation channel%2C subfamily M%2C member 1	-0.984658	0.00227588
LNC_000883	XLOC_040532	XM_005889572.1	102266909	RIMBP2	RIMS binding protein 2	0.952923	0.0121745
LNC_000883	XLOC_040532	XM_014481370.1	102287937	TMPO	thymopoietin%2C transcript variant X1	-0.985519	0.0020873
LNC_000883	XLOC_040532	XM_005907999.2	102277828	FOXJ1	forkhead box J1	-0.962259	0.00875146
LNC_000883	XLOC_040532	XM_014480754.1	102274791	DIO1	deiodinase%2C iodothyronine%2C type I%2C transcript variant X3	0.988994	0.00138372
LNC_001595	XLOC_070269	XM_005887050.2	102274413	ENTPD2	ectonucleoside triphosphate diphosphohydrolase 2	0.968934	0.00654234
LNC_001595	XLOC_070269	XM_014479004.1	102265330	MBNL1	muscleblind-like splicing regulator 1%2C transcript variant X5	-0.99672	0.000225416
LNC_001595	XLOC_070269	XM_005903571.2	102267436	LOC102267436	aldehyde dehydrogenase family 3 member B1	0.95614	0.0109535
LNC_001595	XLOC_070269	XM_005887161.1	102283989	PDGFRL	platelet-derived growth factor receptor-like	-0.980294	0.00331082
LNC_001595	XLOC_070269	XM_005904138.1	102287174	LOC102287174	docosahexaenoic acid omega-hydroxylase CYP4F3%2C transcript variant X2	0.951674	0.0126598
LNC_001595	XLOC_070269	XM_005897056.2	102268544	SLC4A4	solute carrier family 4 (sodium bicarbonate cotransporter)%2C member 4%2C transcript variant X1	0.972599	0.00542244
LNC_001595	XLOC_070269	XM_005887254.1	102266694	LOC102266694	F-box/WD repeat-containing protein 10	0.972287	0.00551508
LNC_001595	XLOC_070269	XM_005907294.2	102266801	ENPP3	ectonucleotide pyrophosphatase/phosphodiesterase 3	0.964497	0.00798745
LNC_001595	XLOC_070269	XM_005899142.2	102288008	WNT2	wingless-type MMTV integration site family member 2	-0.982318	0.00281509
LNC_001595	XLOC_070269	XM_014479854.1	102279470	C5AR2	complement component 5a receptor 2%2C transcript variant X2	-0.962352	0.00871913
LNC_001595	XLOC_070269	XM_005897493.1	102274669	TRPM3	transient receptor potential cation channel%2C subfamily M%2C member 3%2C transcript variant X1	0.951372	0.0127782
LNC_001595	XLOC_070269	XM_005907712.2	102280626	MBD1	methyl-CpG binding domain protein 1%2C transcript variant X11	0.997096	0.000187818
LNC_001595	XLOC_070269	XM_005904140.2	102287641	LOC102287641	cytochrome P450 4F6%2C transcript variant X2	0.961595	0.0089826
LNC_001595	XLOC_070269	XM_005901814.2	102272022	LOC102272022	prostaglandin F synthase 2	0.987145	0.00174632
LNC_001595	XLOC_070269	XM_014477749.1	102271297	RIMS1	regulating synaptic membrane exocytosis 1%2C transcript variant X4	-0.959329	0.00978572
LNC_001595	XLOC_070269	XM_005905522.2	102283145	ASTN1	astrotactin 1%2C transcript variant X2	0.979858	0.0034212
LNC_001595	XLOC_070269	XM_005890416.2	102266916	VDAC1	voltage-dependent anion channel 1%2C transcript variant X1	0.988669	0.0014455
LNC_001595	XLOC_070269	XM_014483294.1	102268042	C1RL	complement component 1%2C r subcomponent-like%2C transcript variant X2	0.97131	0.00580848
LNC_001595	XLOC_070269	XM_005894215.2	102280957	TSPAN1	tetraspanin 1	0.969567	0.00634388
LNC_001595	XLOC_070269	XM_005896804.1	102280126	AK5	adenylate kinase 5	-0.991431	0.000950939
LNC_001595	XLOC_070269	XM_005895205.2	102278885	ATP6V1E1	ATPase%2C H+ transporting%2C lysosomal 31kDa%2C V1 subunit E1%2C transcript variant X3	0.960973	0.00920065
LNC_001595	XLOC_070269	XM_014480024.1	102273346	CROCC2	ciliary rootlet coiled-coil%2C rootletin family member 2	0.966062	0.00746697
LNC_001595	XLOC_070269	XM_005900624.1	102277976	MAPK8	mitogen-activated protein kinase 8%2C transcript variant X3	0.963368	0.0083699
LNC_001595	XLOC_070269	XM_005894724.2	102274182	OSBPL9	oxysterol binding protein-like 9%2C transcript variant X4	-0.96336	0.00837279
LNC_001595	XLOC_070269	XM_005906501.2	102268291	ADGRF1	adhesion G protein-coupled receptor F1	0.978493	0.00377395
LNC_001595	XLOC_070269	XM_005905040.2	102267336	MYBPC2	myosin binding protein C%2C fast type%2C transcript variant X1	0.982763	0.00270949
LNC_001595	XLOC_070269	XM_005902591.2	102275826	RGR	retinal G protein coupled receptor%2C transcript variant X1	0.960099	0.00951017
LNC_001595	XLOC_070269	XM_005891235.1	102286839	KANK4	KN motif and ankyrin repeat domains 4	-0.984811	0.0022421
LNC_001595	XLOC_070269	XM_005897019.1	102277963	SORCS1	sortilin-related VPS10 domain containing receptor 1%2C transcript variant X1	-0.958355	0.010138
LNC_001595	XLOC_070269	XM_014481696.1	102272613	CAPRIN2	caprin family member 2%2C transcript variant X5	0.978896	0.00366866
LNC_001595	XLOC_070269	XM_005897368.2	102264394	SOSTDC1	sclerostin domain containing 1	0.96549	0.00765577
LNC_001595	XLOC_070269	XM_005899987.1	102269175	LOC102269175	60S ribosomal protein L35	0.98341	0.0025587
LNC_001595	XLOC_070269	XM_014482163.1	102287862	PI16	peptidase inhibitor 16%2C transcript variant X1	-0.961153	0.0091375
LNC_001595	XLOC_070269	XM_005894863.2	102273612	CCL28	chemokine (C-C motif) ligand 28	0.987949	0.00158528
LNC_001595	XLOC_070269	XM_005901273.2	102271174	PTGS2	prostaglandin-endoperoxide synthase 2 (prostaglandin G/H synthase and cyclooxygenase)%2C transcript variant X2	-0.950595	0.013084
LNC_001595	XLOC_070269	XM_005893399.1	102267012	MBNL3	muscleblind-like splicing regulator 3%2C transcript variant X2	0.957762	0.0103543
LNC_001595	XLOC_070269	XM_005891967.2	102273878	FBXO32	F-box protein 32%2C transcript variant X2	0.955233	0.0112936
LNC_001595	XLOC_070269	XM_014477763.1	102278050	VCPKMT	valosin containing protein lysine (K) methyltransferase%2C transcript variant X2	0.995364	0.000378685
LNC_001595	XLOC_070269	XM_005894175.2	102270094	COL19A1	collagen%2C type XIX%2C alpha 1	-0.959406	0.00975823
LNC_001595	XLOC_070269	XM_014480268.1	102284812	ROBO2	roundabout guidance receptor 2%2C transcript variant X1	-0.957286	0.0105289
LNC_001595	XLOC_070269	XM_014476998.1	102287081	RHOC	ras homolog family member C%2C transcript variant X3	0.950336	0.0131867
LNC_001595	XLOC_070269	XM_005898607.1	102272009	IGF1	insulin-like growth factor 1 (somatomedin C)%2C transcript variant X4	0.951927	0.0125611
LNC_001595	XLOC_070269	XM_014481923.1	102278102	ECI2	enoyl-CoA delta isomerase 2%2C transcript variant X1	0.951578	0.0126976
LNC_001595	XLOC_070269	XM_005891642.2	102268232	C4BPA	complement component 4 binding protein%2C alpha%2C transcript variant X2	0.955196	0.0113076
LNC_001595	XLOC_070269	XM_014479111.1	102285260	IQGAP3	IQ motif containing GTPase activating protein 3	0.960492	0.00937054
LNC_001595	XLOC_070269	XM_014479043.1	102269918	MFAP5	microfibrillar associated protein 5%2C transcript variant X2	-0.953822	0.0118293
LNC_001595	XLOC_070269	XM_005903751.1	102278359	EDIL3	EGF-like repeats and discoidin I-like domains 3%2C transcript variant X2	-0.964262	0.00806668
LNC_001595	XLOC_070269	XM_014482264.1	102280915	TMEM104	transmembrane protein 104%2C transcript variant X1	0.983033	0.00264632
LNC_001594	XLOC_070199	XM_005891397.2	102264458	DAXX	death-domain associated protein%2C transcript variant X2	0.968566	0.00665854
LNC_001594	XLOC_070199	XM_014478219.1	102271526	CAD	carbamoyl-phosphate synthetase 2%2C aspartate transcarbamylase%2C and dihydroorotase%2C transcript variant X2	0.968615	0.00664288
LNC_001594	XLOC_070199	XM_005893772.1	102264471	SLC8A1	solute carrier family 8 (sodium/calcium exchanger)%2C member 1%2C transcript variant X2	0.964338	0.00804107
LNC_001594	XLOC_070199	XM_005909795.2	102271776	BCL2L2	BCL2-like 2%2C transcript variant X3	0.995114	0.000409644
LNC_001594	XLOC_070199	XM_005897357.2	102285828	ETV1	ets variant 1%2C transcript variant X7	0.968878	0.00655999
LNC_001594	XLOC_070199	XM_005893318.1	102266441	AKAP2	A kinase (PRKA) anchor protein 2%2C transcript variant X2	0.985018	0.00219646
LNC_001594	XLOC_070199	XM_005890325.2	102265105	COL1A1	collagen%2C type I%2C alpha 1	0.95795	0.0102853
LNC_001594	XLOC_070199	XM_005908277.1	102275567	RYR1	ryanodine receptor 1 (skeletal)	0.988564	0.00146552
LNC_001594	XLOC_070199	XM_014480917.1	102265927	LOC102265927	myb/SANT-like DNA-binding domain-containing protein 3%2C transcript variant X3	0.984457	0.00232074
LNC_001594	XLOC_070199	XM_005907145.1	102266515	POSTN	periostin%2C osteoblast specific factor%2C transcript variant X3	0.97957	0.00349451
LNC_001594	XLOC_070199	XM_005897495.1	102274669	TRPM3	transient receptor potential cation channel%2C subfamily M%2C member 3%2C transcript variant X1	0.968469	0.00668923
LNC_001594	XLOC_070199	XM_014476369.1	102275192	STK36	serine/threonine kinase 36%2C transcript variant X2	0.99458	0.000478575
LNC_001594	XLOC_070199	XM_005905030.2	102287746	CPT1C	carnitine palmitoyltransferase 1C	0.980119	0.00335511
LNC_001594	XLOC_070199	XM_005901985.2	102283888	RBM47	RNA binding motif protein 47%2C transcript variant X2	0.968579	0.00665439
LNC_001594	XLOC_070199	XM_014479961.1	102277418	LOC102277418	secretoglobin family 1D member%2C transcript variant X1	0.965387	0.00769014
LNC_001594	XLOC_070199	XM_005892097.2	102270175	IP6K1	inositol hexakisphosphate kinase 1%2C transcript variant X2	0.963708	0.00825414
LNC_001594	XLOC_070199	XM_014479777.1	102279469	PIGO	phosphatidylinositol glycan anchor biosynthesis%2C class O%2C transcript variant X1	0.988509	0.00147602
LNC_001594	XLOC_070199	XM_005905022.2	102285006	SPIB	Spi-B transcription factor (Spi-1/PU.1 related)%2C transcript variant X2	0.962599	0.00863382
LNC_001594	XLOC_070199	XM_005889317.1	102276527	TENM1	teneurin transmembrane protein 1%2C transcript variant X1	0.977599	0.00401129
LNC_001594	XLOC_070199	XM_014477909.1	102266171	DNTTIP2	deoxynucleotidyltransferase%2C terminal%2C interacting protein 2%2C transcript variant X2	0.957244	0.0105445
LNC_001594	XLOC_070199	XM_005909798.2	102272528	EFS	embryonal Fyn-associated substrate%2C transcript variant X2	0.991333	0.000967302
LNC_001594	XLOC_070199	XM_005907949.2	102287290	RECQL5	RecQ helicase-like 5%2C transcript variant X2	0.983254	0.00259485
LNC_001594	XLOC_070199	XM_014479044.1	102270397	LOC102270397	alpha-2-macroglobulin-like	0.967108	0.00712541
LNC_001594	XLOC_070199	XM_005905866.2	102277998	PMEL	premelanosome protein%2C transcript variant X3	0.96893	0.00654355
LNC_001594	XLOC_070199	XM_005891567.1	102269066	TDRD3	tudor domain containing 3%2C transcript variant X3	0.990644	0.00108478
LNC_001594	XLOC_070199	XM_005906719.2	102266401	DCTN1	dynactin 1%2C transcript variant X4	0.991091	0.00100813
LNC_001594	XLOC_070199	XM_005901928.1	102266106	BMP4	bone morphogenetic protein 4%2C transcript variant X1	0.968542	0.006666
LNC_001594	XLOC_070199	XM_005892983.1	102286273	VPS13A	vacuolar protein sorting 13 homolog A (S. cerevisiae)%2C transcript variant X4	0.968591	0.00665043
LNC_001594	XLOC_070199	XM_005886641.2	102270515	NUP98	nucleoporin 98kDa%2C transcript variant X1	0.968592	0.00665039
LNC_001594	XLOC_070199	XM_005895189.1	102273323	ERC1	ELKS/RAB6-interacting/CAST family member 1%2C transcript variant X4	0.994766	0.000454151
LNC_001594	XLOC_070199	XM_014483656.1	102287409	UBAP2L	ubiquitin associated protein 2-like%2C transcript variant X5	0.981054	0.00312145
LNC_001594	XLOC_070199	XM_005903243.2	102265924	AMIGO2	adhesion molecule with Ig-like domain 2%2C transcript variant X2	0.968624	0.00664024
LNC_001594	XLOC_070199	XM_005896835.1	102267510	FILIP1L	filamin A interacting protein 1-like%2C transcript variant X2	0.966672	0.00726705
LNC_001248	XLOC_054937	XM_005911983.1	102283085	LONRF2	LON peptidase N-terminal domain and ring finger 2	-0.982482	0.00277591
LNC_001248	XLOC_054937	XM_005910090.2	102279626	LUM	lumican%2C transcript variant X2	-0.952831	0.0122102
LNC_001248	XLOC_054937	XM_014477191.1	102284547	FGL1	fibrinogen-like 1%2C transcript variant X3	-0.963793	0.00822518
LNC_001248	XLOC_054937	XM_014480523.1	102269014	RSPH10B	radial spoke head 10 homolog B (Chlamydomonas)%2C transcript variant X2	-0.975407	0.00461258
LNC_001248	XLOC_054937	XM_014476551.1	102268032	HSPA4	heat shock 70kDa protein 4%2C transcript variant X2	0.978509	0.00376973
LNC_001248	XLOC_054937	XM_005910086.2	102278770	DCN	decorin%2C transcript variant X1	-0.963498	0.00832546
LNC_001248	XLOC_054937	XM_005904011.1	102269672	BAG5	BCL2-associated athanogene 5%2C transcript variant X2	0.991191	0.000991098
LNC_001248	XLOC_054937	XM_014480104.1	102276662	CTDSP2	CTD (carboxy-terminal domain%2C RNA polymerase II%2C polypeptide A) small phosphatase 2%2C transcript variant X3	0.954834	0.0114443
LNC_001248	XLOC_054937	XM_014479938.1	102270609	HPSE2	heparanase 2 (inactive)	-0.983367	0.00256873
LNC_001248	XLOC_054937	XM_005906339.1	102286611	NTAN1	N-terminal asparagine amidase%2C transcript variant X2	-0.984535	0.00230328
LNC_001248	XLOC_054937	XM_005902218.2	102286123	LOC102286123	neuroendocrine secretory protein 55	-0.971605	0.00571925
LNC_001248	XLOC_054937	XM_005892052.1	102279437	ELAVL2	ELAV like neuron-specific RNA binding protein 2%2C transcript variant X3	-0.955819	0.0110734
LNC_001248	XLOC_054937	XM_005902872.1	102275061	STK31	serine/threonine kinase 31	-0.979937	0.00340099
LNC_001248	XLOC_054937	XM_005898394.2	102271535	COL6A5	collagen%2C type VI%2C alpha 5	-0.965667	0.00759716
LNC_001248	XLOC_054937	XM_005899666.1	102288203	LOC102288203	C-C motif chemokine 15	-0.95287	0.012195
LNC_001248	XLOC_054937	XM_005901043.2	102267525	TTR	transthyretin	-0.951653	0.0126683
LNC_001248	XLOC_054937	XM_005909169.2	102287014	FOXO3	forkhead box O3%2C transcript variant X3	-0.966431	0.0073458
LNC_001248	XLOC_054937	XM_005886707.1	102268287	RPL17	ribosomal protein L17%2C transcript variant X3	-0.981871	0.00292215
LNC_001248	XLOC_054937	XM_005901408.2	102268450	CHN2	chimerin 2%2C transcript variant X7	-0.97631	0.00436144
LNC_001248	XLOC_054937	XM_014483637.1	102273311	CNTN4	contactin 4	-0.956294	0.0108964
LNC_001248	XLOC_054937	XM_005887301.2	102280056	DKK2	dickkopf WNT signaling pathway inhibitor 2	-0.963301	0.00839295
LNC_001248	XLOC_054937	XM_005899938.1	102278729	IL1RL1	interleukin 1 receptor-like 1	-0.980497	0.00325988
LNC_001248	XLOC_054937	XM_014480130.1	102279861	TRHDE	thyrotropin-releasing hormone degrading enzyme	0.994834	0.000445351
LNC_001248	XLOC_054937	XM_014482378.1	102287766	WDR87	WD repeat domain 87%2C transcript variant X1	0.962694	0.00860101
LNC_001248	XLOC_054937	XM_005887372.2	102276955	LOC102276955	granzyme A	-0.976721	0.0042486
LNC_001248	XLOC_054937	XM_005903687.1	102284072	HOXA1	homeobox A1%2C transcript variant X2	0.972355	0.00549471
LNC_001248	XLOC_054937	XM_005895378.1	102281531	HSD17B14	hydroxysteroid (17-beta) dehydrogenase 14	-0.956896	0.010673
LNC_001248	XLOC_054937	XM_014479069.1	102281632	CR2	complement component (3d/Epstein Barr virus) receptor 2%2C transcript variant X2	-0.953581	0.0119217
LNC_001248	XLOC_054937	XM_014479308.1	102281821	RGN	regucalcin%2C transcript variant X2	0.985394	0.00211432
LNC_001248	XLOC_054937	XM_005901273.2	102271174	PTGS2	prostaglandin-endoperoxide synthase 2 (prostaglandin G/H synthase and cyclooxygenase)%2C transcript variant X2	-0.954241	0.0116695
LNC_001248	XLOC_054937	XM_014480309.1	102277039	LSS	lanosterol synthase (2%2C3-oxidosqualene-lanosterol cyclase)%2C transcript variant X3	0.968743	0.00660239
LNC_001248	XLOC_054937	XM_014476485.1	102281395	HINT3	histidine triad nucleotide binding protein 3%2C transcript variant X1	0.950648	0.0130632
LNC_001248	XLOC_054937	XM_005905587.1	102281570	CDH11	cadherin 11%2C type 2%2C OB-cadherin (osteoblast)	-0.970804	0.00596235
LNC_001248	XLOC_054937	XM_005889581.2	102269416	GPM6B	glycoprotein M6B%2C transcript variant X1	-0.955443	0.0112146
LNC_001248	XLOC_054937	XM_005899836.1	102270310	SFRP1	secreted frizzled-related protein 1	-0.958351	0.0101393
LNC_001248	XLOC_054937	XM_005890731.1	102277268	LOC102277268	adhesion G protein-coupled receptor E4	-0.96921	0.00645565
LNC_001248	XLOC_054937	XM_014476680.1	102275960	CCL25	chemokine (C-C motif) ligand 25%2C transcript variant X2	-0.950482	0.013129
LNC_001248	XLOC_054937	XM_014476755.1	102281782	MITF	microphthalmia-associated transcription factor%2C transcript variant X6	-0.970715	0.00598934
LNC_001248	XLOC_054937	XM_005909503.2	102275287	THPO	thrombopoietin%2C transcript variant X2	0.96725	0.00707954
LNC_001248	XLOC_054937	XM_005895983.2	102279741	PPP1R16B	protein phosphatase 1%2C regulatory subunit 16B%2C transcript variant X2	0.970523	0.00604823
LNC_001248	XLOC_054937	XM_005902591.2	102275826	RGR	retinal G protein coupled receptor%2C transcript variant X1	0.964708	0.00791665
LNC_001248	XLOC_054937	XM_005905933.1	102275745	PDE1A	phosphodiesterase 1A%2C calmodulin-dependent%2C transcript variant X2	-0.963619	0.00828435
LNC_001248	XLOC_054937	XM_005898457.2	102268348	LOC102268348	alpha-2-macroglobulin%2C transcript variant X2	-0.95618	0.0109388
LNC_001248	XLOC_054937	XM_014477194.1	102287978	ORC6	origin recognition complex%2C subunit 6%2C transcript variant X3	-0.950037	0.0133054
LNC_001248	XLOC_054937	XM_014480679.1	102270415	RABL2B	RAB%2C member of RAS oncogene family-like 2B%2C transcript variant X4	0.969633	0.00632324
LNC_001248	XLOC_054937	XM_005889162.2	102277735	CHCHD7	coiled-coil-helix-coiled-coil-helix domain containing 7%2C transcript variant X1	0.985584	0.00207338
LNC_001248	XLOC_054937	XM_014478982.1	102275465	TEX2	testis expressed 2%2C transcript variant X3	0.982089	0.00286969
LNC_001248	XLOC_054937	XM_014481022.1	102270220	MMRN1	multimerin 1%2C transcript variant X2	-0.958802	0.00997566
LNC_001248	XLOC_054937	XM_014476542.1	102275491	NME1	NME/NM23 nucleoside diphosphate kinase 1%2C transcript variant X5	0.993727	0.000595889
LNC_001248	XLOC_054937	XM_014477779.1	102264752	ADAT1	adenosine deaminase%2C tRNA-specific 1	0.980534	0.0032508
LNC_001248	XLOC_054937	XM_005892387.2	102265587	FANCA	Fanconi anemia%2C complementation group A	0.954548	0.0115526
LNC_001248	XLOC_054937	XM_005896447.2	102287715	TFEB	transcription factor EB%2C transcript variant X2	0.977405	0.00406316
LNC_001248	XLOC_054937	XM_005888625.1	102286911	GSDMD	gasdermin D%2C transcript variant X2	0.95546	0.0112084
LNC_001248	XLOC_054937	XM_005889333.2	102281669	TNPO1	transportin 1%2C transcript variant X3	-0.986293	0.00192245
LNC_001248	XLOC_054937	XM_005909880.2	102276897	LOC102276897	cytochrome b ascorbate-dependent protein 3%2C transcript variant X3	0.951268	0.012819
LNC_001248	XLOC_054937	XM_014477926.1	102266742	FMNL2	formin-like 2%2C transcript variant X3	0.957857	0.0103193
LNC_001248	XLOC_054937	XM_005886870.1	102276310	TPSB2	tryptase beta 2	-0.973852	0.00505567
LNC_001049	XLOC_047602	XM_005910697.2	102269344	PEX5	peroxisomal biogenesis factor 5%2C transcript variant X1	-0.967678	0.00694154
LNC_001049	XLOC_047602	XM_005899331.2	102277026	ABCA10	ATP-binding cassette%2C sub-family A (ABC1)%2C member 10	-0.951689	0.0126539
LNC_001049	XLOC_047602	XM_005900617.1	102277216	WDFY4	WDFY family member 4	0.967829	0.00689324
LNC_001049	XLOC_047602	XM_005887625.1	102283814	CLCN5	chloride channel%2C voltage-sensitive 5%2C transcript variant X1	-0.982765	0.00270907
LNC_001049	XLOC_047602	XM_005887208.2	102274614	PGRMC1	progesterone receptor membrane component 1%2C transcript variant X2	-0.963382	0.0083651
LNC_001049	XLOC_047602	XM_014481370.1	102287937	TMPO	thymopoietin%2C transcript variant X1	-0.952572	0.0123104
LNC_001049	XLOC_047602	XM_005893966.2	102278225	SMOX	spermine oxidase%2C transcript variant X3	-0.986227	0.00193633
LNC_001049	XLOC_047602	XM_014482378.1	102287766	WDR87	WD repeat domain 87%2C transcript variant X1	0.981933	0.0029073
LNC_001049	XLOC_047602	XM_005896900.1	102286664	FGF13	fibroblast growth factor 13%2C transcript variant X2	-0.962019	0.00883474
LNC_001049	XLOC_047602	XM_014476551.1	102268032	HSPA4	heat shock 70kDa protein 4%2C transcript variant X2	0.981059	0.00312031
LNC_001049	XLOC_047602	XM_005907489.2	102283349	ENO2	enolase 2 (gamma%2C neuronal)%2C transcript variant X2	-0.986878	0.00180077
LNC_001049	XLOC_047602	XM_005901696.2	102285843	R3HDM2	R3H domain containing 2%2C transcript variant X2	0.951496	0.0127296
LNC_001049	XLOC_047602	XM_005891865.2	102264555	IGFBP1	insulin-like growth factor binding protein 1	-0.981383	0.00304076
LNC_001049	XLOC_047602	XM_014476755.1	102281782	MITF	microphthalmia-associated transcription factor%2C transcript variant X6	-0.987615	0.00165143
LNC_001049	XLOC_047602	XM_005892074.2	102286848	RERGL	RERG/RAS-like	-0.974413	0.00489426
LNC_001049	XLOC_047602	XM_005892052.1	102279437	ELAVL2	ELAV like neuron-specific RNA binding protein 2%2C transcript variant X3	-0.970077	0.00618549
LNC_001049	XLOC_047602	XM_005906335.2	102285763	LOC102285763	chromosome unknown open reading frame%2C human C16orf45	-0.994408	0.000501574
LNC_001049	XLOC_047602	XM_005904041.1	102279763	TSPAN19	tetraspanin 19%2C transcript variant X1	-0.953894	0.0118016
LNC_001049	XLOC_047602	XM_005897497.1	102274669	TRPM3	transient receptor potential cation channel%2C subfamily M%2C member 3%2C transcript variant X1	-0.986875	0.00180137
LNC_001049	XLOC_047602	XM_005893192.1	102277870	DRD5	dopamine receptor D5	0.982729	0.00271746
LNC_001049	XLOC_047602	XM_014479220.1	102282470	AASDH	aminoadipate-semialdehyde dehydrogenase%2C transcript variant X2	-0.975722	0.00452454
LNC_001049	XLOC_047602	XM_005895883.2	102271998	ARID1A	AT rich interactive domain 1A (SWI-like)%2C transcript variant X2	-0.962003	0.00884022
LNC_001049	XLOC_047602	XM_005909169.2	102287014	FOXO3	forkhead box O3%2C transcript variant X3	-0.989696	0.00125364
LNC_001049	XLOC_047602	XM_014482862.1	102274341	CPTP	ceramide-1-phosphate transfer protein%2C transcript variant X3	-0.967789	0.00690608
LNC_001049	XLOC_047602	XM_005886707.1	102268287	RPL17	ribosomal protein L17%2C transcript variant X3	-0.975867	0.00448395
LNC_001049	XLOC_047602	XM_014483367.1	102283463	LOC102283463	HLA class II histocompatibility antigen%2C DR alpha chain%2C transcript variant X2	-0.975953	0.00446024
LNC_001049	XLOC_047602	XM_014483637.1	102273311	CNTN4	contactin 4	-0.959909	0.00957792
LNC_001049	XLOC_047602	XM_005887301.2	102280056	DKK2	dickkopf WNT signaling pathway inhibitor 2	-0.991574	0.000927368
LNC_001049	XLOC_047602	XM_014481088.1	102267333	ZNF346	zinc finger protein 346%2C transcript variant X6	-0.95497	0.0113927
LNC_001049	XLOC_047602	XM_005902864.2	102272482	FANK1	fibronectin type III and ankyrin repeat domains 1	-0.994972	0.000427708
LNC_001049	XLOC_047602	XM_014480130.1	102279861	TRHDE	thyrotropin-releasing hormone degrading enzyme	0.954122	0.0117145
LNC_001049	XLOC_047602	XM_014477779.1	102264752	ADAT1	adenosine deaminase%2C tRNA-specific 1	0.959422	0.00975233
LNC_001049	XLOC_047602	XM_005893092.2	102270667	RGL1	ral guanine nucleotide dissociation stimulator-like 1%2C transcript variant X2	-0.997987	0.000108373
LNC_001049	XLOC_047602	XM_005899346.1	102281821	RGN	regucalcin%2C transcript variant X2	-0.967905	0.00686898
LNC_001049	XLOC_047602	XM_005911863.1	102285102	PKHD1	polycystic kidney and hepatic disease 1 (autosomal recessive)	-0.965477	0.00765996
LNC_001049	XLOC_047602	XM_005893149.2	102264566	MEPCE	methylphosphate capping enzyme%2C transcript variant X2	-0.975548	0.00457309
LNC_001049	XLOC_047602	XM_005906599.1	102280253	CRABP1	cellular retinoic acid binding protein 1%2C transcript variant X1	-0.994244	0.000523719
LNC_001049	XLOC_047602	XM_005901003.1	102279752	KIAA1324L	KIAA1324-like ortholog%2C transcript variant X3	-0.987754	0.00162385
LNC_001049	XLOC_047602	XM_014478410.1	102284145	CDPF1	cysteine-rich%2C DPF motif domain containing 1%2C transcript variant X2	0.959275	0.00980503
LNC_001049	XLOC_047602	XM_005896951.2	102279745	HTR1B	5-hydroxytryptamine (serotonin) receptor 1B%2C G protein-coupled	-0.995305	0.000385855
LNC_001049	XLOC_047602	XM_014483038.1	102271603	LOC102271603	annexin A8%2C transcript variant X4	-0.969778	0.00627821
LNC_001049	XLOC_047602	XM_014477591.1	102270003	LETM2	leucine zipper-EF-hand containing transmembrane protein 2%2C transcript variant X1	-0.984333	0.0023484
LNC_001049	XLOC_047602	XM_005911495.1	102273605	IL5RA	interleukin 5 receptor%2C alpha	-0.959668	0.00966399
LNC_001049	XLOC_047602	XM_014480846.1	102277044	LY9	lymphocyte antigen 9%2C transcript variant X3	0.992408	0.000793111
LNC_001049	XLOC_047602	XM_005892515.2	102277667	PEX5L	peroxisomal biogenesis factor 5-like%2C transcript variant X6	-0.983402	0.00256055
LNC_001049	XLOC_047602	XM_014476485.1	102281395	HINT3	histidine triad nucleotide binding protein 3%2C transcript variant X1	0.998253	8.76096e-05
LNC_001049	XLOC_047602	XM_005889047.2	102286535	PDE4D	phosphodiesterase 4D%2C cAMP-specific%2C transcript variant X6	-0.984805	0.00224325
LNC_001049	XLOC_047602	XM_005899836.1	102270310	SFRP1	secreted frizzled-related protein 1	-0.980053	0.00337169
LNC_001049	XLOC_047602	XM_005889543.1	102279616	GULP1	GULP%2C engulfment adaptor PTB domain containing 1%2C transcript variant X2	-0.96716	0.00710881
LNC_001049	XLOC_047602	XM_014476680.1	102275960	CCL25	chemokine (C-C motif) ligand 25%2C transcript variant X2	-0.987444	0.0016858
LNC_001049	XLOC_047602	XM_005895983.2	102279741	PPP1R16B	protein phosphatase 1%2C regulatory subunit 16B%2C transcript variant X2	0.987486	0.00167736
LNC_001049	XLOC_047602	XM_014476653.1	102278302	NUMBL	numb homolog (Drosophila)-like%2C transcript variant X1	-0.985722	0.00204366
LNC_001049	XLOC_047602	XM_005891053.2	102269708	MCM8	minichromosome maintenance 8 homologous recombination repair factor%2C transcript variant X1	-0.983336	0.00257591
LNC_001049	XLOC_047602	XM_014477194.1	102287978	ORC6	origin recognition complex%2C subunit 6%2C transcript variant X3	-0.964863	0.00786449
LNC_001049	XLOC_047602	XM_005905957.1	102282497	RDM1	RAD52 motif containing 1%2C transcript variant X5	0.962593	0.00863607
LNC_001049	XLOC_047602	XM_005891599.1	102281037	KCNIP3	Kv channel interacting protein 3%2C calsenilin%2C transcript variant X3	-0.99242	0.000791318
LNC_001049	XLOC_047602	XM_014480679.1	102270415	RABL2B	RAB%2C member of RAS oncogene family-like 2B%2C transcript variant X4	0.987781	0.00161847
LNC_001049	XLOC_047602	XM_005893537.2	102284689	UCP2	uncoupling protein 2 (mitochondrial%2C proton carrier)	0.952721	0.0122526
LNC_001049	XLOC_047602	XM_014483612.1	102277668	PTGER3	prostaglandin E receptor 3 (subtype EP3)%2C transcript variant X3	-0.970132	0.00616852
LNC_001049	XLOC_047602	XM_014476542.1	102275491	NME1	NME/NM23 nucleoside diphosphate kinase 1%2C transcript variant X5	0.952609	0.0122959
LNC_001049	XLOC_047602	XM_005894682.2	102286099	FAM69A	family with sequence similarity 69%2C member A%2C transcript variant X3	-0.978394	0.00380012
LNC_001049	XLOC_047602	XM_014480457.1	102265732	LAMC3	laminin%2C gamma 3	-0.957481	0.0104571
LNC_001049	XLOC_047602	XM_014479599.1	102281439	CKAP2	cytoskeleton associated protein 2%2C transcript variant X1	0.978172	0.00385869
LNC_001049	XLOC_047602	XM_014480523.1	102269014	RSPH10B	radial spoke head 10 homolog B (Chlamydomonas)%2C transcript variant X2	-0.976654	0.00426708
LNC_001049	XLOC_047602	XM_005909166.1	102286442	MAT1A	methionine adenosyltransferase I%2C alpha	-0.976851	0.00421332
LNC_001049	XLOC_047602	XM_014481532.1	102275552	NECAP2	NECAP endocytosis associated 2%2C transcript variant X2	-0.956099	0.010969
LNC_001049	XLOC_047602	XM_005902990.1	102287455	PPP2R2A	protein phosphatase 2%2C regulatory subunit B%2C alpha%2C transcript variant X1	-0.951853	0.01259
LNC_001049	XLOC_047602	XM_014477840.1	102272947	CORO1A	coronin%2C actin binding protein%2C 1A%2C transcript variant X2	0.951538	0.0127132
LNC_001049	XLOC_047602	XM_014477217.1	102269719	EMC7	ER membrane protein complex subunit 7%2C transcript variant X2	0.969908	0.00623792
LNC_001049	XLOC_047602	XM_014480477.1	102285092	SMOC2	SPARC related modular calcium binding 2	-0.974708	0.00481011
LNC_001049	XLOC_047602	XM_005889333.2	102281669	TNPO1	transportin 1%2C transcript variant X3	-0.964531	0.00797613
LNC_001049	XLOC_047602	XM_014482270.1	102284371	HN1	hematological and neurological expressed 1%2C transcript variant X3	-0.977636	0.00400128
LNC_001049	XLOC_047602	XM_014479938.1	102270609	HPSE2	heparanase 2 (inactive)	-0.970455	0.00606912
LNC_001049	XLOC_047602	XM_005894690.2	102287992	TMED5	transmembrane p24 trafficking protein 5%2C transcript variant X2	-0.977598	0.00401145
LNC_001049	XLOC_047602	XM_014479343.1	102264401	CBY1	chibby homolog 1 (Drosophila)%2C transcript variant X6	-0.956562	0.0107968
LNC_001049	XLOC_047602	XM_014481006.1	102277517	TRIM59	tripartite motif containing 59%2C transcript variant X1	-0.957457	0.0104661
LNC_001049	XLOC_047602	XM_005908241.1	102287766	WDR87	WD repeat domain 87%2C transcript variant X1	-0.950773	0.0130137
LNC_001049	XLOC_047602	XM_005902982.2	102285454	NEFL	neurofilament%2C light polypeptide%2C transcript variant X3	-0.978191	0.00385363
LNC_001049	XLOC_047602	XM_005893461.2	102287033	TYW3	tRNA-yW synthesizing protein 3 homolog (S. cerevisiae)%2C transcript variant X2	-0.964183	0.00809305
LNC_001049	XLOC_047602	XM_005893796.2	102275509	LAMA1	laminin%2C alpha 1	-0.958271	0.0101684
LNC_001049	XLOC_047602	XM_005905906.1	102288036	FMR1	fragile X mental retardation 1%2C transcript variant X3	-0.950347	0.0131823
LNC_001049	XLOC_047602	XM_005895731.2	102272660	MPV17	MpV17 mitochondrial inner membrane protein%2C transcript variant X3	0.983727	0.00248592
LNC_001049	XLOC_047602	XM_005897105.2	102283773	TBCEL	tubulin folding cofactor E-like%2C transcript variant X1	-0.968233	0.00676427
LNC_001049	XLOC_047602	XM_014481168.1	102281742	TRIT1	tRNA isopentenyltransferase 1%2C transcript variant X3	-0.961439	0.00903701
LNC_001049	XLOC_047602	XM_014478406.1	102280971	TRPM1	transient receptor potential cation channel%2C subfamily M%2C member 1	-0.986469	0.00188556
LNC_001049	XLOC_047602	XM_005889572.1	102266909	RIMBP2	RIMS binding protein 2	0.995732	0.000334518
LNC_001049	XLOC_047602	XM_005900483.2	102284160	ELMOD1	ELMO/CED-12 domain containing 1%2C transcript variant X1	-0.999542	1.17762e-05
LNC_001049	XLOC_047602	XM_005892640.2	102272551	NCDN	neurochondrin%2C transcript variant X1	0.974096	0.00498539
LNC_001210	XLOC_053660	XM_014477155.1	102265978	ZNHIT3	zinc finger%2C HIT-type containing 3%2C transcript variant X5	0.997111	0.000186335
LNC_001210	XLOC_053660	XM_014481538.1	102287288	ATF3	activating transcription factor 3%2C transcript variant X2	0.997331	0.000165499
LNC_001210	XLOC_053660	XM_005898732.2	102283400	CCT3	chaperonin containing TCP1%2C subunit 3 (gamma)%2C transcript variant X3	0.966988	0.0071644
LNC_001210	XLOC_053660	XM_005900657.1	102265440	RAD51C	RAD51 paralog C%2C transcript variant X1	0.95338	0.0119987
LNC_001210	XLOC_053660	XM_005896243.2	102266946	LEF1	lymphoid enhancer-binding factor 1%2C transcript variant X4	0.966948	0.00717753
LNC_001210	XLOC_053660	XM_014478870.1	102278336	MRVI1	murine retrovirus integration site 1 homolog%2C transcript variant X5	0.966861	0.00720562
LNC_001210	XLOC_053660	XM_005899528.2	102267424	TAT	tyrosine aminotransferase%2C transcript variant X1	0.967109	0.00712502
LNC_001210	XLOC_053660	XM_005887459.1	102280821	PVALB	parvalbumin	0.981934	0.00290707
LNC_001210	XLOC_053660	XM_005910473.2	102281684	ZFP37	ZFP37 zinc finger protein%2C transcript variant X4	0.966968	0.00717094
LNC_001210	XLOC_053660	XM_014482446.1	102266340	CIZ1	CDKN1A interacting zinc finger protein 1%2C transcript variant X3	0.966983	0.00716589
LNC_001210	XLOC_053660	XM_005889658.2	102274064	LOC102274064	mitochondrial chaperone BCS1%2C transcript variant X4	0.966986	0.00716497
LNC_001210	XLOC_053660	XM_005904893.2	102264512	LOC102264512	dehydrogenase/reductase SDR family member 4%2C transcript variant X6	0.966987	0.00716462
LNC_001210	XLOC_053660	XM_014482951.1	102272247	SLC22A17	solute carrier family 22%2C member 17%2C transcript variant X2	0.998086	0.000100477
LNC_001210	XLOC_053660	XM_005907439.1	102269966	LMO3	LIM domain only 3 (rhombotin-like 2)%2C transcript variant X1	0.984392	0.00233524
LNC_001210	XLOC_053660	XM_005909297.2	102282332	SORBS2	sorbin and SH3 domain containing 2%2C transcript variant X3	0.997868	0.000118123
LNC_001210	XLOC_053660	XM_014483280.1	102284393	LOC102284393	sialic acid-binding Ig-like lectin 10%2C transcript variant X4	0.966935	0.00718168
LNC_001210	XLOC_053660	XM_014479925.1	102284903	BEST3	bestrophin 3%2C transcript variant X2	0.970566	0.00603519
LNC_001210	XLOC_053660	XM_005903819.2	102277989	PRSS35	protease%2C serine%2C 35%2C transcript variant X2	0.966984	0.00716567
LNC_001210	XLOC_053660	XM_005900851.2	102273920	GNAI1	guanine nucleotide binding protein (G protein)%2C alpha inhibiting activity polypeptide 1%2C transcript variant X3	0.966731	0.0072479
LNC_001210	XLOC_053660	XM_014482870.1	102280462	DVL3	dishevelled segment polarity protein 3%2C transcript variant X1	0.994322	0.00051311
LNC_001210	XLOC_053660	XM_005910637.1	102268680	DESI2	desumoylating isopeptidase 2%2C transcript variant X2	0.967042	0.00714701
LNC_001210	XLOC_053660	XM_005902280.2	102283222	CTAGE5	CTAGE family%2C member 5%2C transcript variant X7	0.966986	0.00716502
LNC_001210	XLOC_053660	XM_005904172.1	102276014	DDX39B	DEAD (Asp-Glu-Ala-Asp) box polypeptide 39B%2C transcript variant X1	0.966991	0.0071635
LNC_001210	XLOC_053660	XM_014480150.1	102280510	NINJ1	ninjurin 1%2C transcript variant X2	0.966633	0.00727986
LNC_001210	XLOC_053660	XM_014483197.1	102269064	GMIP	GEM interacting protein%2C transcript variant X1	0.966997	0.00716141
LNC_001210	XLOC_053660	XM_005910358.1	102267384	IRAK3	interleukin-1 receptor-associated kinase 3%2C transcript variant X1	0.970655	0.00600763
LNC_001210	XLOC_053660	XM_005901931.1	102266106	BMP4	bone morphogenetic protein 4%2C transcript variant X1	0.958717	0.0100064
LNC_001210	XLOC_053660	XM_014480947.1	102285479	LOC102285479	small integral membrane protein 24-like%2C transcript variant X1	0.967178	0.00710279
LNC_001210	XLOC_053660	XM_005907248.2	102275758	SLC46A1	solute carrier family 46 (folate transporter)%2C member 1%2C transcript variant X2	0.966801	0.00722527
LNC_001210	XLOC_053660	XM_005888594.2	102277362	TSPAN6	tetraspanin 6%2C transcript variant X3	0.966986	0.00716494
LNC_001210	XLOC_053660	XM_005894504.2	102278227	ATP2A1	ATPase%2C Ca++ transporting%2C cardiac muscle%2C fast twitch 1	0.994241	0.000524242
LNC_001210	XLOC_053660	XM_005890771.2	102264548	CCDC151	coiled-coil domain containing 151%2C transcript variant X3	0.966347	0.00737342
LNC_001210	XLOC_053660	XM_014482209.1	102270911	LOC102270911	butyrophilin-like protein 9%2C transcript variant X2	0.953896	0.0118011
LNC_001210	XLOC_053660	XM_014479792.1	102271546	TAF1	TAF1 RNA polymerase II%2C TATA box binding protein (TBP)-associated factor%2C 250kDa%2C transcript variant X1	0.966922	0.00718566
LNC_001210	XLOC_053660	XM_005891807.2	102269533	KIAA0391	KIAA0391 ortholog%2C transcript variant X2	0.966973	0.0071692
LNC_001210	XLOC_053660	XM_005893076.2	102267011	LOC102267011	60S ribosomal protein L35	0.970092	0.00618109
LNC_001210	XLOC_053660	XM_014481623.1	102280052	FCAR	Fc fragment of IgA receptor%2C transcript variant X2	0.966114	0.00744989
LNC_001210	XLOC_053660	XM_005904728.1	102283796	OAS2	2'-5'-oligoadenylate synthetase 2%2C 69/71kDa%2C transcript variant X2	0.967146	0.00711307
LNC_001210	XLOC_053660	XM_005902993.2	102287928	BNIP3L	BCL2/adenovirus E1B 19kDa interacting protein 3-like%2C transcript variant X3	0.956443	0.0108407
LNC_001210	XLOC_053660	XM_005909504.2	102275287	THPO	thrombopoietin%2C transcript variant X2	0.986568	0.00186502
LNC_001210	XLOC_053660	XM_014478164.1	102284978	PPFIA4	protein tyrosine phosphatase%2C receptor type%2C f polypeptide (PTPRF)%2C interacting protein (liprin)%2C alpha 4%2C transcript variant X4	0.966981	0.00716651
LNC_001210	XLOC_053660	XM_014479534.1	102270607	VEGFA	vascular endothelial growth factor A%2C transcript variant X5	0.962296	0.00873857
LNC_001210	XLOC_053660	XM_005892509.2	102277667	PEX5L	peroxisomal biogenesis factor 5-like%2C transcript variant X6	0.966982	0.00716638
LNC_001210	XLOC_053660	XM_005891358.1	102277377	RIC1	RIC1 homolog%2C RAB6A GEF complex partner 1%2C transcript variant X1	0.966972	0.00716951
LNC_001210	XLOC_053660	XM_005908295.2	102281208	AIFM1	apoptosis-inducing factor%2C mitochondrion-associated%2C 1%2C transcript variant X3	0.966984	0.00716575
LNC_001210	XLOC_053660	XM_005908821.2	102282796	KRIT1	KRIT1%2C ankyrin repeat containing%2C transcript variant X1	0.96698	0.00716705
LNC_001210	XLOC_053660	XM_005899851.1	102275237	USP1	ubiquitin specific peptidase 1%2C transcript variant X4	0.966986	0.00716515
LNC_001210	XLOC_053660	XM_005899818.2	102287443	SLC39A8	solute carrier family 39 (zinc transporter)%2C member 8%2C transcript variant X2	0.996329	0.000266888
LNC_001210	XLOC_053660	XM_014481601.1	102271572	AK2	adenylate kinase 2%2C transcript variant X4	0.999373	1.88519e-05
LNC_001210	XLOC_053660	XM_014481509.1	102280438	LOC102280438	ADP-ribosylation factor 2%2C transcript variant X2	0.967007	0.0071582
LNC_001210	XLOC_053660	XM_005886928.2	102272495	ANGPT2	angiopoietin 2%2C transcript variant X2	0.966956	0.00717479
LNC_001210	XLOC_053660	XM_005900179.2	102280030	DNAJC18	DnaJ (Hsp40) homolog%2C subfamily C%2C member 18%2C transcript variant X2	0.966983	0.00716589
LNC_001210	XLOC_053660	XM_014477563.1	102287228	CDKL4	cyclin-dependent kinase-like 4%2C transcript variant X3	0.982526	0.00276558
LNC_001210	XLOC_053660	XM_014477273.1	102279727	TNFRSF25	tumor necrosis factor receptor superfamily%2C member 25%2C transcript variant X1	0.99788	0.000117178
LNC_001210	XLOC_053660	XM_005907418.2	102286236	ERG	v-ets avian erythroblastosis virus E26 oncogene homolog%2C transcript variant X2	0.966914	0.00718843
LNC_001210	XLOC_053660	XM_014479005.1	102265330	MBNL1	muscleblind-like splicing regulator 1%2C transcript variant X5	0.950859	0.01298
LNC_001210	XLOC_053660	XM_005894786.2	102268249	TNFSF13	tumor necrosis factor (ligand) superfamily%2C member 13%2C transcript variant X3	0.966857	0.00720705
LNC_001210	XLOC_053660	XM_005901350.2	102273442	SRI	sorcin%2C transcript variant X3	0.966991	0.00716356
LNC_001210	XLOC_053660	XM_005892330.2	102272648	PPFIA2	protein tyrosine phosphatase%2C receptor type%2C f polypeptide (PTPRF)%2C interacting protein (liprin)%2C alpha 2%2C transcript variant X6	0.986441	0.00189139
LNC_001210	XLOC_053660	XM_014480693.1	102276109	RNF41	ring finger protein 41%2C E3 ubiquitin protein ligase%2C transcript variant X2	0.991642	0.000916033
LNC_001210	XLOC_053660	XM_014480886.1	102281453	MAPKBP1	mitogen-activated protein kinase binding protein 1%2C transcript variant X1	0.966973	0.00716934
LNC_001210	XLOC_053660	XM_005903617.2	102285277	WBP11	WW domain binding protein 11%2C transcript variant X2	0.966096	0.00745562
LNC_001210	XLOC_053660	XM_005907867.2	102284648	PDLIM5	PDZ and LIM domain 5%2C transcript variant X9	0.966986	0.00716498
LNC_001210	XLOC_053660	XM_005895324.2	102288282	EGR3	early growth response 3%2C transcript variant X1	0.966714	0.00725338
LNC_001210	XLOC_053660	XM_005886755.2	102284082	ZNF205	zinc finger protein 205%2C transcript variant X2	0.961104	0.00915466
LNC_001210	XLOC_053660	XM_005907140.2	102265651	LOC102265651	C-type lectin domain family 2 member D11%2C transcript variant X2	0.966977	0.00716792
LNC_001210	XLOC_053660	XM_005892306.1	102288073	BCAS3	breast carcinoma amplified sequence 3%2C transcript variant X2	0.952433	0.0123643
LNC_001210	XLOC_053660	XM_005899113.1	102278533	MYB	v-myb avian myeloblastosis viral oncogene homolog%2C transcript variant X1	0.970739	0.00598206
LNC_001210	XLOC_053660	XM_014477828.1	102280532	IL6ST	interleukin 6 signal transducer%2C transcript variant X2	0.96694	0.00718004
LNC_001210	XLOC_053660	XM_005897217.2	102268705	ASPM	abnormal spindle microtubule assembly%2C transcript variant X1	0.966218	0.0074158
LNC_001210	XLOC_053660	XM_005903502.2	102272600	TNNT3	troponin T type 3 (skeletal%2C fast)%2C transcript variant X7	0.966984	0.00716563
LNC_001210	XLOC_053660	XM_014480292.1	102284907	PNN	pinin%2C desmosome associated protein%2C transcript variant X2	0.967027	0.00715163
LNC_001210	XLOC_053660	XM_014478374.1	102265422	COL25A1	collagen%2C type XXV%2C alpha 1%2C transcript variant X2	0.994892	0.000437853
LNC_001210	XLOC_053660	XM_014480080.1	102264883	PPT2	palmitoyl-protein thioesterase 2%2C transcript variant X3	0.966985	0.00716545
LNC_001210	XLOC_053660	XM_014478777.1	102272862	DCUN1D4	DCN1%2C defective in cullin neddylation 1%2C domain containing 4%2C transcript variant X2	0.994226	0.000526293
LNC_001210	XLOC_053660	XM_005893915.2	102287988	PEPD	peptidase D%2C transcript variant X3	0.966985	0.00716553
LNC_001210	XLOC_053660	XM_014476416.1	102267562	NIFK	nucleolar protein interacting with the FHA domain of MKI67%2C transcript variant X2	0.966984	0.00716561
LNC_001210	XLOC_053660	XM_005901570.1	102271361	CACNA1E	calcium channel%2C voltage-dependent%2C R type%2C alpha 1E subunit%2C transcript variant X3	0.984821	0.00223971
LNC_001210	XLOC_053660	XM_005908329.2	102269972	CYFIP2	cytoplasmic FMR1 interacting protein 2%2C transcript variant X4	0.966986	0.00716499
LNC_001210	XLOC_053660	XM_014478926.1	102277889	SNX3	sorting nexin 3%2C transcript variant X2	0.957013	0.0106295
LNC_001210	XLOC_053660	XM_014478419.1	102273618	PRPF40B	PRP40 homolog%2C pre-mRNA processing factor B%2C transcript variant X2	0.966956	0.00717463
LNC_001210	XLOC_053660	XM_014483281.1	102284393	LOC102284393	sialic acid-binding Ig-like lectin 10%2C transcript variant X4	0.991317	0.000969938
LNC_001210	XLOC_053660	XM_005909122.2	102268669	S1PR3	sphingosine-1-phosphate receptor 3%2C transcript variant X2	0.967048	0.00714508
LNC_001210	XLOC_053660	XM_005908026.1	102287102	IRF4	interferon regulatory factor 4%2C transcript variant X2	0.980609	0.00323196
LNC_001210	XLOC_053660	XM_014482377.1	102271666	FFAR3	free fatty acid receptor 3%2C transcript variant X1	0.966986	0.00716488
LNC_001210	XLOC_053660	XM_005897480.2	102274669	TRPM3	transient receptor potential cation channel%2C subfamily M%2C member 3%2C transcript variant X1	0.966898	0.00719365
LNC_001210	XLOC_053660	XM_005899563.2	102278447	DKC1	dyskeratosis congenita 1%2C dyskerin%2C transcript variant X2	0.966934	0.00718192
LNC_001210	XLOC_053660	XM_014480471.1	102278914	FILIP1	filamin A interacting protein 1%2C transcript variant X4	0.966981	0.00716652
LNC_001210	XLOC_053660	XM_005901139.2	102280228	ACAA1	acetyl-CoA acyltransferase 1%2C transcript variant X2	0.980514	0.00325581
LNC_001210	XLOC_053660	XM_005905626.2	102274036	NEDD4	neural precursor cell expressed%2C developmentally down-regulated 4%2C E3 ubiquitin protein ligase%2C transcript variant X4	0.966212	0.00741776
LNC_001210	XLOC_053660	XM_014478119.1	102286657	EMP3	epithelial membrane protein 3%2C transcript variant X2	0.989275	0.00133112
LNC_001210	XLOC_053660	XM_005899950.1	102281723	KLHL13	kelch-like family member 13%2C transcript variant X2	0.999454	1.53013e-05
LNC_001210	XLOC_053660	XM_014479104.1	102279181	UBQLN4	ubiquilin 4%2C transcript variant X2	0.966986	0.00716498
LNC_001210	XLOC_053660	XM_014481630.1	102283525	LOC102283525	GTPase IMAP family member 7%2C transcript variant X2	0.966134	0.00744308
LNC_001210	XLOC_053660	XM_005895787.1	102265420	IL12RB2	interleukin 12 receptor%2C beta 2%2C transcript variant X3	0.993767	0.000590105
LNC_001210	XLOC_053660	XM_005900323.2	102280223	FOSB	FBJ murine osteosarcoma viral oncogene homolog B%2C transcript variant X2	0.986262	0.00192891
LNC_001210	XLOC_053660	XM_005904689.1	102270046	RSRC2	arginine/serine-rich coiled-coil 2%2C transcript variant X4	0.989238	0.001338
LNC_001210	XLOC_053660	XM_014479644.1	102280223	FOSB	FBJ murine osteosarcoma viral oncogene homolog B%2C transcript variant X2	0.976793	0.0042292
LNC_001210	XLOC_053660	XM_005903209.2	102279863	C2CD3	C2 calcium-dependent domain containing 3%2C transcript variant X3	0.96695	0.00717664
LNC_001210	XLOC_053660	XM_005902370.2	102268908	SH3D19	SH3 domain containing 19%2C transcript variant X1	0.967032	0.00715021
LNC_001210	XLOC_053660	XM_014481915.1	102268381	KRT6A	keratin 6A%2C type II%2C transcript variant X1	0.993815	0.000583309
LNC_001210	XLOC_053660	XM_005894052.2	102280772	FRMD8	FERM domain containing 8%2C transcript variant X3	0.966986	0.00716498
LNC_001210	XLOC_053660	XM_005896516.2	102284980	ZFP90	ZFP90 zinc finger protein%2C transcript variant X4	0.966985	0.00716539
LNC_001210	XLOC_053660	XM_005889642.1	102269794	CXCR1	chemokine (C-X-C motif) receptor 1%2C transcript variant X2	0.998889	4.44202e-05
LNC_001210	XLOC_053660	XM_014479151.1	102287154	LAMA3	laminin%2C alpha 3%2C transcript variant X2	0.966983	0.00716604
LNC_001210	XLOC_053660	XM_005910542.1	102282059	COLQ	collagen-like tail subunit (single strand of homotrimer) of asymmetric acetylcholinesterase%2C transcript variant X2	0.96723	0.0070861
LNC_001210	XLOC_053660	XM_005909386.2	102283557	MBP	myelin basic protein%2C transcript variant X4	0.96698	0.00716695
LNC_001210	XLOC_053660	XM_014482925.1	102267480	SGCE	sarcoglycan%2C epsilon%2C transcript variant X1	0.966985	0.00716552
LNC_001210	XLOC_053660	XM_014480592.1	102281735	EIF2S2	eukaryotic translation initiation factor 2%2C subunit 2 beta%2C 38kDa%2C transcript variant X1	0.966986	0.00716498
LNC_000118	XLOC_005442	XM_005898732.2	102283400	CCT3	chaperonin containing TCP1%2C subunit 3 (gamma)%2C transcript variant X3	0.95695	0.0106528
LNC_000118	XLOC_005442	XM_014479104.1	102279181	UBQLN4	ubiquilin 4%2C transcript variant X2	0.956957	0.0106505
LNC_000118	XLOC_005442	XM_005896243.2	102266946	LEF1	lymphoid enhancer-binding factor 1%2C transcript variant X4	0.956987	0.0106394
LNC_000118	XLOC_005442	XM_014478870.1	102278336	MRVI1	murine retrovirus integration site 1 homolog%2C transcript variant X5	0.957297	0.0105248
LNC_000118	XLOC_005442	XM_005899528.2	102267424	TAT	tyrosine aminotransferase%2C transcript variant X1	0.957108	0.0105946
LNC_000118	XLOC_005442	XM_005910473.2	102281684	ZFP37	ZFP37 zinc finger protein%2C transcript variant X4	0.956958	0.0106498
LNC_000118	XLOC_005442	XM_014482446.1	102266340	CIZ1	CDKN1A interacting zinc finger protein 1%2C transcript variant X3	0.95694	0.0106565
LNC_000118	XLOC_005442	XM_014480080.1	102264883	PPT2	palmitoyl-protein thioesterase 2%2C transcript variant X3	0.95695	0.0106529
LNC_000118	XLOC_005442	XM_005889658.2	102274064	LOC102274064	mitochondrial chaperone BCS1%2C transcript variant X4	0.956958	0.01065
LNC_000118	XLOC_005442	XM_005904893.2	102264512	LOC102264512	dehydrogenase/reductase SDR family member 4%2C transcript variant X6	0.956954	0.0106513
LNC_000118	XLOC_005442	XM_005909297.2	102282332	SORBS2	sorbin and SH3 domain containing 2%2C transcript variant X3	0.955428	0.01122
LNC_000118	XLOC_005442	XM_014482870.1	102280462	DVL3	dishevelled segment polarity protein 3%2C transcript variant X1	0.958744	0.00999673
LNC_000118	XLOC_005442	XM_014479925.1	102284903	BEST3	bestrophin 3%2C transcript variant X2	0.95837	0.0101323
LNC_000118	XLOC_005442	XM_005903819.2	102277989	PRSS35	protease%2C serine%2C 35%2C transcript variant X2	0.956942	0.0106559
LNC_000118	XLOC_005442	XM_005900851.2	102273920	GNAI1	guanine nucleotide binding protein (G protein)%2C alpha inhibiting activity polypeptide 1%2C transcript variant X3	0.957267	0.0105361
LNC_000118	XLOC_005442	XM_014483280.1	102284393	LOC102284393	sialic acid-binding Ig-like lectin 10%2C transcript variant X4	0.956867	0.0106836
LNC_000118	XLOC_005442	XM_005910637.1	102268680	DESI2	desumoylating isopeptidase 2%2C transcript variant X2	0.957003	0.0106335
LNC_000118	XLOC_005442	XM_005895324.2	102288282	EGR3	early growth response 3%2C transcript variant X1	0.956873	0.0106813
LNC_000118	XLOC_005442	XM_005902280.2	102283222	CTAGE5	CTAGE family%2C member 5%2C transcript variant X7	0.956957	0.0106503
LNC_000118	XLOC_005442	XM_005904172.1	102276014	DDX39B	DEAD (Asp-Glu-Ala-Asp) box polypeptide 39B%2C transcript variant X1	0.956961	0.0106487
LNC_000118	XLOC_005442	XM_014480150.1	102280510	NINJ1	ninjurin 1%2C transcript variant X2	0.956476	0.0108285
LNC_000118	XLOC_005442	XM_014483197.1	102269064	GMIP	GEM interacting protein%2C transcript variant X1	0.956958	0.0106498
LNC_000118	XLOC_005442	XM_014480947.1	102285479	LOC102285479	small integral membrane protein 24-like%2C transcript variant X1	0.956966	0.0106469
LNC_000118	XLOC_005442	XM_005888594.2	102277362	TSPAN6	tetraspanin 6%2C transcript variant X3	0.956961	0.0106489
LNC_000118	XLOC_005442	XM_005908821.2	102282796	KRIT1	KRIT1%2C ankyrin repeat containing%2C transcript variant X1	0.956957	0.0106502
LNC_000118	XLOC_005442	XM_005891807.2	102269533	KIAA0391	KIAA0391 ortholog%2C transcript variant X2	0.95695	0.0106531
LNC_000118	XLOC_005442	XM_014480592.1	102281735	EIF2S2	eukaryotic translation initiation factor 2%2C subunit 2 beta%2C 38kDa%2C transcript variant X1	0.956958	0.01065
LNC_000118	XLOC_005442	XM_005893076.2	102267011	LOC102267011	60S ribosomal protein L35	0.957478	0.0104584
LNC_000118	XLOC_005442	XM_014481623.1	102280052	FCAR	Fc fragment of IgA receptor%2C transcript variant X2	0.959021	0.00989654
LNC_000118	XLOC_005442	XM_005904728.1	102283796	OAS2	2'-5'-oligoadenylate synthetase 2%2C 69/71kDa%2C transcript variant X2	0.957022	0.0106264
LNC_000118	XLOC_005442	XM_014478164.1	102284978	PPFIA4	protein tyrosine phosphatase%2C receptor type%2C f polypeptide (PTPRF)%2C interacting protein (liprin)%2C alpha 4%2C transcript variant X4	0.956983	0.0106408
LNC_000118	XLOC_005442	XM_014479534.1	102270607	VEGFA	vascular endothelial growth factor A%2C transcript variant X5	0.966502	0.00732269
LNC_000118	XLOC_005442	XM_005892509.2	102277667	PEX5L	peroxisomal biogenesis factor 5-like%2C transcript variant X6	0.956949	0.0106532
LNC_000118	XLOC_005442	XM_005891358.1	102277377	RIC1	RIC1 homolog%2C RAB6A GEF complex partner 1%2C transcript variant X1	0.956921	0.0106637
LNC_000118	XLOC_005442	XM_005899851.1	102275237	USP1	ubiquitin specific peptidase 1%2C transcript variant X4	0.956947	0.010654
LNC_000118	XLOC_005442	XM_005899818.2	102287443	SLC39A8	solute carrier family 39 (zinc transporter)%2C member 8%2C transcript variant X2	0.961122	0.00914842
LNC_000118	XLOC_005442	XM_014481509.1	102280438	LOC102280438	ADP-ribosylation factor 2%2C transcript variant X2	0.956969	0.0106458
LNC_000118	XLOC_005442	XM_005908295.2	102281208	AIFM1	apoptosis-inducing factor%2C mitochondrion-associated%2C 1%2C transcript variant X3	0.956975	0.0106436
LNC_000118	XLOC_005442	XM_005886928.2	102272495	ANGPT2	angiopoietin 2%2C transcript variant X2	0.957027	0.0106245
LNC_000118	XLOC_005442	XM_005900179.2	102280030	DNAJC18	DnaJ (Hsp40) homolog%2C subfamily C%2C member 18%2C transcript variant X2	0.956953	0.0106517
LNC_000118	XLOC_005442	XM_005907418.2	102286236	ERG	v-ets avian erythroblastosis virus E26 oncogene homolog%2C transcript variant X2	0.956834	0.0106958
LNC_000118	XLOC_005442	XM_005899563.2	102278447	DKC1	dyskeratosis congenita 1%2C dyskerin%2C transcript variant X2	0.956891	0.0106747
LNC_000118	XLOC_005442	XM_005900989.2	102275053	FOS	FBJ murine osteosarcoma viral oncogene homolog	0.952425	0.0123674
LNC_000118	XLOC_005442	XM_005894786.2	102268249	TNFSF13	tumor necrosis factor (ligand) superfamily%2C member 13%2C transcript variant X3	0.95671	0.0107419
LNC_000118	XLOC_005442	XM_005890771.2	102264548	CCDC151	coiled-coil domain containing 151%2C transcript variant X3	0.956043	0.0109899
LNC_000118	XLOC_005442	XM_005892330.2	102272648	PPFIA2	protein tyrosine phosphatase%2C receptor type%2C f polypeptide (PTPRF)%2C interacting protein (liprin)%2C alpha 2%2C transcript variant X6	0.960358	0.00941823
LNC_000118	XLOC_005442	XM_014480693.1	102276109	RNF41	ring finger protein 41%2C E3 ubiquitin protein ligase%2C transcript variant X2	0.951187	0.0128509
LNC_000118	XLOC_005442	XM_014480886.1	102281453	MAPKBP1	mitogen-activated protein kinase binding protein 1%2C transcript variant X1	0.95696	0.0106494
LNC_000118	XLOC_005442	XM_005903617.2	102285277	WBP11	WW domain binding protein 11%2C transcript variant X2	0.955305	0.0112667
LNC_000118	XLOC_005442	XM_005907867.2	102284648	PDLIM5	PDZ and LIM domain 5%2C transcript variant X9	0.956958	0.01065
LNC_000118	XLOC_005442	XM_005886755.2	102284082	ZNF205	zinc finger protein 205%2C transcript variant X2	0.952413	0.0123719
LNC_000118	XLOC_005442	XM_005907140.2	102265651	LOC102265651	C-type lectin domain family 2 member D11%2C transcript variant X2	0.956977	0.0106431
LNC_000118	XLOC_005442	XM_005892306.1	102288073	BCAS3	breast carcinoma amplified sequence 3%2C transcript variant X2	0.981888	0.00291814
LNC_000118	XLOC_005442	XM_005899113.1	102278533	MYB	v-myb avian myeloblastosis viral oncogene homolog%2C transcript variant X1	0.958111	0.0102267
LNC_000118	XLOC_005442	XM_014477828.1	102280532	IL6ST	interleukin 6 signal transducer%2C transcript variant X2	0.956931	0.0106601
LNC_000118	XLOC_005442	XM_005897217.2	102268705	ASPM	abnormal spindle microtubule assembly%2C transcript variant X1	0.954935	0.0114059
LNC_000118	XLOC_005442	XM_005903502.2	102272600	TNNT3	troponin T type 3 (skeletal%2C fast)%2C transcript variant X7	0.956948	0.0106537
LNC_000118	XLOC_005442	XM_014480292.1	102284907	PNN	pinin%2C desmosome associated protein%2C transcript variant X2	0.956972	0.0106447
LNC_000118	XLOC_005442	XM_014478777.1	102272862	DCUN1D4	DCN1%2C defective in cullin neddylation 1%2C domain containing 4%2C transcript variant X2	0.959039	0.00989007
LNC_000118	XLOC_005442	XM_014476416.1	102267562	NIFK	nucleolar protein interacting with the FHA domain of MKI67%2C transcript variant X2	0.956953	0.010652
LNC_000118	XLOC_005442	XM_005908329.2	102269972	CYFIP2	cytoplasmic FMR1 interacting protein 2%2C transcript variant X4	0.956958	0.01065
LNC_000118	XLOC_005442	XM_014478419.1	102273618	PRPF40B	PRP40 homolog%2C pre-mRNA processing factor B%2C transcript variant X2	0.956936	0.0106582
LNC_000118	XLOC_005442	XM_005909122.2	102268669	S1PR3	sphingosine-1-phosphate receptor 3%2C transcript variant X2	0.957087	0.0106022
LNC_000118	XLOC_005442	XM_014482377.1	102271666	FFAR3	free fatty acid receptor 3%2C transcript variant X1	0.956958	0.0106502
LNC_000118	XLOC_005442	XM_005897480.2	102274669	TRPM3	transient receptor potential cation channel%2C subfamily M%2C member 3%2C transcript variant X1	0.956771	0.0107192
LNC_000118	XLOC_005442	XM_014480471.1	102278914	FILIP1	filamin A interacting protein 1%2C transcript variant X4	0.956971	0.0106452
LNC_000118	XLOC_005442	XM_005905626.2	102274036	NEDD4	neural precursor cell expressed%2C developmentally down-regulated 4%2C E3 ubiquitin protein ligase%2C transcript variant X4	0.957909	0.0103005
LNC_000118	XLOC_005442	XM_005909598.2	102280180	FN1	fibronectin 1%2C transcript variant X9	0.963543	0.00831026
LNC_000118	XLOC_005442	XM_014481538.1	102287288	ATF3	activating transcription factor 3%2C transcript variant X2	0.967761	0.00691518
LNC_000118	XLOC_005442	XM_014481630.1	102283525	LOC102283525	GTPase IMAP family member 7%2C transcript variant X2	0.955248	0.011288
LNC_000118	XLOC_005442	XM_005900323.2	102280223	FOSB	FBJ murine osteosarcoma viral oncogene homolog B%2C transcript variant X2	0.971602	0.00572005
LNC_000118	XLOC_005442	XM_014479792.1	102271546	TAF1	TAF1 RNA polymerase II%2C TATA box binding protein (TBP)-associated factor%2C 250kDa%2C transcript variant X1	0.95687	0.0106824
LNC_000118	XLOC_005442	XM_014479644.1	102280223	FOSB	FBJ murine osteosarcoma viral oncogene homolog B%2C transcript variant X2	0.974079	0.00499019
LNC_000118	XLOC_005442	XM_005903209.2	102279863	C2CD3	C2 calcium-dependent domain containing 3%2C transcript variant X3	0.957026	0.010625
LNC_000118	XLOC_005442	XM_005902370.2	102268908	SH3D19	SH3 domain containing 19%2C transcript variant X1	0.956961	0.0106488
LNC_000118	XLOC_005442	XM_005901350.2	102273442	SRI	sorcin%2C transcript variant X3	0.956977	0.010643
LNC_000118	XLOC_005442	XM_014481915.1	102268381	KRT6A	keratin 6A%2C type II%2C transcript variant X1	0.959017	0.00989821
LNC_000118	XLOC_005442	XM_005894052.2	102280772	FRMD8	FERM domain containing 8%2C transcript variant X3	0.956958	0.01065
LNC_000118	XLOC_005442	XM_005896516.2	102284980	ZFP90	ZFP90 zinc finger protein%2C transcript variant X4	0.956961	0.0106487
LNC_000118	XLOC_005442	XM_005889642.1	102269794	CXCR1	chemokine (C-X-C motif) receptor 1%2C transcript variant X2	0.953447	0.0119729
LNC_000118	XLOC_005442	XM_005893915.2	102287988	PEPD	peptidase D%2C transcript variant X3	0.956949	0.0106532
LNC_000118	XLOC_005442	XM_014479151.1	102287154	LAMA3	laminin%2C alpha 3%2C transcript variant X2	0.956961	0.010649
LNC_000118	XLOC_005442	XM_005910542.1	102282059	COLQ	collagen-like tail subunit (single strand of homotrimer) of asymmetric acetylcholinesterase%2C transcript variant X2	0.957039	0.0106202
LNC_000118	XLOC_005442	XM_005909386.2	102283557	MBP	myelin basic protein%2C transcript variant X4	0.956965	0.0106474
LNC_000118	XLOC_005442	XM_005899950.1	102281723	KLHL13	kelch-like family member 13%2C transcript variant X2	0.951691	0.0126533
LNC_000118	XLOC_005442	XM_014482925.1	102267480	SGCE	sarcoglycan%2C epsilon%2C transcript variant X1	0.956957	0.0106504
LNC_000894	XLOC_040808	XM_014477155.1	102265978	ZNHIT3	zinc finger%2C HIT-type containing 3%2C transcript variant X5	0.994229	0.000525773
LNC_000894	XLOC_040808	XM_014476476.1	102283273	ADGRG7	adhesion G protein-coupled receptor G7%2C transcript variant X2	0.967459	0.00701222
LNC_000894	XLOC_040808	XM_005886755.2	102284082	ZNF205	zinc finger protein 205%2C transcript variant X2	0.969608	0.00633102
LNC_000894	XLOC_040808	XM_014479005.1	102265330	MBNL1	muscleblind-like splicing regulator 1%2C transcript variant X5	0.978458	0.00378312
LNC_000894	XLOC_040808	XM_014479933.1	102265912	AVPI1	arginine vasopressin-induced 1%2C transcript variant X4	-0.958043	0.0102515
LNC_000894	XLOC_040808	XM_014482951.1	102272247	SLC22A17	solute carrier family 22%2C member 17%2C transcript variant X2	0.992611	0.000761565
LNC_000894	XLOC_040808	XM_005908241.1	102287766	WDR87	WD repeat domain 87%2C transcript variant X1	0.963545	0.00830975
LNC_000894	XLOC_040808	XM_005907439.1	102269966	LMO3	LIM domain only 3 (rhombotin-like 2)%2C transcript variant X1	0.999978	1.224e-07
LNC_000894	XLOC_040808	XM_005909297.2	102282332	SORBS2	sorbin and SH3 domain containing 2%2C transcript variant X3	0.969203	0.00645785
LNC_000894	XLOC_040808	XM_014482870.1	102280462	DVL3	dishevelled segment polarity protein 3%2C transcript variant X1	0.958208	0.0101915
LNC_000894	XLOC_040808	XM_005894178.2	102270378	ERI3	ERI1 exoribonuclease family member 3%2C transcript variant X2	0.975271	0.00465082
LNC_000894	XLOC_040808	XM_014480150.1	102280510	NINJ1	ninjurin 1%2C transcript variant X2	0.969937	0.00622894
LNC_000894	XLOC_040808	XM_005910358.1	102267384	IRAK3	interleukin-1 receptor-associated kinase 3%2C transcript variant X1	0.988924	0.0013969
LNC_000894	XLOC_040808	XM_005901931.1	102266106	BMP4	bone morphogenetic protein 4%2C transcript variant X1	0.994511	0.000487778
LNC_000894	XLOC_040808	XM_005907248.2	102275758	SLC46A1	solute carrier family 46 (folate transporter)%2C member 1%2C transcript variant X2	0.997198	0.000178008
LNC_000894	XLOC_040808	XM_005894504.2	102278227	ATP2A1	ATPase%2C Ca++ transporting%2C cardiac muscle%2C fast twitch 1	0.993168	0.000677132
LNC_000894	XLOC_040808	XM_014482209.1	102270911	LOC102270911	butyrophilin-like protein 9%2C transcript variant X2	0.982834	0.00269286
LNC_000894	XLOC_040808	XM_005895787.1	102265420	IL12RB2	interleukin 12 receptor%2C beta 2%2C transcript variant X3	0.996882	0.000208932
LNC_000894	XLOC_040808	XM_014479789.1	102279693	DNAJB1	DnaJ (Hsp40) homolog%2C subfamily B%2C member 1%2C transcript variant X3	0.966042	0.00747339
LNC_000894	XLOC_040808	XM_005902993.2	102287928	BNIP3L	BCL2/adenovirus E1B 19kDa interacting protein 3-like%2C transcript variant X3	0.969743	0.00628919
LNC_000894	XLOC_040808	XM_005909504.2	102275287	THPO	thrombopoietin%2C transcript variant X2	0.999811	3.11166e-06
LNC_000894	XLOC_040808	XM_005886920.1	102270623	MON2	MON2 homolog%2C regulator of endosome-to-Golgi trafficking%2C transcript variant X4	0.962447	0.00868655
LNC_000894	XLOC_040808	XM_005899818.2	102287443	SLC39A8	solute carrier family 39 (zinc transporter)%2C member 8%2C transcript variant X2	0.964205	0.00808585
LNC_000894	XLOC_040808	XM_014481601.1	102271572	AK2	adenylate kinase 2%2C transcript variant X4	0.989054	0.00137255
LNC_000894	XLOC_040808	XM_014483417.1	102265289	ERCC8	excision repair cross-complementation group 8%2C transcript variant X2	0.98497	0.00220689
LNC_000894	XLOC_040808	XM_014477563.1	102287228	CDKL4	cyclin-dependent kinase-like 4%2C transcript variant X3	0.999993	2.15388e-08
LNC_000894	XLOC_040808	XM_014477273.1	102279727	TNFRSF25	tumor necrosis factor receptor superfamily%2C member 25%2C transcript variant X1	0.983664	0.00250028
LNC_000894	XLOC_040808	XM_014480693.1	102276109	RNF41	ring finger protein 41%2C E3 ubiquitin protein ligase%2C transcript variant X2	0.953037	0.0121305
LNC_000894	XLOC_040808	XM_014482457.1	102277169	LOC102277169	oxysterol-binding protein-related protein 1-like	0.958359	0.0101363
LNC_000894	XLOC_040808	XM_014478374.1	102265422	COL25A1	collagen%2C type XXV%2C alpha 1%2C transcript variant X2	0.988456	0.00148633
LNC_000894	XLOC_040808	XM_014478777.1	102272862	DCUN1D4	DCN1%2C defective in cullin neddylation 1%2C domain containing 4%2C transcript variant X2	0.957951	0.0102852
LNC_000894	XLOC_040808	XM_014481077.1	102267813	FGFR4	fibroblast growth factor receptor 4%2C transcript variant X2	0.990392	0.00112894
LNC_000894	XLOC_040808	XM_005901570.1	102271361	CACNA1E	calcium channel%2C voltage-dependent%2C R type%2C alpha 1E subunit%2C transcript variant X3	0.999959	3.15728e-07
LNC_000894	XLOC_040808	XM_014480457.1	102265732	LAMC3	laminin%2C gamma 3	0.957271	0.0105345
LNC_000894	XLOC_040808	XM_014483281.1	102284393	LOC102284393	sialic acid-binding Ig-like lectin 10%2C transcript variant X4	0.998667	5.84233e-05
LNC_000894	XLOC_040808	XM_005908026.1	102287102	IRF4	interferon regulatory factor 4%2C transcript variant X2	0.994453	0.000495516
LNC_000894	XLOC_040808	XM_005898613.1	102272009	IGF1	insulin-like growth factor 1 (somatomedin C)%2C transcript variant X4	0.967599	0.00696716
LNC_000894	XLOC_040808	XM_005894865.2	102274183	NIM1K	NIM1 serine/threonine protein kinase	0.990332	0.0011395
LNC_000894	XLOC_040808	XM_005901139.2	102280228	ACAA1	acetyl-CoA acyltransferase 1%2C transcript variant X2	0.999899	1.22079e-06
LNC_000894	XLOC_040808	XM_014481538.1	102287288	ATF3	activating transcription factor 3%2C transcript variant X2	0.974284	0.00493126
LNC_000894	XLOC_040808	XM_014479236.1	102274015	SYNCRIP	synaptotagmin binding%2C cytoplasmic RNA interacting protein%2C transcript variant X5	0.976222	0.00438582
LNC_000894	XLOC_040808	XM_005887459.1	102280821	PVALB	parvalbumin	0.998843	4.72106e-05
LNC_000894	XLOC_040808	XM_014478119.1	102286657	EMP3	epithelial membrane protein 3%2C transcript variant X2	0.999318	2.13664e-05
LNC_000894	XLOC_040808	XM_005896958.1	102281995	LCA5	Leber congenital amaurosis 5	0.967672	0.00694361
LNC_000894	XLOC_040808	XM_005900323.2	102280223	FOSB	FBJ murine osteosarcoma viral oncogene homolog B%2C transcript variant X2	0.96301	0.00849251
LNC_000894	XLOC_040808	XM_005904689.1	102270046	RSRC2	arginine/serine-rich coiled-coil 2%2C transcript variant X4	0.999328	2.09302e-05
LNC_000894	XLOC_040808	XM_014479644.1	102280223	FOSB	FBJ murine osteosarcoma viral oncogene homolog B%2C transcript variant X2	0.969245	0.0064447
LNC_000894	XLOC_040808	XM_005902008.1	102267529	INSC	inscuteable homolog (Drosophila)%2C transcript variant X1	0.981714	0.0029602
LNC_000894	XLOC_040808	XM_005907999.2	102277828	FOXJ1	forkhead box J1	0.971331	0.00580201
LNC_000894	XLOC_040808	XM_005899645.2	102280877	ABCA13	ATP-binding cassette%2C sub-family A (ABC1)%2C member 13	0.977093	0.00414747
LNC_000894	XLOC_040808	XM_014481915.1	102268381	KRT6A	keratin 6A%2C type II%2C transcript variant X1	0.956863	0.010685
LNC_000894	XLOC_040808	XM_005889642.1	102269794	CXCR1	chemokine (C-X-C motif) receptor 1%2C transcript variant X2	0.973518	0.00515253
LNC_000894	XLOC_040808	XM_005899950.1	102281723	KLHL13	kelch-like family member 13%2C transcript variant X2	0.976644	0.00426982
LNC_000894	XLOC_040808	XM_014481168.1	102281742	TRIT1	tRNA isopentenyltransferase 1%2C transcript variant X3	0.951886	0.0125772
LNC_001601	XLOC_070452	XM_005910982.2	102279719	LOC102279719	NKG2-A/NKG2-B type II integral membrane protein%2C transcript variant X1	0.979268	0.00357223
LNC_001601	XLOC_070452	XM_014480672.1	102284826	LOC102284826	uncharacterized LOC102284826%2C transcript variant X2	0.984319	0.00235169
LNC_001601	XLOC_070452	XM_014476956.1	102278310	BUB1	BUB1 mitotic checkpoint serine/threonine kinase	0.952604	0.0122979
LNC_001601	XLOC_070452	XM_005895294.2	102280964	GFRA2	GDNF family receptor alpha 2%2C transcript variant X1	0.954218	0.0116782
LNC_001601	XLOC_070452	XM_014476509.1	102283742	WISP3	WNT1 inducible signaling pathway protein 3%2C transcript variant X1	0.955013	0.0113765
LNC_001601	XLOC_070452	XM_005907053.1	102287946	KIF15	kinesin family member 15%2C transcript variant X1	0.955633	0.0111432
LNC_001601	XLOC_070452	XM_014478647.1	106700897	LOC106700897	histone H2AX	0.960934	0.00921442
LNC_001601	XLOC_070452	XM_005897216.2	102268705	ASPM	abnormal spindle microtubule assembly%2C transcript variant X1	0.964342	0.0080395
LNC_001601	XLOC_070452	XM_005906634.2	102264994	RBM26	RNA binding motif protein 26%2C transcript variant X1	0.952445	0.0123596
LNC_001601	XLOC_070452	XM_005897345.2	102282836	KLHL5	kelch-like family member 5%2C transcript variant X2	0.981123	0.00310452
LNC_001601	XLOC_070452	XM_005904600.1	102269766	MXD3	MAX dimerization protein 3%2C transcript variant X2	0.981877	0.00292082
LNC_001601	XLOC_070452	XM_005910207.1	102276344	LOC102276344	histone H2A type 1	0.968898	0.00655354
LNC_001601	XLOC_070452	XM_005893652.2	102270577	NDC80	NDC80 kinetochore complex component	0.965762	0.00756565
LNC_001601	XLOC_070452	XM_005902512.2	102267160	LOC102267160	histone H2B type 1-J	0.951034	0.012911
LNC_001601	XLOC_070452	XM_005897042.2	102264960	CSN3	casein kappa%2C transcript variant X2	0.957415	0.0104816
LNC_001601	XLOC_070452	XM_005906152.1	102271941	LOC102271941	histone H4	0.958225	0.0101853
LNC_001601	XLOC_070452	XM_005906150.2	102271377	LOC102271377	histone H1.5	0.964239	0.00807445
LNC_001601	XLOC_070452	XM_005897527.2	102264395	IDO1	indoleamine 2%2C3-dioxygenase 1%2C transcript variant X2	0.950135	0.0132663
LNC_001601	XLOC_070452	XM_005896961.1	102283482	DCAF6	DDB1 and CUL4 associated factor 6%2C transcript variant X2	0.96083	0.00925113
LNC_001601	XLOC_070452	XM_005910158.2	102279335	LOC102279335	histone H2B type 1	0.9612	0.00912101
LNC_001601	XLOC_070452	XM_005908136.2	102278110	LRRC24	leucine rich repeat containing 24%2C transcript variant X2	0.987972	0.00158059
LNC_001601	XLOC_070452	XM_005899356.2	102284056	CDK16	cyclin-dependent kinase 16%2C transcript variant X1	0.975196	0.00467204
LNC_001601	XLOC_070452	XM_005896396.2	102271809	TROAP	trophinin associated protein%2C transcript variant X2	0.955994	0.0110082
LNC_001601	XLOC_070452	XM_005894497.1	102276261	ATXN2L	ataxin 2-like%2C transcript variant X2	0.974754	0.004797
LNC_001601	XLOC_070452	XM_005890630.2	102265859	KIF11	kinesin family member 11	0.959784	0.0096226
LNC_001601	XLOC_070452	XM_005897065.2	102272184	NCAPG	non-SMC condensin I complex%2C subunit G	0.987609	0.00165264
LNC_001601	XLOC_070452	XM_014479249.1	102272961	MKI67	marker of proliferation Ki-67	0.959809	0.00961365
LNC_001601	XLOC_070452	XM_005892647.1	102274366	AGO3	argonaute RISC catalytic component 3%2C transcript variant X1	0.985261	0.00214327
LNC_001601	XLOC_070452	XM_005905046.2	102269298	DLGAP5	discs%2C large (Drosophila) homolog-associated protein 5	0.958191	0.0101976
LNC_001601	XLOC_070452	XM_005903344.2	102274688	KIF18B	kinesin family member 18B	0.983158	0.0026171
LNC_001601	XLOC_070452	XM_014481702.1	102274043	LOC102274043	chromosome unknown open reading frame%2C human C2orf49%2C transcript variant X4	0.962932	0.00851933
LNC_001601	XLOC_070452	XM_014483649.1	102281521	LOC102281521	protein C19orf12 homolog%2C transcript variant X1	0.978306	0.00382307
LNC_001601	XLOC_070452	XM_014483101.1	102279049	LOC102279049	histone H3	0.968721	0.00660956
LNC_001601	XLOC_070452	XM_014482153.1	102279511	LOC102279511	BOLA class I histocompatibility antigen%2C alpha chain BL3-7-like	0.95463	0.0115214
LNC_001601	XLOC_070452	XM_005892326.2	102271891	IL1R2	interleukin 1 receptor%2C type II	0.977353	0.00407737
LNC_001601	XLOC_070452	XM_005901279.2	102272590	CENPF	centromere protein F%2C 350/400kDa	0.960864	0.00923903
LNC_001601	XLOC_070452	XM_014480651.1	102284826	LOC102284826	uncharacterized LOC102284826%2C transcript variant X2	0.991297	0.000973358
LNC_001601	XLOC_070452	XM_005891626.2	102287974	LOC102287974	two pore calcium channel protein 2	0.957822	0.0103323
LNC_001601	XLOC_070452	XM_014481587.1	106700510	LOC106700510	histone H2A type 1-D	0.963912	0.00818497
LNC_001601	XLOC_070452	XM_005890878.1	102277559	TCP11L1	t-complex 11%2C testis-specific-like 1%2C transcript variant X1	0.971677	0.00569761
LNC_001601	XLOC_070452	XM_005898641.2	102284891	LOC102284891	natural killer cells antigen CD94	0.98594	0.0019971
LNC_001601	XLOC_070452	XM_005905517.2	102281569	MBOAT2	membrane bound O-acyltransferase domain containing 2	-0.951991	0.012536
LNC_001601	XLOC_070452	XM_005910206.1	102276058	LOC102276058	histone H2B type 1	0.960559	0.00934691
LNC_001601	XLOC_070452	XM_005900836.2	102269287	KIF4A	kinesin family member 4A	0.956224	0.0109223
LNC_001601	XLOC_070452	XM_005902513.1	102267713	LOC102267713	histone H2B type 1-K	0.96232	0.00873029
LNC_001601	XLOC_070452	XM_005903983.2	102284625	CAPN3	calpain 3%2C transcript variant X6	0.993829	0.000581381
LNC_001601	XLOC_070452	XM_005895792.2	102267224	MIER1	mesoderm induction early response 1%2C transcriptional regulator%2C transcript variant X5	0.9553	0.0112684
LNC_001601	XLOC_070452	XM_005911888.2	102270755	OASL	2'-5'-oligoadenylate synthetase-like%2C transcript variant X2	0.958595	0.0100507
LNC_001601	XLOC_070452	XM_014477127.1	102278875	LOC102278875	histone H2B type 1-M%2C transcript variant X1	0.973249	0.00523099
LNC_001601	XLOC_070452	XM_005899400.1	102274774	OGDH	oxoglutarate (alpha-ketoglutarate) dehydrogenase (lipoamide)%2C transcript variant X5	0.975237	0.00466026
LNC_001601	XLOC_070452	XM_014477125.1	102285798	LOC102285798	histone H2A type 1	0.994331	0.000511979
LNC_001601	XLOC_070452	XM_005892208.1	102278316	LOC102278316	histone H2B type 1	0.973831	0.00506166
LNC_001601	XLOC_070452	XM_014476663.1	106700606	LOC106700606	myeloid-associated differentiation marker-like	0.983273	0.00259049
LNC_001601	XLOC_070452	XM_005897076.1	102275427	PPARGC1A	peroxisome proliferator-activated receptor gamma%2C coactivator 1 alpha%2C transcript variant X4	0.97799	0.00390689
LNC_001601	XLOC_070452	XM_005902765.2	102286979	POMT1	protein-O-mannosyltransferase 1%2C transcript variant X1	0.960624	0.00932383
LNC_001600	XLOC_070452	XM_005910697.2	102269344	PEX5	peroxisomal biogenesis factor 5%2C transcript variant X1	0.996913	0.000205777
LNC_001600	XLOC_070452	XM_014476476.1	102283273	ADGRG7	adhesion G protein-coupled receptor G7%2C transcript variant X2	0.986695	0.00183868
LNC_001600	XLOC_070452	XM_005894178.2	102270378	ERI3	ERI1 exoribonuclease family member 3%2C transcript variant X2	0.955334	0.0112556
LNC_001600	XLOC_070452	XM_005905373.2	102280526	PYCR1	pyrroline-5-carboxylate reductase 1%2C transcript variant X3	0.956347	0.0108767
LNC_001600	XLOC_070452	XM_005887625.1	102283814	CLCN5	chloride channel%2C voltage-sensitive 5%2C transcript variant X1	0.99978	3.9124e-06
LNC_001600	XLOC_070452	XM_005887208.2	102274614	PGRMC1	progesterone receptor membrane component 1%2C transcript variant X2	0.995105	0.000410847
LNC_001600	XLOC_070452	XM_005893966.2	102278225	SMOX	spermine oxidase%2C transcript variant X3	0.998014	0.000106231
LNC_001600	XLOC_070452	XM_014479933.1	102265912	AVPI1	arginine vasopressin-induced 1%2C transcript variant X4	-0.973038	0.00529307
LNC_001600	XLOC_070452	XM_014479236.1	102274015	SYNCRIP	synaptotagmin binding%2C cytoplasmic RNA interacting protein%2C transcript variant X5	0.979945	0.003399
LNC_001600	XLOC_070452	XM_005908241.1	102287766	WDR87	WD repeat domain 87%2C transcript variant X1	0.989016	0.00137956
LNC_001600	XLOC_070452	XM_014476551.1	102268032	HSPA4	heat shock 70kDa protein 4%2C transcript variant X2	-0.987604	0.00165362
LNC_001600	XLOC_070452	XM_005907489.2	102283349	ENO2	enolase 2 (gamma%2C neuronal)%2C transcript variant X2	0.984044	0.00241364
LNC_001600	XLOC_070452	XM_005891865.2	102264555	IGFBP1	insulin-like growth factor binding protein 1	0.999794	3.55367e-06
LNC_001600	XLOC_070452	XM_014476755.1	102281782	MITF	microphthalmia-associated transcription factor%2C transcript variant X6	0.96167	0.00895635
LNC_001600	XLOC_070452	XM_014479854.1	102279470	C5AR2	complement component 5a receptor 2%2C transcript variant X2	0.977893	0.00393262
LNC_001600	XLOC_070452	XM_005909440.1	102276619	XRCC6	X-ray repair complementing defective repair in Chinese hamster cells 6%2C transcript variant X4	0.982824	0.00269518
LNC_001600	XLOC_070452	XM_005892074.2	102286848	RERGL	RERG/RAS-like	0.988208	0.00153438
LNC_001600	XLOC_070452	XM_005892052.1	102279437	ELAVL2	ELAV like neuron-specific RNA binding protein 2%2C transcript variant X3	0.95231	0.012412
LNC_001600	XLOC_070452	XM_005897497.1	102274669	TRPM3	transient receptor potential cation channel%2C subfamily M%2C member 3%2C transcript variant X1	0.984688	0.00226918
LNC_001600	XLOC_070452	XM_005901931.1	102266106	BMP4	bone morphogenetic protein 4%2C transcript variant X1	0.951015	0.0129187
LNC_001600	XLOC_070452	XM_014483294.1	102268042	C1RL	complement component 1%2C r subcomponent-like%2C transcript variant X2	-0.952276	0.0124253
LNC_001600	XLOC_070452	XM_005909169.2	102287014	FOXO3	forkhead box O3%2C transcript variant X3	0.993285	0.000659879
LNC_001600	XLOC_070452	XM_005886707.1	102268287	RPL17	ribosomal protein L17%2C transcript variant X3	0.970056	0.00619206
LNC_001600	XLOC_070452	XM_014483367.1	102283463	LOC102283463	HLA class II histocompatibility antigen%2C DR alpha chain%2C transcript variant X2	0.99949	1.38232e-05
LNC_001600	XLOC_070452	XM_014483637.1	102273311	CNTN4	contactin 4	0.990802	0.00105754
LNC_001600	XLOC_070452	XM_005887301.2	102280056	DKK2	dickkopf WNT signaling pathway inhibitor 2	0.985787	0.00202972
LNC_001600	XLOC_070452	XM_005902864.2	102272482	FANK1	fibronectin type III and ankyrin repeat domains 1	0.989125	0.00135917
LNC_001600	XLOC_070452	XM_005902591.2	102275826	RGR	retinal G protein coupled receptor%2C transcript variant X1	-0.954571	0.0115439
LNC_001600	XLOC_070452	XM_014480130.1	102279861	TRHDE	thyrotropin-releasing hormone degrading enzyme	-0.95466	0.0115102
LNC_001600	XLOC_070452	XM_005900483.2	102284160	ELMOD1	ELMO/CED-12 domain containing 1%2C transcript variant X1	0.985423	0.00210802
LNC_001600	XLOC_070452	XM_005906335.2	102285763	LOC102285763	chromosome unknown open reading frame%2C human C16orf45	0.979793	0.00343775
LNC_001600	XLOC_070452	XM_014479789.1	102279693	DNAJB1	DnaJ (Hsp40) homolog%2C subfamily B%2C member 1%2C transcript variant X3	0.95232	0.0124083
LNC_001600	XLOC_070452	XM_005893092.2	102270667	RGL1	ral guanine nucleotide dissociation stimulator-like 1%2C transcript variant X2	0.970664	0.00600511
LNC_001600	XLOC_070452	XM_014482378.1	102287766	WDR87	WD repeat domain 87%2C transcript variant X1	-0.996769	0.000220364
LNC_001600	XLOC_070452	XM_005893149.2	102264566	MEPCE	methylphosphate capping enzyme%2C transcript variant X2	0.999403	1.75089e-05
LNC_001600	XLOC_070452	XM_005906599.1	102280253	CRABP1	cellular retinoic acid binding protein 1%2C transcript variant X1	0.978792	0.00369558
LNC_001600	XLOC_070452	XM_005901003.1	102279752	KIAA1324L	KIAA1324-like ortholog%2C transcript variant X3	0.960191	0.00947739
LNC_001600	XLOC_070452	XM_005896951.2	102279745	HTR1B	5-hydroxytryptamine (serotonin) receptor 1B%2C G protein-coupled	0.967004	0.00715932
LNC_001600	XLOC_070452	XM_014483038.1	102271603	LOC102271603	annexin A8%2C transcript variant X4	0.997706	0.000131812
LNC_001600	XLOC_070452	XM_014477591.1	102270003	LETM2	leucine zipper-EF-hand containing transmembrane protein 2%2C transcript variant X1	0.979294	0.00356559
LNC_001600	XLOC_070452	XM_014480846.1	102277044	LY9	lymphocyte antigen 9%2C transcript variant X3	-0.968079	0.00681319
LNC_001600	XLOC_070452	XM_005895205.2	102278885	ATP6V1E1	ATPase%2C H+ transporting%2C lysosomal 31kDa%2C V1 subunit E1%2C transcript variant X3	-0.967479	0.00700559
LNC_001600	XLOC_070452	XM_014476485.1	102281395	HINT3	histidine triad nucleotide binding protein 3%2C transcript variant X1	-0.985535	0.00208393
LNC_001600	XLOC_070452	XM_005905587.1	102281570	CDH11	cadherin 11%2C type 2%2C OB-cadherin (osteoblast)	0.952732	0.0122486
LNC_001600	XLOC_070452	XM_005899836.1	102270310	SFRP1	secreted frizzled-related protein 1	0.952465	0.0123519
LNC_001600	XLOC_070452	XM_014476680.1	102275960	CCL25	chemokine (C-C motif) ligand 25%2C transcript variant X2	0.993794	0.000586354
LNC_001600	XLOC_070452	XM_005895983.2	102279741	PPP1R16B	protein phosphatase 1%2C regulatory subunit 16B%2C transcript variant X2	-0.990617	0.00108945
LNC_001600	XLOC_070452	XM_005897019.1	102277963	SORCS1	sortilin-related VPS10 domain containing receptor 1%2C transcript variant X1	0.96146	0.00902989
LNC_001600	XLOC_070452	XM_005891053.2	102269708	MCM8	minichromosome maintenance 8 homologous recombination repair factor%2C transcript variant X1	0.975043	0.00471501
LNC_001600	XLOC_070452	XM_005892515.2	102277667	PEX5L	peroxisomal biogenesis factor 5-like%2C transcript variant X6	0.999626	8.68007e-06
LNC_001600	XLOC_070452	XM_014477194.1	102287978	ORC6	origin recognition complex%2C subunit 6%2C transcript variant X3	0.996198	0.000281272
LNC_001600	XLOC_070452	XM_014479220.1	102282470	AASDH	aminoadipate-semialdehyde dehydrogenase%2C transcript variant X2	0.959906	0.00957908
LNC_001600	XLOC_070452	XM_005891599.1	102281037	KCNIP3	Kv channel interacting protein 3%2C calsenilin%2C transcript variant X3	0.950587	0.0130873
LNC_001600	XLOC_070452	XM_014480679.1	102270415	RABL2B	RAB%2C member of RAS oncogene family-like 2B%2C transcript variant X4	-0.980145	0.00334854
LNC_001600	XLOC_070452	XM_014482457.1	102277169	LOC102277169	oxysterol-binding protein-related protein 1-like	0.980847	0.00317283
LNC_001600	XLOC_070452	XM_014483612.1	102277668	PTGER3	prostaglandin E receptor 3 (subtype EP3)%2C transcript variant X3	0.950304	0.0131993
LNC_001600	XLOC_070452	XM_014476542.1	102275491	NME1	NME/NM23 nucleoside diphosphate kinase 1%2C transcript variant X5	-0.959603	0.00968751
LNC_001600	XLOC_070452	XM_014481077.1	102267813	FGFR4	fibroblast growth factor receptor 4%2C transcript variant X2	0.960949	0.0092092
LNC_001600	XLOC_070452	XM_005894682.2	102286099	FAM69A	family with sequence similarity 69%2C member A%2C transcript variant X3	0.999892	1.34479e-06
LNC_001600	XLOC_070452	XM_014483502.1	102276066	PHF6	PHD finger protein 6%2C transcript variant X1	0.952811	0.0122178
LNC_001600	XLOC_070452	XM_014480268.1	102284812	ROBO2	roundabout guidance receptor 2%2C transcript variant X1	0.980697	0.00321013
LNC_001600	XLOC_070452	XM_014480457.1	102265732	LAMC3	laminin%2C gamma 3	0.991531	0.00093442
LNC_001600	XLOC_070452	XM_014479599.1	102281439	CKAP2	cytoskeleton associated protein 2%2C transcript variant X1	-0.953348	0.012011
LNC_001600	XLOC_070452	XM_005902642.2	102267247	PAPD5	PAP associated domain containing 5%2C transcript variant X2	-0.966151	0.00743769
LNC_001600	XLOC_070452	XM_005898613.1	102272009	IGF1	insulin-like growth factor 1 (somatomedin C)%2C transcript variant X4	0.986604	0.00185739
LNC_001600	XLOC_070452	XM_014480523.1	102269014	RSPH10B	radial spoke head 10 homolog B (Chlamydomonas)%2C transcript variant X2	0.975001	0.00472701
LNC_001600	XLOC_070452	XM_005894865.2	102274183	NIM1K	NIM1 serine/threonine protein kinase	0.961034	0.0091792
LNC_001600	XLOC_070452	XM_014481532.1	102275552	NECAP2	NECAP endocytosis associated 2%2C transcript variant X2	0.986436	0.00189246
LNC_001600	XLOC_070452	XM_014483417.1	102265289	ERCC8	excision repair cross-complementation group 8%2C transcript variant X2	0.970008	0.00620692
LNC_001600	XLOC_070452	XM_014480477.1	102285092	SMOC2	SPARC related modular calcium binding 2	0.966188	0.00742554
LNC_001600	XLOC_070452	XM_005896958.1	102281995	LCA5	Leber congenital amaurosis 5	0.978069	0.00388597
LNC_001600	XLOC_070452	XM_014482270.1	102284371	HN1	hematological and neurological expressed 1%2C transcript variant X3	0.980908	0.00315757
LNC_001600	XLOC_070452	XM_014479938.1	102270609	HPSE2	heparanase 2 (inactive)	0.967187	0.00709981
LNC_001600	XLOC_070452	XM_005902218.2	102286123	LOC102286123	neuroendocrine secretory protein 55	0.962222	0.00876427
LNC_001600	XLOC_070452	XM_005894690.2	102287992	TMED5	transmembrane p24 trafficking protein 5%2C transcript variant X2	0.96334	0.0083794
LNC_001600	XLOC_070452	XM_005902008.1	102267529	INSC	inscuteable homolog (Drosophila)%2C transcript variant X1	0.974213	0.00495151
LNC_001600	XLOC_070452	XM_005907999.2	102277828	FOXJ1	forkhead box J1	0.981495	0.0030135
LNC_001600	XLOC_070452	XM_005899645.2	102280877	ABCA13	ATP-binding cassette%2C sub-family A (ABC1)%2C member 13	0.976138	0.00440901
LNC_001600	XLOC_070452	XM_005887855.1	102283636	DMRTA1	DMRT-like family A1	0.951999	0.0125329
LNC_001600	XLOC_070452	XM_014476653.1	102278302	NUMBL	numb homolog (Drosophila)-like%2C transcript variant X1	0.980963	0.00314395
LNC_001600	XLOC_070452	XM_005902982.2	102285454	NEFL	neurofilament%2C light polypeptide%2C transcript variant X3	0.964452	0.00800267
LNC_001600	XLOC_070452	XM_005893796.2	102275509	LAMA1	laminin%2C alpha 1	0.954499	0.011571
LNC_001600	XLOC_070452	XM_005903751.1	102278359	EDIL3	EGF-like repeats and discoidin I-like domains 3%2C transcript variant X2	0.954883	0.0114259
LNC_001600	XLOC_070452	XM_014481168.1	102281742	TRIT1	tRNA isopentenyltransferase 1%2C transcript variant X3	0.994211	0.000528306
LNC_001600	XLOC_070452	XM_014478406.1	102280971	TRPM1	transient receptor potential cation channel%2C subfamily M%2C member 1	0.986632	0.00185172
LNC_001600	XLOC_070452	XM_005889572.1	102266909	RIMBP2	RIMS binding protein 2	-0.967178	0.00710291
LNC_001078	XLOC_048352	XM_014476476.1	102283273	ADGRG7	adhesion G protein-coupled receptor G7%2C transcript variant X2	0.960901	0.00922595
LNC_001078	XLOC_048352	XM_005887208.2	102274614	PGRMC1	progesterone receptor membrane component 1%2C transcript variant X2	0.951534	0.0127146
LNC_001078	XLOC_048352	XM_014479933.1	102265912	AVPI1	arginine vasopressin-induced 1%2C transcript variant X4	-0.952115	0.0124877
LNC_001078	XLOC_048352	XM_014479236.1	102274015	SYNCRIP	synaptotagmin binding%2C cytoplasmic RNA interacting protein%2C transcript variant X5	0.964517	0.00798082
LNC_001078	XLOC_048352	XM_005908241.1	102287766	WDR87	WD repeat domain 87%2C transcript variant X1	0.959863	0.00959447
LNC_001078	XLOC_048352	XM_005907439.1	102269966	LMO3	LIM domain only 3 (rhombotin-like 2)%2C transcript variant X1	0.957784	0.0103463
LNC_001078	XLOC_048352	XM_005909440.1	102276619	XRCC6	X-ray repair complementing defective repair in Chinese hamster cells 6%2C transcript variant X4	0.962222	0.00876426
LNC_001078	XLOC_048352	XM_005897493.1	102274669	TRPM3	transient receptor potential cation channel%2C subfamily M%2C member 3%2C transcript variant X1	-0.959021	0.00989671
LNC_001078	XLOC_048352	XM_005910358.1	102267384	IRAK3	interleukin-1 receptor-associated kinase 3%2C transcript variant X1	0.983063	0.00263935
LNC_001078	XLOC_048352	XM_005901931.1	102266106	BMP4	bone morphogenetic protein 4%2C transcript variant X1	0.967242	0.00708224
LNC_001078	XLOC_048352	XM_005907248.2	102275758	SLC46A1	solute carrier family 46 (folate transporter)%2C member 1%2C transcript variant X2	0.965876	0.00752825
LNC_001078	XLOC_048352	XM_005894504.2	102278227	ATP2A1	ATPase%2C Ca++ transporting%2C cardiac muscle%2C fast twitch 1	0.950372	0.0131725
LNC_001078	XLOC_048352	XM_014479789.1	102279693	DNAJB1	DnaJ (Hsp40) homolog%2C subfamily B%2C member 1%2C transcript variant X3	0.969995	0.00621094
LNC_001078	XLOC_048352	XM_005902993.2	102287928	BNIP3L	BCL2/adenovirus E1B 19kDa interacting protein 3-like%2C transcript variant X3	0.957539	0.010436
LNC_001078	XLOC_048352	XM_005909504.2	102275287	THPO	thrombopoietin%2C transcript variant X2	0.955928	0.0110328
LNC_001078	XLOC_048352	XM_005886920.1	102270623	MON2	MON2 homolog%2C regulator of endosome-to-Golgi trafficking%2C transcript variant X4	0.999668	7.2591e-06
LNC_001078	XLOC_048352	XM_014479069.1	102281632	CR2	complement component (3d/Epstein Barr virus) receptor 2%2C transcript variant X2	0.967293	0.00706551
LNC_001078	XLOC_048352	XM_005901273.2	102271174	PTGS2	prostaglandin-endoperoxide synthase 2 (prostaglandin G/H synthase and cyclooxygenase)%2C transcript variant X2	0.973978	0.00501924
LNC_001078	XLOC_048352	XM_005895205.2	102278885	ATP6V1E1	ATPase%2C H+ transporting%2C lysosomal 31kDa%2C V1 subunit E1%2C transcript variant X3	-0.979821	0.00343046
LNC_001078	XLOC_048352	XM_014483417.1	102265289	ERCC8	excision repair cross-complementation group 8%2C transcript variant X2	0.966997	0.00716159
LNC_001078	XLOC_048352	XM_005890701.2	102268402	ZEB2	zinc finger E-box binding homeobox 2%2C transcript variant X1	0.968065	0.00681763
LNC_001078	XLOC_048352	XM_005894724.2	102274182	OSBPL9	oxysterol binding protein-like 9%2C transcript variant X4	0.967027	0.00715179
LNC_001078	XLOC_048352	XM_014479005.1	102265330	MBNL1	muscleblind-like splicing regulator 1%2C transcript variant X5	0.954853	0.0114372
LNC_001078	XLOC_048352	XM_005902591.2	102275826	RGR	retinal G protein coupled receptor%2C transcript variant X1	-0.964456	0.0080012
LNC_001078	XLOC_048352	XM_014477194.1	102287978	ORC6	origin recognition complex%2C subunit 6%2C transcript variant X3	0.956238	0.0109172
LNC_001078	XLOC_048352	XM_005886755.2	102284082	ZNF205	zinc finger protein 205%2C transcript variant X2	0.984358	0.00234279
LNC_001078	XLOC_048352	XM_014482457.1	102277169	LOC102277169	oxysterol-binding protein-related protein 1-like	0.982735	0.00271614
LNC_001078	XLOC_048352	XM_014481077.1	102267813	FGFR4	fibroblast growth factor receptor 4%2C transcript variant X2	0.967776	0.0069103
LNC_001078	XLOC_048352	XM_005901570.1	102271361	CACNA1E	calcium channel%2C voltage-dependent%2C R type%2C alpha 1E subunit%2C transcript variant X3	0.957451	0.0104683
LNC_001078	XLOC_048352	XM_005894175.2	102270094	COL19A1	collagen%2C type XIX%2C alpha 1	0.959418	0.00975364
LNC_001078	XLOC_048352	XM_014480268.1	102284812	ROBO2	roundabout guidance receptor 2%2C transcript variant X1	0.96778	0.00690904
LNC_001078	XLOC_048352	XM_014480457.1	102265732	LAMC3	laminin%2C gamma 3	0.959075	0.00987704
LNC_001078	XLOC_048352	XM_014483281.1	102284393	LOC102284393	sialic acid-binding Ig-like lectin 10%2C transcript variant X4	0.950602	0.0130816
LNC_001078	XLOC_048352	XM_005908026.1	102287102	IRF4	interferon regulatory factor 4%2C transcript variant X2	0.952787	0.0122273
LNC_001078	XLOC_048352	XM_005898613.1	102272009	IGF1	insulin-like growth factor 1 (somatomedin C)%2C transcript variant X4	0.960965	0.00920342
LNC_001078	XLOC_048352	XM_005894865.2	102274183	NIM1K	NIM1 serine/threonine protein kinase	0.968258	0.00675626
LNC_001078	XLOC_048352	XM_005887459.1	102280821	PVALB	parvalbumin	0.957897	0.0103049
LNC_001078	XLOC_048352	XM_014478119.1	102286657	EMP3	epithelial membrane protein 3%2C transcript variant X2	0.953156	0.0120846
LNC_001078	XLOC_048352	XM_005896958.1	102281995	LCA5	Leber congenital amaurosis 5	0.983534	0.00253022
LNC_001078	XLOC_048352	XM_014480150.1	102280510	NINJ1	ninjurin 1%2C transcript variant X2	0.979	0.00364161
LNC_001078	XLOC_048352	XM_005904689.1	102270046	RSRC2	arginine/serine-rich coiled-coil 2%2C transcript variant X4	0.953201	0.0120677
LNC_001078	XLOC_048352	XM_014479644.1	102280223	FOSB	FBJ murine osteosarcoma viral oncogene homolog B%2C transcript variant X2	0.963467	0.00833604
LNC_001078	XLOC_048352	XM_014477563.1	102287228	CDKL4	cyclin-dependent kinase-like 4%2C transcript variant X3	0.959167	0.00984388
LNC_001078	XLOC_048352	XM_005902008.1	102267529	INSC	inscuteable homolog (Drosophila)%2C transcript variant X1	0.966297	0.0073896
LNC_001078	XLOC_048352	XM_005899645.2	102280877	ABCA13	ATP-binding cassette%2C sub-family A (ABC1)%2C member 13	0.953438	0.0119763
LNC_001078	XLOC_048352	XM_005909880.2	102276897	LOC102276897	cytochrome b ascorbate-dependent protein 3%2C transcript variant X3	-0.960256	0.00945439
LNC_001078	XLOC_048352	XM_005903751.1	102278359	EDIL3	EGF-like repeats and discoidin I-like domains 3%2C transcript variant X2	0.972519	0.00544616
LNC_001078	XLOC_048352	XM_005900989.2	102275053	FOS	FBJ murine osteosarcoma viral oncogene homolog	0.979487	0.00351589
LNC_001078	XLOC_048352	XM_005901139.2	102280228	ACAA1	acetyl-CoA acyltransferase 1%2C transcript variant X2	0.960468	0.0093792
LNC_001078	XLOC_048352	XM_014481168.1	102281742	TRIT1	tRNA isopentenyltransferase 1%2C transcript variant X3	0.953028	0.0121343
LNC_001079	XLOC_048352	XM_005911983.1	102283085	LONRF2	LON peptidase N-terminal domain and ring finger 2	0.973696	0.00510099
LNC_001079	XLOC_048352	XM_005887625.1	102283814	CLCN5	chloride channel%2C voltage-sensitive 5%2C transcript variant X1	0.955145	0.011327
LNC_001079	XLOC_048352	XM_005910090.2	102279626	LUM	lumican%2C transcript variant X2	0.972912	0.00533
LNC_001079	XLOC_048352	XM_014477191.1	102284547	FGL1	fibrinogen-like 1%2C transcript variant X3	0.953198	0.0120685
LNC_001079	XLOC_048352	XM_005893966.2	102278225	SMOX	spermine oxidase%2C transcript variant X3	0.95949	0.00972796
LNC_001079	XLOC_048352	XM_014480523.1	102269014	RSPH10B	radial spoke head 10 homolog B (Chlamydomonas)%2C transcript variant X2	0.970077	0.00618558
LNC_001079	XLOC_048352	XM_014476551.1	102268032	HSPA4	heat shock 70kDa protein 4%2C transcript variant X2	-0.980769	0.00319225
LNC_001079	XLOC_048352	XM_005907489.2	102283349	ENO2	enolase 2 (gamma%2C neuronal)%2C transcript variant X2	0.962592	0.00863634
LNC_001079	XLOC_048352	XM_005910086.2	102278770	DCN	decorin%2C transcript variant X1	0.972031	0.00559149
LNC_001079	XLOC_048352	XM_005904011.1	102269672	BAG5	BCL2-associated athanogene 5%2C transcript variant X2	-0.981114	0.00310686
LNC_001079	XLOC_048352	XM_014479938.1	102270609	HPSE2	heparanase 2 (inactive)	0.9765	0.0043092
LNC_001079	XLOC_048352	XM_005906339.1	102286611	NTAN1	N-terminal asparagine amidase%2C transcript variant X2	0.97568	0.00453629
LNC_001079	XLOC_048352	XM_005892074.2	102286848	RERGL	RERG/RAS-like	0.958589	0.0100528
LNC_001079	XLOC_048352	XM_005897493.1	102274669	TRPM3	transient receptor potential cation channel%2C subfamily M%2C member 3%2C transcript variant X1	-0.959413	0.00975559
LNC_001079	XLOC_048352	XM_005892052.1	102279437	ELAVL2	ELAV like neuron-specific RNA binding protein 2%2C transcript variant X3	0.966771	0.00723499
LNC_001079	XLOC_048352	XM_005902872.1	102275061	STK31	serine/threonine kinase 31	0.975501	0.00458632
LNC_001079	XLOC_048352	XM_005898394.2	102271535	COL6A5	collagen%2C type VI%2C alpha 5	0.977699	0.00398439
LNC_001079	XLOC_048352	XM_005897497.1	102274669	TRPM3	transient receptor potential cation channel%2C subfamily M%2C member 3%2C transcript variant X1	0.962505	0.0086665
LNC_001079	XLOC_048352	XM_014477749.1	102271297	RIMS1	regulating synaptic membrane exocytosis 1%2C transcript variant X4	0.951264	0.0128206
LNC_001079	XLOC_048352	XM_005909169.2	102287014	FOXO3	forkhead box O3%2C transcript variant X3	0.973243	0.00523291
LNC_001079	XLOC_048352	XM_005886707.1	102268287	RPL17	ribosomal protein L17%2C transcript variant X3	0.9879	0.00159481
LNC_001079	XLOC_048352	XM_005901408.2	102268450	CHN2	chimerin 2%2C transcript variant X7	0.977083	0.00415024
LNC_001079	XLOC_048352	XM_014483637.1	102273311	CNTN4	contactin 4	0.973498	0.00515856
LNC_001079	XLOC_048352	XM_005887301.2	102280056	DKK2	dickkopf WNT signaling pathway inhibitor 2	0.971612	0.00571704
LNC_001079	XLOC_048352	XM_014481088.1	102267333	ZNF346	zinc finger protein 346%2C transcript variant X6	0.955341	0.0112531
LNC_001079	XLOC_048352	XM_005899938.1	102278729	IL1RL1	interleukin 1 receptor-like 1	0.974253	0.00494024
LNC_001079	XLOC_048352	XM_014480130.1	102279861	TRHDE	thyrotropin-releasing hormone degrading enzyme	-0.997463	0.000153382
LNC_001079	XLOC_048352	XM_014482378.1	102287766	WDR87	WD repeat domain 87%2C transcript variant X1	-0.973111	0.00527161
LNC_001079	XLOC_048352	XM_005887372.2	102276955	LOC102276955	granzyme A	0.989174	0.00134999
LNC_001079	XLOC_048352	XM_005903687.1	102284072	HOXA1	homeobox A1%2C transcript variant X2	-0.960768	0.0092731
LNC_001079	XLOC_048352	XM_014479069.1	102281632	CR2	complement component (3d/Epstein Barr virus) receptor 2%2C transcript variant X2	0.961965	0.00885337
LNC_001079	XLOC_048352	XM_005906599.1	102280253	CRABP1	cellular retinoic acid binding protein 1%2C transcript variant X1	0.954034	0.0117481
LNC_001079	XLOC_048352	XM_014479308.1	102281821	RGN	regucalcin%2C transcript variant X2	-0.990433	0.00112169
LNC_001079	XLOC_048352	XM_014479343.1	102264401	CBY1	chibby homolog 1 (Drosophila)%2C transcript variant X6	0.956142	0.0109529
LNC_001079	XLOC_048352	XM_014477591.1	102270003	LETM2	leucine zipper-EF-hand containing transmembrane protein 2%2C transcript variant X1	0.959619	0.00968178
LNC_001079	XLOC_048352	XM_005892515.2	102277667	PEX5L	peroxisomal biogenesis factor 5-like%2C transcript variant X6	0.955912	0.0110388
LNC_001079	XLOC_048352	XM_005901273.2	102271174	PTGS2	prostaglandin-endoperoxide synthase 2 (prostaglandin G/H synthase and cyclooxygenase)%2C transcript variant X2	0.965244	0.00773748
LNC_001079	XLOC_048352	XM_014480309.1	102277039	LSS	lanosterol synthase (2%2C3-oxidosqualene-lanosterol cyclase)%2C transcript variant X3	-0.95118	0.0128537
LNC_001079	XLOC_048352	XM_005895205.2	102278885	ATP6V1E1	ATPase%2C H+ transporting%2C lysosomal 31kDa%2C V1 subunit E1%2C transcript variant X3	-0.957405	0.0104853
LNC_001079	XLOC_048352	XM_005895378.1	102281531	HSD17B14	hydroxysteroid (17-beta) dehydrogenase 14	0.968263	0.0067546
LNC_001079	XLOC_048352	XM_014476485.1	102281395	HINT3	histidine triad nucleotide binding protein 3%2C transcript variant X1	-0.953118	0.0120993
LNC_001079	XLOC_048352	XM_005905587.1	102281570	CDH11	cadherin 11%2C type 2%2C OB-cadherin (osteoblast)	0.986235	0.00193458
LNC_001079	XLOC_048352	XM_005889581.2	102269416	GPM6B	glycoprotein M6B%2C transcript variant X1	0.967633	0.00695626
LNC_001079	XLOC_048352	XM_005890731.1	102277268	LOC102277268	adhesion G protein-coupled receptor E4	0.956636	0.0107691
LNC_001079	XLOC_048352	XM_014476680.1	102275960	CCL25	chemokine (C-C motif) ligand 25%2C transcript variant X2	0.964063	0.00813372
LNC_001079	XLOC_048352	XM_005899666.1	102288203	LOC102288203	C-C motif chemokine 15	0.963289	0.00839706
LNC_001079	XLOC_048352	XM_014476755.1	102281782	MITF	microphthalmia-associated transcription factor%2C transcript variant X6	0.966749	0.00724217
LNC_001079	XLOC_048352	XM_005909503.2	102275287	THPO	thrombopoietin%2C transcript variant X2	-0.959259	0.00981076
LNC_001079	XLOC_048352	XM_005895983.2	102279741	PPP1R16B	protein phosphatase 1%2C regulatory subunit 16B%2C transcript variant X2	-0.973397	0.00518794
LNC_001079	XLOC_048352	XM_005902591.2	102275826	RGR	retinal G protein coupled receptor%2C transcript variant X1	-0.978363	0.00380809
LNC_001079	XLOC_048352	XM_005905933.1	102275745	PDE1A	phosphodiesterase 1A%2C calmodulin-dependent%2C transcript variant X2	0.975821	0.00449693
LNC_001079	XLOC_048352	XM_005898457.2	102268348	LOC102268348	alpha-2-macroglobulin%2C transcript variant X2	0.95633	0.0108828
LNC_001079	XLOC_048352	XM_014477194.1	102287978	ORC6	origin recognition complex%2C subunit 6%2C transcript variant X3	0.961402	0.00905007
LNC_001079	XLOC_048352	XM_014479220.1	102282470	AASDH	aminoadipate-semialdehyde dehydrogenase%2C transcript variant X2	0.95434	0.0116315
LNC_001079	XLOC_048352	XM_005910087.2	102278770	DCN	decorin%2C transcript variant X1	0.964312	0.00804968
LNC_001079	XLOC_048352	XM_014480679.1	102270415	RABL2B	RAB%2C member of RAS oncogene family-like 2B%2C transcript variant X4	-0.966665	0.00726944
LNC_001079	XLOC_048352	XM_005889162.2	102277735	CHCHD7	coiled-coil-helix-coiled-coil-helix domain containing 7%2C transcript variant X1	-0.976663	0.0042647
LNC_001079	XLOC_048352	XM_014476998.1	102287081	RHOC	ras homolog family member C%2C transcript variant X3	-0.957774	0.0103497
LNC_001079	XLOC_048352	XM_014478982.1	102275465	TEX2	testis expressed 2%2C transcript variant X3	-0.965112	0.00778158
LNC_001079	XLOC_048352	XM_014482163.1	102287862	PI16	peptidase inhibitor 16%2C transcript variant X1	0.955289	0.0112726
LNC_001079	XLOC_048352	XM_014481022.1	102270220	MMRN1	multimerin 1%2C transcript variant X2	0.975399	0.00461473
LNC_001079	XLOC_048352	XM_014476542.1	102275491	NME1	NME/NM23 nucleoside diphosphate kinase 1%2C transcript variant X5	-0.988417	0.00149387
LNC_001079	XLOC_048352	XM_014477779.1	102264752	ADAT1	adenosine deaminase%2C tRNA-specific 1	-0.98058	0.00323919
LNC_001079	XLOC_048352	XM_005896447.2	102287715	TFEB	transcription factor EB%2C transcript variant X2	-0.975685	0.00453468
LNC_001079	XLOC_048352	XM_014480268.1	102284812	ROBO2	roundabout guidance receptor 2%2C transcript variant X1	0.96398	0.00816176
LNC_001079	XLOC_048352	XM_014481532.1	102275552	NECAP2	NECAP endocytosis associated 2%2C transcript variant X2	0.960262	0.00945217
LNC_001079	XLOC_048352	XM_005889333.2	102281669	TNPO1	transportin 1%2C transcript variant X3	0.975751	0.00451638
LNC_001079	XLOC_048352	XM_005902218.2	102286123	LOC102286123	neuroendocrine secretory protein 55	0.988095	0.00155644
LNC_001079	XLOC_048352	XM_005894690.2	102287992	TMED5	transmembrane p24 trafficking protein 5%2C transcript variant X2	0.955886	0.0110485
LNC_001079	XLOC_048352	XM_005900675.1	102272106	ZDHHC13	zinc finger%2C DHHC-type containing 13%2C transcript variant X1	0.956942	0.0106558
LNC_001079	XLOC_048352	XM_005909880.2	102276897	LOC102276897	cytochrome b ascorbate-dependent protein 3%2C transcript variant X3	-0.960374	0.00941241
LNC_001079	XLOC_048352	XM_014476653.1	102278302	NUMBL	numb homolog (Drosophila)-like%2C transcript variant X1	0.962051	0.00882355
LNC_001079	XLOC_048352	XM_005902982.2	102285454	NEFL	neurofilament%2C light polypeptide%2C transcript variant X3	0.95637	0.0108681
LNC_001079	XLOC_048352	XM_005891053.2	102269708	MCM8	minichromosome maintenance 8 homologous recombination repair factor%2C transcript variant X1	0.960477	0.00937589
LNC_001079	XLOC_048352	XM_005894682.2	102286099	FAM69A	family with sequence similarity 69%2C member A%2C transcript variant X3	0.950006	0.0133175
LNC_001079	XLOC_048352	XM_005886870.1	102276310	TPSB2	tryptase beta 2	0.972151	0.0055556
LNC_001116	XLOC_049660	XM_014477194.1	102287978	ORC6	origin recognition complex%2C subunit 6%2C transcript variant X3	-0.957916	0.0102979
LNC_001116	XLOC_049660	XM_005911983.1	102283085	LONRF2	LON peptidase N-terminal domain and ring finger 2	-0.972121	0.00556452
LNC_001116	XLOC_049660	XM_005907712.2	102280626	MBD1	methyl-CpG binding domain protein 1%2C transcript variant X11	0.958434	0.0101091
LNC_001116	XLOC_049660	XM_005910090.2	102279626	LUM	lumican%2C transcript variant X2	-0.963861	0.00820219
LNC_001116	XLOC_049660	XM_005897958.2	102278336	MRVI1	murine retrovirus integration site 1 homolog%2C transcript variant X5	0.955041	0.0113661
LNC_001116	XLOC_049660	XM_014479004.1	102265330	MBNL1	muscleblind-like splicing regulator 1%2C transcript variant X5	-0.966946	0.00717805
LNC_001116	XLOC_049660	XM_014477191.1	102284547	FGL1	fibrinogen-like 1%2C transcript variant X3	-0.951474	0.0127383
LNC_001116	XLOC_049660	XM_014482378.1	102287766	WDR87	WD repeat domain 87%2C transcript variant X1	0.956597	0.0107837
LNC_001116	XLOC_049660	XM_014476551.1	102268032	HSPA4	heat shock 70kDa protein 4%2C transcript variant X2	0.958723	0.0100042
LNC_001116	XLOC_049660	XM_005910086.2	102278770	DCN	decorin%2C transcript variant X1	-0.959029	0.00989374
LNC_001116	XLOC_049660	XM_005904011.1	102269672	BAG5	BCL2-associated athanogene 5%2C transcript variant X2	0.957188	0.0105651
LNC_001116	XLOC_049660	XM_005899142.2	102288008	WNT2	wingless-type MMTV integration site family member 2	-0.95655	0.010801
LNC_001116	XLOC_049660	XM_005906339.1	102286611	NTAN1	N-terminal asparagine amidase%2C transcript variant X2	-0.970928	0.00592451
LNC_001116	XLOC_049660	XM_014481022.1	102270220	MMRN1	multimerin 1%2C transcript variant X2	-0.959314	0.00979126
LNC_001116	XLOC_049660	XM_014479854.1	102279470	C5AR2	complement component 5a receptor 2%2C transcript variant X2	-0.950027	0.0133094
LNC_001116	XLOC_049660	XM_005897493.1	102274669	TRPM3	transient receptor potential cation channel%2C subfamily M%2C member 3%2C transcript variant X1	0.991648	0.00091509
LNC_001116	XLOC_049660	XM_005902872.1	102275061	STK31	serine/threonine kinase 31	-0.973806	0.00506902
LNC_001116	XLOC_049660	XM_005898394.2	102271535	COL6A5	collagen%2C type VI%2C alpha 5	-0.9594	0.00976027
LNC_001116	XLOC_049660	XM_005905522.2	102283145	ASTN1	astrotactin 1%2C transcript variant X2	0.951167	0.0128588
LNC_001116	XLOC_049660	XM_005886707.1	102268287	RPL17	ribosomal protein L17%2C transcript variant X3	-0.957225	0.0105514
LNC_001116	XLOC_049660	XM_014483637.1	102273311	CNTN4	contactin 4	-0.970445	0.0060723
LNC_001116	XLOC_049660	XM_005899938.1	102278729	IL1RL1	interleukin 1 receptor-like 1	-0.980868	0.00316767
LNC_001116	XLOC_049660	XM_014480130.1	102279861	TRHDE	thyrotropin-releasing hormone degrading enzyme	0.973704	0.00509847
LNC_001116	XLOC_049660	XM_005887372.2	102276955	LOC102276955	granzyme A	-0.975334	0.00463306
LNC_001116	XLOC_049660	XM_014479069.1	102281632	CR2	complement component (3d/Epstein Barr virus) receptor 2%2C transcript variant X2	-0.991381	0.000959315
LNC_001116	XLOC_049660	XM_005903687.1	102284072	HOXA1	homeobox A1%2C transcript variant X2	0.963433	0.00834795
LNC_001116	XLOC_049660	XM_014479308.1	102281821	RGN	regucalcin%2C transcript variant X2	0.998349	8.05126e-05
LNC_001116	XLOC_049660	XM_005896447.2	102287715	TFEB	transcription factor EB%2C transcript variant X2	0.986568	0.00186498
LNC_001116	XLOC_049660	XM_005895205.2	102278885	ATP6V1E1	ATPase%2C H+ transporting%2C lysosomal 31kDa%2C V1 subunit E1%2C transcript variant X3	0.979918	0.00340599
LNC_001116	XLOC_049660	XM_005895378.1	102281531	HSD17B14	hydroxysteroid (17-beta) dehydrogenase 14	-0.961093	0.00915865
LNC_001116	XLOC_049660	XM_005890701.2	102268402	ZEB2	zinc finger E-box binding homeobox 2%2C transcript variant X1	-0.959632	0.00967692
LNC_001116	XLOC_049660	XM_005905587.1	102281570	CDH11	cadherin 11%2C type 2%2C OB-cadherin (osteoblast)	-0.971101	0.00587166
LNC_001116	XLOC_049660	XM_014481766.1	102281009	ACSBG1	acyl-CoA synthetase bubblegum family member 1%2C transcript variant X1	0.957655	0.0103934
LNC_001116	XLOC_049660	XM_005902591.2	102275826	RGR	retinal G protein coupled receptor%2C transcript variant X1	0.996229	0.00027788
LNC_001116	XLOC_049660	XM_005898457.2	102268348	LOC102268348	alpha-2-macroglobulin%2C transcript variant X2	-0.959396	0.00976176
LNC_001116	XLOC_049660	XM_005910087.2	102278770	DCN	decorin%2C transcript variant X1	-0.953122	0.0120979
LNC_001116	XLOC_049660	XM_014482457.1	102277169	LOC102277169	oxysterol-binding protein-related protein 1-like	-0.954163	0.011699
LNC_001116	XLOC_049660	XM_005889162.2	102277735	CHCHD7	coiled-coil-helix-coiled-coil-helix domain containing 7%2C transcript variant X1	0.958947	0.00992348
LNC_001116	XLOC_049660	XM_014476998.1	102287081	RHOC	ras homolog family member C%2C transcript variant X3	0.987987	0.00157772
LNC_001116	XLOC_049660	XM_014482163.1	102287862	PI16	peptidase inhibitor 16%2C transcript variant X1	-0.986097	0.00196379
LNC_001116	XLOC_049660	XM_005890416.2	102266916	VDAC1	voltage-dependent anion channel 1%2C transcript variant X1	0.981159	0.00309571
LNC_001116	XLOC_049660	XM_005901273.2	102271174	PTGS2	prostaglandin-endoperoxide synthase 2 (prostaglandin G/H synthase and cyclooxygenase)%2C transcript variant X2	-0.992765	0.000738007
LNC_001116	XLOC_049660	XM_005900396.1	102278905	SLC22A3	solute carrier family 22 (organic cation transporter)%2C member 3	0.962507	0.00866551
LNC_001116	XLOC_049660	XM_014476542.1	102275491	NME1	NME/NM23 nucleoside diphosphate kinase 1%2C transcript variant X5	0.96941	0.0063929
LNC_001116	XLOC_049660	XM_014480268.1	102284812	ROBO2	roundabout guidance receptor 2%2C transcript variant X1	-0.977203	0.00411768
LNC_001116	XLOC_049660	XM_014481532.1	102275552	NECAP2	NECAP endocytosis associated 2%2C transcript variant X2	-0.956293	0.0108968
LNC_001116	XLOC_049660	XM_005893532.2	102283096	RAB6A	RAB6A%2C member RAS oncogene family%2C transcript variant X3	0.957677	0.0103854
LNC_001116	XLOC_049660	XM_005904853.2	102274797	WDR74	WD repeat domain 74%2C transcript variant X2	-0.962727	0.00858984
LNC_001116	XLOC_049660	XM_005902218.2	102286123	LOC102286123	neuroendocrine secretory protein 55	-0.981584	0.00299179
LNC_001116	XLOC_049660	XM_005900675.1	102272106	ZDHHC13	zinc finger%2C DHHC-type containing 13%2C transcript variant X1	-0.965971	0.00749695
LNC_001116	XLOC_049660	XM_014479043.1	102269918	MFAP5	microfibrillar associated protein 5%2C transcript variant X2	-0.957506	0.010448
LNC_001116	XLOC_049660	XM_005909880.2	102276897	LOC102276897	cytochrome b ascorbate-dependent protein 3%2C transcript variant X3	0.991333	0.000967313
LNC_001116	XLOC_049660	XM_005909503.2	102275287	THPO	thrombopoietin%2C transcript variant X2	0.969267	0.00643761
LNC_001114	XLOC_049621	XM_005910697.2	102269344	PEX5	peroxisomal biogenesis factor 5%2C transcript variant X1	-0.959637	0.00967514
LNC_001114	XLOC_049621	XM_005911983.1	102283085	LONRF2	LON peptidase N-terminal domain and ring finger 2	-0.984926	0.00221654
LNC_001114	XLOC_049621	XM_005887625.1	102283814	CLCN5	chloride channel%2C voltage-sensitive 5%2C transcript variant X1	-0.968764	0.00659584
LNC_001114	XLOC_049621	XM_005887208.2	102274614	PGRMC1	progesterone receptor membrane component 1%2C transcript variant X2	-0.956588	0.0107869
LNC_001114	XLOC_049621	XM_005893966.2	102278225	SMOX	spermine oxidase%2C transcript variant X3	-0.969744	0.00628894
LNC_001114	XLOC_049621	XM_014480523.1	102269014	RSPH10B	radial spoke head 10 homolog B (Chlamydomonas)%2C transcript variant X2	-0.99098	0.001027
LNC_001114	XLOC_049621	XM_014479933.1	102265912	AVPI1	arginine vasopressin-induced 1%2C transcript variant X4	0.960715	0.00929191
LNC_001114	XLOC_049621	XM_014476551.1	102268032	HSPA4	heat shock 70kDa protein 4%2C transcript variant X2	0.993774	0.000589161
LNC_001114	XLOC_049621	XM_005904011.1	102269672	BAG5	BCL2-associated athanogene 5%2C transcript variant X2	0.994731	0.000458765
LNC_001114	XLOC_049621	XM_005891865.2	102264555	IGFBP1	insulin-like growth factor binding protein 1	-0.963282	0.00839929
LNC_001114	XLOC_049621	XM_005906339.1	102286611	NTAN1	N-terminal asparagine amidase%2C transcript variant X2	-0.987952	0.00158455
LNC_001114	XLOC_049621	XM_014477926.1	102266742	FMNL2	formin-like 2%2C transcript variant X3	0.959449	0.00974254
LNC_001114	XLOC_049621	XM_005892074.2	102286848	RERGL	RERG/RAS-like	-0.95748	0.0104577
LNC_001114	XLOC_049621	XM_005892052.1	102279437	ELAVL2	ELAV like neuron-specific RNA binding protein 2%2C transcript variant X3	-0.956624	0.0107738
LNC_001114	XLOC_049621	XM_005902872.1	102275061	STK31	serine/threonine kinase 31	-0.958492	0.010088
LNC_001114	XLOC_049621	XM_005907489.2	102283349	ENO2	enolase 2 (gamma%2C neuronal)%2C transcript variant X2	-0.963583	0.00829659
LNC_001114	XLOC_049621	XM_005897497.1	102274669	TRPM3	transient receptor potential cation channel%2C subfamily M%2C member 3%2C transcript variant X1	-0.963701	0.00825669
LNC_001114	XLOC_049621	XM_005909169.2	102287014	FOXO3	forkhead box O3%2C transcript variant X3	-0.984382	0.00233743
LNC_001114	XLOC_049621	XM_005886707.1	102268287	RPL17	ribosomal protein L17%2C transcript variant X3	-0.985228	0.0021505
LNC_001114	XLOC_049621	XM_005901408.2	102268450	CHN2	chimerin 2%2C transcript variant X7	-0.957639	0.0103992
LNC_001114	XLOC_049621	XM_014483367.1	102283463	LOC102283463	HLA class II histocompatibility antigen%2C DR alpha chain%2C transcript variant X2	-0.965103	0.00778457
LNC_001114	XLOC_049621	XM_014483637.1	102273311	CNTN4	contactin 4	-0.974296	0.00492771
LNC_001114	XLOC_049621	XM_005887301.2	102280056	DKK2	dickkopf WNT signaling pathway inhibitor 2	-0.977156	0.00413058
LNC_001114	XLOC_049621	XM_005899938.1	102278729	IL1RL1	interleukin 1 receptor-like 1	-0.973504	0.00515668
LNC_001114	XLOC_049621	XM_014480130.1	102279861	TRHDE	thyrotropin-releasing hormone degrading enzyme	0.991506	0.000938576
LNC_001114	XLOC_049621	XM_005900483.2	102284160	ELMOD1	ELMO/CED-12 domain containing 1%2C transcript variant X1	-0.961977	0.00884937
LNC_001114	XLOC_049621	XM_014479789.1	102279693	DNAJB1	DnaJ (Hsp40) homolog%2C subfamily B%2C member 1%2C transcript variant X3	-0.951979	0.0125407
LNC_001114	XLOC_049621	XM_014482378.1	102287766	WDR87	WD repeat domain 87%2C transcript variant X1	0.982575	0.0027539
LNC_001114	XLOC_049621	XM_005901696.2	102285843	R3HDM2	R3H domain containing 2%2C transcript variant X2	0.950974	0.0129347
LNC_001114	XLOC_049621	XM_005887372.2	102276955	LOC102276955	granzyme A	-0.967332	0.00705302
LNC_001114	XLOC_049621	XM_005900795.2	102281163	OSBPL6	oxysterol binding protein-like 6%2C transcript variant X1	0.964093	0.00812377
LNC_001114	XLOC_049621	XM_005893149.2	102264566	MEPCE	methylphosphate capping enzyme%2C transcript variant X2	-0.964854	0.00786779
LNC_001114	XLOC_049621	XM_005903687.1	102284072	HOXA1	homeobox A1%2C transcript variant X2	0.956118	0.0109618
LNC_001114	XLOC_049621	XM_014479069.1	102281632	CR2	complement component (3d/Epstein Barr virus) receptor 2%2C transcript variant X2	-0.956553	0.0108001
LNC_001114	XLOC_049621	XM_005906599.1	102280253	CRABP1	cellular retinoic acid binding protein 1%2C transcript variant X1	-0.95979	0.0096206
LNC_001114	XLOC_049621	XM_014479308.1	102281821	RGN	regucalcin%2C transcript variant X2	0.982864	0.00268593
LNC_001114	XLOC_049621	XM_014483038.1	102271603	LOC102271603	annexin A8%2C transcript variant X4	-0.961093	0.00915834
LNC_001114	XLOC_049621	XM_014477591.1	102270003	LETM2	leucine zipper-EF-hand containing transmembrane protein 2%2C transcript variant X1	-0.958237	0.0101807
LNC_001114	XLOC_049621	XM_014480846.1	102277044	LY9	lymphocyte antigen 9%2C transcript variant X3	0.951643	0.012672
LNC_001114	XLOC_049621	XM_005892515.2	102277667	PEX5L	peroxisomal biogenesis factor 5-like%2C transcript variant X6	-0.969022	0.00651442
LNC_001114	XLOC_049621	XM_005901273.2	102271174	PTGS2	prostaglandin-endoperoxide synthase 2 (prostaglandin G/H synthase and cyclooxygenase)%2C transcript variant X2	-0.961429	0.00904043
LNC_001114	XLOC_049621	XM_005895205.2	102278885	ATP6V1E1	ATPase%2C H+ transporting%2C lysosomal 31kDa%2C V1 subunit E1%2C transcript variant X3	0.959188	0.0098364
LNC_001114	XLOC_049621	XM_014476485.1	102281395	HINT3	histidine triad nucleotide binding protein 3%2C transcript variant X1	0.97155	0.00573588
LNC_001114	XLOC_049621	XM_005905587.1	102281570	CDH11	cadherin 11%2C type 2%2C OB-cadherin (osteoblast)	-0.968367	0.0067217
LNC_001114	XLOC_049621	XM_005899836.1	102270310	SFRP1	secreted frizzled-related protein 1	-0.971785	0.00566516
LNC_001114	XLOC_049621	XM_014480268.1	102284812	ROBO2	roundabout guidance receptor 2%2C transcript variant X1	-0.966004	0.00748603
LNC_001114	XLOC_049621	XM_014476680.1	102275960	CCL25	chemokine (C-C motif) ligand 25%2C transcript variant X2	-0.970043	0.00619611
LNC_001114	XLOC_049621	XM_014476755.1	102281782	MITF	microphthalmia-associated transcription factor%2C transcript variant X6	-0.978353	0.00381071
LNC_001114	XLOC_049621	XM_005895983.2	102279741	PPP1R16B	protein phosphatase 1%2C regulatory subunit 16B%2C transcript variant X2	0.98866	0.00144714
LNC_001114	XLOC_049621	XM_005902591.2	102275826	RGR	retinal G protein coupled receptor%2C transcript variant X1	0.972712	0.00538905
LNC_001114	XLOC_049621	XM_014478853.1	102287434	CELF2	CUGBP%2C Elav-like family member 2%2C transcript variant X5	0.952687	0.0122657
LNC_001114	XLOC_049621	XM_005905933.1	102275745	PDE1A	phosphodiesterase 1A%2C calmodulin-dependent%2C transcript variant X2	-0.955407	0.0112283
LNC_001114	XLOC_049621	XM_014477194.1	102287978	ORC6	origin recognition complex%2C subunit 6%2C transcript variant X3	-0.976078	0.00442552
LNC_001114	XLOC_049621	XM_014480679.1	102270415	RABL2B	RAB%2C member of RAS oncogene family-like 2B%2C transcript variant X4	0.986504	0.00187832
LNC_001114	XLOC_049621	XM_014482457.1	102277169	LOC102277169	oxysterol-binding protein-related protein 1-like	-0.962103	0.00880561
LNC_001114	XLOC_049621	XM_005889162.2	102277735	CHCHD7	coiled-coil-helix-coiled-coil-helix domain containing 7%2C transcript variant X1	0.962713	0.00859477
LNC_001114	XLOC_049621	XM_014478982.1	102275465	TEX2	testis expressed 2%2C transcript variant X3	0.983097	0.00263134
LNC_001114	XLOC_049621	XM_014480309.1	102277039	LSS	lanosterol synthase (2%2C3-oxidosqualene-lanosterol cyclase)%2C transcript variant X3	0.951996	0.0125341
LNC_001114	XLOC_049621	XM_014476542.1	102275491	NME1	NME/NM23 nucleoside diphosphate kinase 1%2C transcript variant X5	0.99886	4.62133e-05
LNC_001114	XLOC_049621	XM_014477779.1	102264752	ADAT1	adenosine deaminase%2C tRNA-specific 1	0.973311	0.00521295
LNC_001114	XLOC_049621	XM_005894682.2	102286099	FAM69A	family with sequence similarity 69%2C member A%2C transcript variant X3	-0.966423	0.00734851
LNC_001114	XLOC_049621	XM_005896447.2	102287715	TFEB	transcription factor EB%2C transcript variant X2	0.965372	0.00769507
LNC_001114	XLOC_049621	XM_014480457.1	102265732	LAMC3	laminin%2C gamma 3	-0.958143	0.010215
LNC_001114	XLOC_049621	XM_014481532.1	102275552	NECAP2	NECAP endocytosis associated 2%2C transcript variant X2	-0.956776	0.0107173
LNC_001114	XLOC_049621	XM_005889333.2	102281669	TNPO1	transportin 1%2C transcript variant X3	-0.989312	0.00132432
LNC_001114	XLOC_049621	XM_005896958.1	102281995	LCA5	Leber congenital amaurosis 5	-0.951353	0.0127857
LNC_001114	XLOC_049621	XM_014479938.1	102270609	HPSE2	heparanase 2 (inactive)	-0.994172	0.000533559
LNC_001114	XLOC_049621	XM_005902218.2	102286123	LOC102286123	neuroendocrine secretory protein 55	-0.973379	0.00519303
LNC_001114	XLOC_049621	XM_005909880.2	102276897	LOC102276897	cytochrome b ascorbate-dependent protein 3%2C transcript variant X3	0.951416	0.012761
LNC_001114	XLOC_049621	XM_005909503.2	102275287	THPO	thrombopoietin%2C transcript variant X2	0.950417	0.0131546
LNC_001114	XLOC_049621	XM_014476653.1	102278302	NUMBL	numb homolog (Drosophila)-like%2C transcript variant X1	-0.961622	0.00897304
LNC_001114	XLOC_049621	XM_005902982.2	102285454	NEFL	neurofilament%2C light polypeptide%2C transcript variant X3	-0.950122	0.0132717
LNC_001114	XLOC_049621	XM_005891053.2	102269708	MCM8	minichromosome maintenance 8 homologous recombination repair factor%2C transcript variant X1	-0.957733	0.0103648
LNC_001114	XLOC_049621	XM_014481168.1	102281742	TRIT1	tRNA isopentenyltransferase 1%2C transcript variant X3	-0.955171	0.0113172
LNC_001114	XLOC_049621	XM_005889572.1	102266909	RIMBP2	RIMS binding protein 2	0.95325	0.0120485
LNC_000411	XLOC_019903	XM_005892084.2	102266548	SYT4	synaptotagmin IV%2C transcript variant X2	0.981888	0.00291799
LNC_000411	XLOC_019903	XM_005896089.1	102265892	HPN	hepsin	0.972187	0.00554484
LNC_000411	XLOC_019903	XM_005910750.2	102267487	ETV5	ets variant 5	0.969297	0.00642832
LNC_000411	XLOC_019903	XM_014480370.1	102279757	RNF183	ring finger protein 183%2C transcript variant X2	0.979581	0.00349181
LNC_000411	XLOC_019903	XM_014476968.1	102268232	C4BPA	complement component 4 binding protein%2C alpha%2C transcript variant X2	0.97621	0.00438913
LNC_000411	XLOC_019903	XM_005895990.2	102281707	LOC102281707	lipopolysaccharide-binding protein	0.973563	0.0051395
LNC_000411	XLOC_019903	XM_005886689.2	102284921	CTSB	cathepsin B%2C transcript variant X3	0.967331	0.0070534
LNC_000411	XLOC_019903	XM_014482963.1	102281032	LOC102281032	aldehyde oxidase 4-like	0.980949	0.00314762
LNC_000411	XLOC_019903	XR_001351818.1	102277057	GALNT5	polypeptide N-acetylgalactosaminyltransferase 5%2C transcript variant X2	0.989934	0.00121048
LNC_000411	XLOC_019903	XM_005896097.2	102268617	FXYD5	FXYD domain containing ion transport regulator 5%2C transcript variant X3	0.967159	0.00710908
LNC_000411	XLOC_019903	XM_005889231.2	102275094	LOC102275094	zinc finger protein 397%2C transcript variant X2	0.981988	0.00289398
LNC_000411	XLOC_019903	XM_005891641.2	102268232	C4BPA	complement component 4 binding protein%2C alpha%2C transcript variant X2	0.956359	0.010872
LNC_000411	XLOC_019903	XM_014481675.1	102277057	GALNT5	polypeptide N-acetylgalactosaminyltransferase 5%2C transcript variant X2	0.993781	0.000588244
LNC_000411	XLOC_019903	XM_005906055.1	102264707	MINK1	misshapen-like kinase 1%2C transcript variant X3	0.983464	0.00254627
LNC_000411	XLOC_019903	XM_014482883.1	102274639	S100A9	S100 calcium binding protein A9	0.989078	0.00136791
LNC_000411	XLOC_019903	XM_005908360.1	102279036	ABCC11	ATP-binding cassette%2C sub-family C (CFTR/MRP)%2C member 11	0.959192	0.00983518
LNC_000411	XLOC_019903	XM_005892984.2	102286273	VPS13A	vacuolar protein sorting 13 homolog A (S. cerevisiae)%2C transcript variant X4	0.981984	0.00289505
LNC_000411	XLOC_019903	XM_005891782.1	102286738	ETFA	electron-transfer-flavoprotein%2C alpha polypeptide%2C transcript variant X2	0.978526	0.00376529
LNC_000411	XLOC_019903	XM_014481554.1	102282669	ASGR1	asialoglycoprotein receptor 1%2C transcript variant X3	0.972789	0.00536625
LNC_000411	XLOC_019903	XM_005900937.2	102281640	SLC1A5	solute carrier family 1 (neutral amino acid transporter)%2C member 5%2C transcript variant X1	0.97895	0.00365455
LNC_000411	XLOC_019903	XM_005908683.2	102284658	SLC11A2	solute carrier family 11 (proton-coupled divalent metal ion transporter)%2C member 2%2C transcript variant X3	0.998623	6.13205e-05
LNC_000411	XLOC_019903	XM_005892486.1	102272075	LOC102272075	1%2C25-dihydroxyvitamin D(3) 24-hydroxylase%2C mitochondrial%2C transcript variant X1	0.963602	0.00829019
LNC_000411	XLOC_019903	XM_005905802.1	102284632	STRA6	stimulated by retinoic acid 6%2C transcript variant X5	0.988237	0.00152878
LNC_000411	XLOC_019903	XM_005909247.2	102265386	LOC102265386	chromosome unknown open reading frame%2C human C11orf30%2C transcript variant X5	0.981719	0.00295903
LNC_000411	XLOC_019903	XM_005905728.1	102286322	ARG2	arginase 2	0.962636	0.00862106
LNC_000411	XLOC_019903	XM_005901940.2	102270124	CDO1	cysteine dioxygenase type 1	0.960751	0.00927904
LNC_000411	XLOC_019903	XM_005906778.1	102285954	MDGA1	MAM domain containing glycosylphosphatidylinositol anchor 1	0.959783	0.00962284
LNC_000411	XLOC_019903	XM_005909570.2	102271967	S100A12	S100 calcium binding protein A12%2C transcript variant X4	0.981986	0.00289456
LNC_000411	XLOC_019903	XM_005907847.2	102279320	CEP63	centrosomal protein 63kDa%2C transcript variant X3	0.999372	1.88988e-05
LNC_000411	XLOC_019903	XM_005906917.2	102265758	SLC1A3	solute carrier family 1 (glial high affinity glutamate transporter)%2C member 3%2C transcript variant X1	0.963347	0.00837699
LNC_000411	XLOC_019903	XM_005900466.2	102277131	GLDN	gliomedin	0.984582	0.00229277
LNC_000411	XLOC_019903	XM_014479159.1	102265612	LOC102265612	cytoplasmic polyadenylation element-binding protein 2%2C transcript variant X5	0.981821	0.00293423
LNC_000411	XLOC_019903	XM_014481122.1	102284539	TPCN1	two pore segment channel 1%2C transcript variant X2	0.994556	0.000481802
LNC_000411	XLOC_019903	XM_014479769.1	102271939	PRSS22	protease%2C serine%2C 22	0.977632	0.00400231
LNC_000411	XLOC_019903	XM_014480996.1	102264702	CARHSP1	calcium regulated heat stable protein 1%2C 24kDa%2C transcript variant X3	0.973008	0.00530168
LNC_000411	XLOC_019903	XM_005898647.1	102286292	HAX1	HCLS1 associated protein X-1%2C transcript variant X1	0.975302	0.00464214
LNC_000411	XLOC_019903	XM_005904949.2	102279208	FUBP1	far upstream element (FUSE) binding protein 1%2C transcript variant X3	0.981763	0.00294828
LNC_000411	XLOC_019903	XM_014476685.1	102274542	ANGPTL4	angiopoietin-like 4%2C transcript variant X2	0.959335	0.00978369
LNC_000411	XLOC_019903	XM_005901088.2	102282650	ORM1	orosomucoid 1	0.998723	5.4784e-05
LNC_000411	XLOC_019903	XM_014477586.1	102264663	LOC102264663	multidrug resistance-associated protein 4-like	0.997777	0.000125753
LNC_000411	XLOC_019903	XM_005894766.2	102285523	MXI1	MAX interactor 1%2C dimerization protein%2C transcript variant X3	0.9648	0.00788587
LNC_000411	XLOC_019903	XM_005893150.1	102264566	MEPCE	methylphosphate capping enzyme%2C transcript variant X2	0.981971	0.002898
LNC_000411	XLOC_019903	XM_005895345.1	102271708	SLC26A2	solute carrier family 26 (anion exchanger)%2C member 2	0.999365	1.9216e-05
LNC_000411	XLOC_019903	XM_005901351.1	102273924	STEAP4	STEAP family member 4	0.974513	0.00486563
LNC_000411	XLOC_019903	XM_005911413.2	102268048	MOG	myelin oligodendrocyte glycoprotein%2C transcript variant X3	0.981653	0.0029749
LNC_000410	XLOC_019903	XM_014481697.1	102272613	CAPRIN2	caprin family member 2%2C transcript variant X5	0.991038	0.00101714
LNC_000410	XLOC_019903	XM_005893772.1	102264471	SLC8A1	solute carrier family 8 (sodium/calcium exchanger)%2C member 1%2C transcript variant X2	0.963784	0.00822847
LNC_000410	XLOC_019903	XM_005897357.2	102285828	ETV1	ets variant 1%2C transcript variant X7	0.969473	0.0063732
LNC_000410	XLOC_019903	XM_014477286.1	102288078	PARK7	parkinson protein 7%2C transcript variant X2	0.953406	0.0119886
LNC_000410	XLOC_019903	XM_014481302.1	102278554	ZSCAN31	zinc finger and SCAN domain containing 31%2C transcript variant X2	0.961731	0.00893513
LNC_000410	XLOC_019903	XM_005894499.1	102276261	ATXN2L	ataxin 2-like%2C transcript variant X2	0.971485	0.00575555
LNC_000410	XLOC_019903	XM_014476596.1	102269980	KCTD20	potassium channel tetramerization domain containing 20%2C transcript variant X3	0.966336	0.00737695
LNC_000410	XLOC_019903	XM_014480104.1	102276662	CTDSP2	CTD (carboxy-terminal domain%2C RNA polymerase II%2C polypeptide A) small phosphatase 2%2C transcript variant X3	0.959318	0.00978958
LNC_000410	XLOC_019903	XM_005908318.2	102266058	CD163	CD163 molecule%2C transcript variant X1	-0.986183	0.00194564
LNC_000410	XLOC_019903	XM_005899045.2	102281820	PPAT	phosphoribosyl pyrophosphate amidotransferase%2C transcript variant X2	0.955739	0.0111035
LNC_000410	XLOC_019903	XM_005892837.1	102285330	TRIM50	tripartite motif containing 50%2C transcript variant X1	0.966283	0.00739434
LNC_000410	XLOC_019903	XM_014479961.1	102277418	LOC102277418	secretoglobin family 1D member%2C transcript variant X1	0.960287	0.00944348
LNC_000410	XLOC_019903	XM_005908783.2	102266342	PPP2R4	protein phosphatase 2A activator%2C regulatory subunit 4%2C transcript variant X2	0.973395	0.00518859
LNC_000410	XLOC_019903	XM_005905022.2	102285006	SPIB	Spi-B transcription factor (Spi-1/PU.1 related)%2C transcript variant X2	0.976183	0.00439645
LNC_000410	XLOC_019903	XM_005904917.2	102270619	TSSK4	testis-specific serine kinase 4%2C transcript variant X1	0.965957	0.00750156
LNC_000410	XLOC_019903	XM_014482269.1	102284371	HN1	hematological and neurological expressed 1%2C transcript variant X3	0.969024	0.00651398
LNC_000410	XLOC_019903	XM_005891553.2	102264738	TFB1M	transcription factor B1%2C mitochondrial%2C transcript variant X2	0.991402	0.000955759
LNC_000410	XLOC_019903	XM_005896393.2	102270959	LOC102270959	tubulin alpha-1C chain	0.955206	0.0113037
LNC_000410	XLOC_019903	XM_005887649.2	102265649	CCDC120	coiled-coil domain containing 120%2C transcript variant X3	0.955633	0.0111433
LNC_000410	XLOC_019903	XM_005901672.2	102279292	OS9	osteosarcoma amplified 9%2C endoplasmic reticulum lectin%2C transcript variant X6	0.960716	0.00929135
LNC_000410	XLOC_019903	XM_005905866.2	102277998	PMEL	premelanosome protein%2C transcript variant X3	0.964604	0.00795159
LNC_000410	XLOC_019903	XM_014476280.1	102284377	LOC102284377	SCO-spondin	0.959655	0.0096687
LNC_000410	XLOC_019903	XM_014482659.1	102266815	LIPE	lipase%2C hormone-sensitive%2C transcript variant X2	0.990549	0.00110142
LNC_000410	XLOC_019903	XM_005890238.1	102266632	LOC102266632	platelet glycoprotein 4%2C transcript variant X2	0.97333	0.00520733
LNC_000410	XLOC_019903	XM_014481506.1	102277811	ITGA4	integrin%2C alpha 4 (antigen CD49D%2C alpha 4 subunit of VLA-4 receptor)%2C transcript variant X2	0.957706	0.0103747
LNC_001167	XLOC_051552	XM_014481000.1	106701262	LOC106701262	zymogen granule protein 16 homolog B-like	0.963624	0.00828277
LNC_001167	XLOC_051552	XM_005905322.2	102288125	SCNN1G	sodium channel%2C non voltage gated 1 gamma subunit	0.96117	0.0091314
LNC_001167	XLOC_051552	XM_014478758.1	102270688	UBE2C	ubiquitin-conjugating enzyme E2C%2C transcript variant X3	0.963541	0.00831088
LNC_001167	XLOC_051552	XM_005887052.2	102274981	PTGDS	prostaglandin D2 synthase 21kDa (brain)	0.952104	0.0124923
LNC_001167	XLOC_051552	XM_005890904.1	102283746	SLC1A2	solute carrier family 1 (glial high affinity glutamate transporter)%2C member 2	0.967929	0.00686126
LNC_001167	XLOC_051552	XM_005896376.1	102266569	RND1	Rho family GTPase 1	0.975335	0.00463274
LNC_001167	XLOC_051552	XM_005910679.1	102284393	LOC102284393	sialic acid-binding Ig-like lectin 10%2C transcript variant X4	0.99098	0.00102699
LNC_001167	XLOC_051552	XM_014483533.1	102280288	LOC102280288	complement C4-A-like	0.983599	0.00251526
LNC_001167	XLOC_051552	XM_014483661.1	102267854	LOC102267854	complement C4-like	0.988157	0.00154431
LNC_001167	XLOC_051552	XM_005895751.2	102277484	SUPT7L	SPT7-like STAGA complex gamma subunit%2C transcript variant X2	0.994901	0.000436776
LNC_001167	XLOC_051552	XM_005896408.1	102275324	AQP5	aquaporin 5	0.957016	0.0106284
LNC_001167	XLOC_051552	XM_005889358.2	102264536	CCNB1	cyclin B1	0.96614	0.0074414
LNC_001167	XLOC_051552	XM_005904124.2	102282488	SLC46A2	solute carrier family 46%2C member 2	0.995553	0.000355696
LNC_001167	XLOC_051552	XM_014483221.1	102265304	RELL2	RELT-like 2%2C transcript variant X1	0.964294	0.00805576
LNC_001167	XLOC_051552	XR_001351371.1	102272078	MEMO1	mediator of cell motility 1%2C transcript variant X1	0.950185	0.0132466
LNC_001167	XLOC_051552	XM_005901874.2	102266201	LOC102266201	ribonuclease pancreatic%2C transcript variant X2	0.956634	0.01077
LNC_001167	XLOC_051552	XM_005896667.2	102285065	RHOT1	ras homolog family member T1%2C transcript variant X1	0.988964	0.00138934
LNC_001167	XLOC_051552	XM_014482123.1	102273764	IL4R	interleukin 4 receptor%2C transcript variant X1	0.970538	0.00604357
LNC_001167	XLOC_051552	XM_014482391.1	102280359	UTP14A	UTP14A small subunit (SSU) processome component%2C transcript variant X2	0.998026	0.000105289
LNC_001167	XLOC_051552	XM_005890721.1	102274542	ANGPTL4	angiopoietin-like 4%2C transcript variant X2	0.968796	0.00658569
LNC_001167	XLOC_051552	XM_005902007.1	102267529	INSC	inscuteable homolog (Drosophila)%2C transcript variant X1	0.967473	0.00700746
LNC_001167	XLOC_051552	XM_005910881.2	102288173	LOC102288173	serpin A3-3	0.958458	0.0101004
LNC_001167	XLOC_051552	XM_005900896.2	102265061	LTF	lactotransferrin%2C transcript variant X1	0.959858	0.00959625
LNC_001167	XLOC_051552	XM_005900695.2	102276855	LOC102276855	serum amyloid A protein	0.994457	0.000494955
LNC_001167	XLOC_051552	XM_014481398.1	102272322	TCF12	transcription factor 12%2C transcript variant X5	0.982983	0.00265797
LNC_001167	XLOC_051552	XM_005892702.2	102266649	LOC102266649	solute carrier family 2%2C facilitated glucose transporter member 5	0.974271	0.00493506
LNC_001167	XLOC_051552	XM_005892303.1	102288073	BCAS3	breast carcinoma amplified sequence 3%2C transcript variant X2	0.982542	0.00276186
LNC_001167	XLOC_051552	XM_005906362.2	102271096	CDC14A	cell division cycle 14A%2C transcript variant X3	0.999907	1.07759e-06
LNC_001167	XLOC_051552	XM_014476677.1	102280647	FBN3	fibrillin 3	0.954954	0.0113989
LNC_001167	XLOC_051552	XM_014479801.1	102265060	GJB1	gap junction protein%2C beta 1%2C 32kDa%2C transcript variant X3	0.98211	0.00286466
LNC_000019	XLOC_000888	XM_005892972.1	102283093	EPHA3	EPH receptor A3%2C transcript variant X2	0.991323	0.000968937
LNC_000019	XLOC_000888	XM_014483096.1	102276149	EIF3K	eukaryotic translation initiation factor 3%2C subunit K%2C transcript variant X1	0.975931	0.00446616
LNC_000019	XLOC_000888	XM_005896222.2	102285341	ENPEP	glutamyl aminopeptidase (aminopeptidase A)	0.985859	0.0020144
LNC_000019	XLOC_000888	XM_014479191.1	102269275	AMBRA1	autophagy/beclin-1 regulator 1%2C transcript variant X2	0.989877	0.00122078
LNC_000019	XLOC_000888	XM_005904041.1	102279763	TSPAN19	tetraspanin 19%2C transcript variant X1	0.981554	0.00299912
LNC_000019	XLOC_000888	XM_005895883.2	102271998	ARID1A	AT rich interactive domain 1A (SWI-like)%2C transcript variant X2	0.957079	0.0106053
LNC_000019	XLOC_000888	XM_014482862.1	102274341	CPTP	ceramide-1-phosphate transfer protein%2C transcript variant X3	0.950982	0.0129313
LNC_000019	XLOC_000888	XM_005899346.1	102281821	RGN	regucalcin%2C transcript variant X2	0.950785	0.0130092
LNC_000019	XLOC_000888	XM_014478424.1	102280535	LRP2	low density lipoprotein receptor-related protein 2	0.973843	0.00505827
LNC_000019	XLOC_000888	XM_005905214.2	102275072	PLA2G2F	phospholipase A2%2C group IIF	0.97635	0.00435034
LNC_000019	XLOC_000888	XM_005911495.1	102273605	IL5RA	interleukin 5 receptor%2C alpha	0.96853	0.00666979
LNC_000019	XLOC_000888	XM_005904102.2	102275254	SSTR2	somatostatin receptor 2	0.988256	0.00152512
LNC_000019	XLOC_000888	XM_005902589.2	102275249	LOC102275249	chromosome unknown open reading frame%2C human C10orf99	0.978518	0.00376751
LNC_000019	XLOC_000888	XM_005907360.1	102265652	RARRES1	retinoic acid receptor responder (tazarotene induced) 1	0.964237	0.00807481
LNC_000019	XLOC_000888	XM_005897364.2	102287046	DGKB	diacylglycerol kinase%2C beta 90kDa%2C transcript variant X2	0.980279	0.00331461
LNC_000019	XLOC_000888	XM_005892973.1	102283093	EPHA3	EPH receptor A3%2C transcript variant X2	0.961914	0.00887135
LNC_000019	XLOC_000888	XM_005901979.2	102282378	UCHL1	ubiquitin carboxyl-terminal esterase L1 (ubiquitin thiolesterase)%2C transcript variant X1	0.960409	0.00940004
LNC_000019	XLOC_000888	XM_005905906.1	102288036	FMR1	fragile X mental retardation 1%2C transcript variant X3	0.977478	0.00404358
LNC_000019	XLOC_000888	XM_005909166.1	102286442	MAT1A	methionine adenosyltransferase I%2C alpha	0.964716	0.00791379
LNC_000019	XLOC_000888	XM_005901834.2	102278456	OGN	osteoglycin%2C transcript variant X2	0.989211	0.00134312
LNC_000019	XLOC_000888	XM_014481006.1	102277517	TRIM59	tripartite motif containing 59%2C transcript variant X1	0.961254	0.00910191
LNC_000019	XLOC_000888	XM_005893461.2	102287033	TYW3	tRNA-yW synthesizing protein 3 homolog (S. cerevisiae)%2C transcript variant X2	0.972245	0.0055274
LNC_000019	XLOC_000888	XM_014479879.1	102285549	ARMCX1	armadillo repeat containing%2C X-linked 1%2C transcript variant X7	0.988483	0.00148105
LNC_000834	XLOC_038626	XM_005891397.2	102264458	DAXX	death-domain associated protein%2C transcript variant X2	1	9.24269e-12
LNC_000834	XLOC_038626	XM_014478219.1	102271526	CAD	carbamoyl-phosphate synthetase 2%2C aspartate transcarbamylase%2C and dihydroorotase%2C transcript variant X2	1	1.10908e-11
LNC_000834	XLOC_038626	XM_005893772.1	102264471	SLC8A1	solute carrier family 8 (sodium/calcium exchanger)%2C member 1%2C transcript variant X2	0.984637	0.00228065
LNC_000834	XLOC_038626	XM_005901928.1	102266106	BMP4	bone morphogenetic protein 4%2C transcript variant X1	1	9.33012e-11
LNC_000834	XLOC_038626	XM_005899045.2	102281820	PPAT	phosphoribosyl pyrophosphate amidotransferase%2C transcript variant X2	0.978095	0.00387892
LNC_000834	XLOC_038626	XM_005897495.1	102274669	TRPM3	transient receptor potential cation channel%2C subfamily M%2C member 3%2C transcript variant X1	0.999999	6.95883e-10
LNC_000834	XLOC_038626	XM_005901985.2	102283888	RBM47	RNA binding motif protein 47%2C transcript variant X2	1	1.01017e-11
LNC_000834	XLOC_038626	XM_005892097.2	102270175	IP6K1	inositol hexakisphosphate kinase 1%2C transcript variant X2	0.998878	4.50783e-05
LNC_000834	XLOC_038626	XM_014479044.1	102270397	LOC102270397	alpha-2-macroglobulin-like	0.99997	2.02004e-07
LNC_000834	XLOC_038626	XM_005896835.1	102267510	FILIP1L	filamin A interacting protein 1-like%2C transcript variant X2	0.999798	3.45331e-06
LNC_000834	XLOC_038626	XM_005905866.2	102277998	PMEL	premelanosome protein%2C transcript variant X3	0.978545	0.00376035
LNC_000834	XLOC_038626	XM_005891567.1	102269066	TDRD3	tudor domain containing 3%2C transcript variant X3	0.993458	0.000634535
LNC_000834	XLOC_038626	XM_005887649.2	102265649	CCDC120	coiled-coil domain containing 120%2C transcript variant X3	0.976961	0.00418345
LNC_000834	XLOC_038626	XM_005892983.1	102286273	VPS13A	vacuolar protein sorting 13 homolog A (S. cerevisiae)%2C transcript variant X4	1	2.87839e-12
LNC_000834	XLOC_038626	XM_005886641.2	102270515	NUP98	nucleoporin 98kDa%2C transcript variant X1	1	4.89207e-12
LNC_000834	XLOC_038626	XM_014477909.1	102266171	DNTTIP2	deoxynucleotidyltransferase%2C terminal%2C interacting protein 2%2C transcript variant X2	0.965471	0.00766219
LNC_000834	XLOC_038626	XM_005895189.1	102273323	ERC1	ELKS/RAB6-interacting/CAST family member 1%2C transcript variant X4	0.972389	0.00548473
LNC_000834	XLOC_038626	XM_005889317.1	102276527	TENM1	teneurin transmembrane protein 1%2C transcript variant X1	0.997678	0.00013431
LNC_000834	XLOC_038626	XM_005903243.2	102265924	AMIGO2	adhesion molecule with Ig-like domain 2%2C transcript variant X2	1	7.01215e-12
LNC_000834	XLOC_038626	XM_014481506.1	102277811	ITGA4	integrin%2C alpha 4 (antigen CD49D%2C alpha 4 subunit of VLA-4 receptor)%2C transcript variant X2	0.973928	0.00503364
LNC_001445	XLOC_064023	XM_005909009.2	102279240	UHRF1	ubiquitin-like with PHD and ring finger domains 1	-0.965034	0.00780738
LNC_001445	XLOC_064023	XM_005905322.2	102288125	SCNN1G	sodium channel%2C non voltage gated 1 gamma subunit	-0.954277	0.0116557
LNC_001445	XLOC_064023	XM_014478758.1	102270688	UBE2C	ubiquitin-conjugating enzyme E2C%2C transcript variant X3	-0.955219	0.011299
LNC_001445	XLOC_064023	XM_005887958.2	102266329	SDCBP2	syndecan binding protein (syntenin) 2	-0.968643	0.00663426
LNC_001445	XLOC_064023	XM_005887050.2	102274413	ENTPD2	ectonucleoside triphosphate diphosphohydrolase 2	-0.971698	0.00569117
LNC_001445	XLOC_064023	XM_014481008.1	102284000	MEF2A	myocyte enhancer factor 2A%2C transcript variant X3	-0.994382	0.000505104
LNC_001445	XLOC_064023	XM_005892303.1	102288073	BCAS3	breast carcinoma amplified sequence 3%2C transcript variant X2	-0.953196	0.0120695
LNC_001445	XLOC_064023	XM_005910311.2	102270364	LOC102270364	olfactory receptor 51E1	0.969871	0.00624941
LNC_001445	XLOC_064023	XM_014479854.1	102279470	C5AR2	complement component 5a receptor 2%2C transcript variant X2	0.96638	0.00736261
LNC_001445	XLOC_064023	XM_005909440.1	102276619	XRCC6	X-ray repair complementing defective repair in Chinese hamster cells 6%2C transcript variant X4	0.960496	0.00936939
LNC_001445	XLOC_064023	XM_005894917.1	102288279	SETDB1	SET domain%2C bifurcated 1%2C transcript variant X2	-0.981874	0.00292143
LNC_001445	XLOC_064023	XM_014482866.1	102275004	CHRD	chordin%2C transcript variant X1	-0.954418	0.0116019
LNC_001445	XLOC_064023	XM_005895585.1	102275980	LOC102275980	allergen Bos d 2	0.968458	0.0066927
LNC_001445	XLOC_064023	XM_005907732.2	102287862	PI16	peptidase inhibitor 16%2C transcript variant X1	0.974312	0.00492324
LNC_001445	XLOC_064023	XM_014483294.1	102268042	C1RL	complement component 1%2C r subcomponent-like%2C transcript variant X2	-0.978865	0.00367671
LNC_001445	XLOC_064023	XM_014479941.1	102274022	ADGRG6	adhesion G protein-coupled receptor G6%2C transcript variant X2	-0.959904	0.0095799
LNC_001445	XLOC_064023	XM_005901816.2	102272594	LOC102272594	dihydrodiol dehydrogenase 3%2C transcript variant X2	-0.957731	0.0103657
LNC_001445	XLOC_064023	XM_005889132.1	102268305	CCDC129	coiled-coil domain containing 129	0.952753	0.0122405
LNC_001445	XLOC_064023	XM_005906509.2	102270143	PALMD	palmdelphin	0.984652	0.00227714
LNC_001445	XLOC_064023	XM_005902009.1	102267990	LOC102267990	calcitonin	-0.986687	0.00184027
LNC_001445	XLOC_064023	XM_005905373.2	102280526	PYCR1	pyrroline-5-carboxylate reductase 1%2C transcript variant X3	0.951131	0.0128729
LNC_001445	XLOC_064023	XM_005904452.2	102269395	SNCA	synuclein%2C alpha (non A4 component of amyloid precursor)%2C transcript variant X4	0.976023	0.00444082
LNC_001445	XLOC_064023	XM_005891235.1	102286839	KANK4	KN motif and ankyrin repeat domains 4	0.950327	0.0131902
LNC_001445	XLOC_064023	XM_005904593.1	102267813	FGFR4	fibroblast growth factor receptor 4%2C transcript variant X2	-0.995662	0.000342762
LNC_001445	XLOC_064023	XM_005897019.1	102277963	SORCS1	sortilin-related VPS10 domain containing receptor 1%2C transcript variant X1	0.976869	0.00420846
LNC_001445	XLOC_064023	XM_005897368.2	102264394	SOSTDC1	sclerostin domain containing 1	-0.976454	0.00432179
LNC_001445	XLOC_064023	XM_005899987.1	102269175	LOC102269175	60S ribosomal protein L35	-0.959315	0.0097906
LNC_001445	XLOC_064023	XM_005905957.1	102282497	RDM1	RAD52 motif containing 1%2C transcript variant X5	-0.951021	0.0129163
LNC_001445	XLOC_064023	XM_005903166.1	102267893	TENM3	teneurin transmembrane protein 3	0.955975	0.0110151
LNC_001445	XLOC_064023	XM_005893605.1	102280392	CAPN14	calpain 14	-0.964216	0.00808207
LNC_001445	XLOC_064023	XM_014480946.1	102286791	LOC102286791	BOLA class I histocompatibility antigen%2C alpha chain BL3-7-like	-0.994401	0.000502442
LNC_001445	XLOC_064023	XM_005894175.2	102270094	COL19A1	collagen%2C type XIX%2C alpha 1	0.960158	0.00948943
LNC_001445	XLOC_064023	XM_014483502.1	102276066	PHF6	PHD finger protein 6%2C transcript variant X1	0.96694	0.00717994
LNC_001445	XLOC_064023	XM_014481532.1	102275552	NECAP2	NECAP endocytosis associated 2%2C transcript variant X2	0.954156	0.0117015
LNC_001445	XLOC_064023	XM_005889096.2	102281491	ELMO1	engulfment and cell motility 1%2C transcript variant X5	-0.963988	0.00815899
LNC_001445	XLOC_064023	XM_014477840.1	102272947	CORO1A	coronin%2C actin binding protein%2C 1A%2C transcript variant X2	-0.963058	0.00847618
LNC_001445	XLOC_064023	XM_005902994.2	102287928	BNIP3L	BCL2/adenovirus E1B 19kDa interacting protein 3-like%2C transcript variant X3	-0.980157	0.00334545
LNC_001445	XLOC_064023	XM_005902642.2	102267247	PAPD5	PAP associated domain containing 5%2C transcript variant X2	-0.960023	0.00953752
LNC_001445	XLOC_064023	XM_005888937.1	102274816	BUB1B	BUB1 mitotic checkpoint serine/threonine kinase B	-0.96322	0.00842057
LNC_001445	XLOC_064023	XM_005887855.1	102283636	DMRTA1	DMRT-like family A1	0.976692	0.00425653
LNC_001445	XLOC_064023	XM_014476677.1	102280647	FBN3	fibrillin 3	-0.976078	0.00442565
LNC_001445	XLOC_064023	XM_005891708.2	102286737	KIF20A	kinesin family member 20A	-0.964694	0.00792124
LNC_001449	XLOC_064077	XM_005910697.2	102269344	PEX5	peroxisomal biogenesis factor 5%2C transcript variant X1	0.950244	0.0132229
LNC_001449	XLOC_064077	XM_005905373.2	102280526	PYCR1	pyrroline-5-carboxylate reductase 1%2C transcript variant X3	0.986904	0.00179561
LNC_001449	XLOC_064077	XM_005887625.1	102283814	CLCN5	chloride channel%2C voltage-sensitive 5%2C transcript variant X1	0.97631	0.00436151
LNC_001449	XLOC_064077	XM_005910090.2	102279626	LUM	lumican%2C transcript variant X2	0.96546	0.00766587
LNC_001449	XLOC_064077	XM_005893966.2	102278225	SMOX	spermine oxidase%2C transcript variant X3	0.984428	0.0023273
LNC_001449	XLOC_064077	XM_014483096.1	102276149	EIF3K	eukaryotic translation initiation factor 3%2C subunit K%2C transcript variant X1	0.971779	0.00566687
LNC_001449	XLOC_064077	XM_014479191.1	102269275	AMBRA1	autophagy/beclin-1 regulator 1%2C transcript variant X2	0.95726	0.0105384
LNC_001449	XLOC_064077	XM_014476551.1	102268032	HSPA4	heat shock 70kDa protein 4%2C transcript variant X2	-0.966795	0.00722711
LNC_001449	XLOC_064077	XM_005910311.2	102270364	LOC102270364	olfactory receptor 51E1	0.964082	0.00812733
LNC_001449	XLOC_064077	XM_005907489.2	102283349	ENO2	enolase 2 (gamma%2C neuronal)%2C transcript variant X2	0.997721	0.000130589
LNC_001449	XLOC_064077	XM_005891865.2	102264555	IGFBP1	insulin-like growth factor binding protein 1	0.973473	0.00516582
LNC_001449	XLOC_064077	XM_005890114.2	102278207	FABP7	fatty acid binding protein 7%2C brain	0.979253	0.00357608
LNC_001449	XLOC_064077	XM_014481022.1	102270220	MMRN1	multimerin 1%2C transcript variant X2	0.965694	0.00758832
LNC_001449	XLOC_064077	XM_014479854.1	102279470	C5AR2	complement component 5a receptor 2%2C transcript variant X2	0.968784	0.00658968
LNC_001449	XLOC_064077	XM_005892074.2	102286848	RERGL	RERG/RAS-like	0.993715	0.000597609
LNC_001449	XLOC_064077	XM_005892052.1	102279437	ELAVL2	ELAV like neuron-specific RNA binding protein 2%2C transcript variant X3	0.993471	0.000632614
LNC_001449	XLOC_064077	XM_005904041.1	102279763	TSPAN19	tetraspanin 19%2C transcript variant X1	0.971054	0.00588594
LNC_001449	XLOC_064077	XM_005897497.1	102274669	TRPM3	transient receptor potential cation channel%2C subfamily M%2C member 3%2C transcript variant X1	0.997562	0.00014449
LNC_001449	XLOC_064077	XM_014477749.1	102271297	RIMS1	regulating synaptic membrane exocytosis 1%2C transcript variant X4	0.969807	0.0062693
LNC_001449	XLOC_064077	XM_005907732.2	102287862	PI16	peptidase inhibitor 16%2C transcript variant X1	0.951086	0.0128905
LNC_001449	XLOC_064077	XM_014479220.1	102282470	AASDH	aminoadipate-semialdehyde dehydrogenase%2C transcript variant X2	0.998254	8.75888e-05
LNC_001449	XLOC_064077	XM_005893537.2	102284689	UCP2	uncoupling protein 2 (mitochondrial%2C proton carrier)	-0.960543	0.00935278
LNC_001449	XLOC_064077	XM_005895883.2	102271998	ARID1A	AT rich interactive domain 1A (SWI-like)%2C transcript variant X2	0.993959	0.000563134
LNC_001449	XLOC_064077	XM_005909169.2	102287014	FOXO3	forkhead box O3%2C transcript variant X3	0.981237	0.00307657
LNC_001449	XLOC_064077	XM_014482862.1	102274341	CPTP	ceramide-1-phosphate transfer protein%2C transcript variant X3	0.99514	0.000406387
LNC_001449	XLOC_064077	XM_005886707.1	102268287	RPL17	ribosomal protein L17%2C transcript variant X3	0.985866	0.00201275
LNC_001449	XLOC_064077	XM_014483367.1	102283463	LOC102283463	HLA class II histocompatibility antigen%2C DR alpha chain%2C transcript variant X2	0.963649	0.00827426
LNC_001449	XLOC_064077	XM_014483637.1	102273311	CNTN4	contactin 4	0.975855	0.00448743
LNC_001449	XLOC_064077	XM_005887301.2	102280056	DKK2	dickkopf WNT signaling pathway inhibitor 2	0.991523	0.000935672
LNC_001449	XLOC_064077	XM_014481088.1	102267333	ZNF346	zinc finger protein 346%2C transcript variant X6	0.989286	0.0013292
LNC_001449	XLOC_064077	XM_005901829.2	102277220	ECM2	extracellular matrix protein 2%2C female organ and adipocyte specific%2C transcript variant X1	0.970226	0.00613953
LNC_001449	XLOC_064077	XM_014480130.1	102279861	TRHDE	thyrotropin-releasing hormone degrading enzyme	-0.966758	0.00723914
LNC_001449	XLOC_064077	XM_005900483.2	102284160	ELMOD1	ELMO/CED-12 domain containing 1%2C transcript variant X1	0.976855	0.00421228
LNC_001449	XLOC_064077	XM_005906335.2	102285763	LOC102285763	chromosome unknown open reading frame%2C human C16orf45	0.966148	0.00743858
LNC_001449	XLOC_064077	XM_005893092.2	102270667	RGL1	ral guanine nucleotide dissociation stimulator-like 1%2C transcript variant X2	0.963332	0.00838243
LNC_001449	XLOC_064077	XM_005889132.1	102268305	CCDC129	coiled-coil domain containing 129	0.95299	0.0121487
LNC_001449	XLOC_064077	XM_005899346.1	102281821	RGN	regucalcin%2C transcript variant X2	0.995196	0.00039938
LNC_001449	XLOC_064077	XM_014482378.1	102287766	WDR87	WD repeat domain 87%2C transcript variant X1	-0.979342	0.00355324
LNC_001449	XLOC_064077	XM_005887372.2	102276955	LOC102276955	granzyme A	0.965415	0.00768058
LNC_001449	XLOC_064077	XM_005893149.2	102264566	MEPCE	methylphosphate capping enzyme%2C transcript variant X2	0.962951	0.00851272
LNC_001449	XLOC_064077	XM_005906599.1	102280253	CRABP1	cellular retinoic acid binding protein 1%2C transcript variant X1	0.994167	0.000534242
LNC_001449	XLOC_064077	XM_005901003.1	102279752	KIAA1324L	KIAA1324-like ortholog%2C transcript variant X3	0.988151	0.00154545
LNC_001449	XLOC_064077	XM_005897105.2	102283773	TBCEL	tubulin folding cofactor E-like%2C transcript variant X1	0.963343	0.00837839
LNC_001449	XLOC_064077	XM_005896951.2	102279745	HTR1B	5-hydroxytryptamine (serotonin) receptor 1B%2C G protein-coupled	0.985573	0.00207576
LNC_001449	XLOC_064077	XM_005905214.2	102275072	PLA2G2F	phospholipase A2%2C group IIF	0.9747	0.00481227
LNC_001449	XLOC_064077	XM_014483038.1	102271603	LOC102271603	annexin A8%2C transcript variant X4	0.95355	0.0119333
LNC_001449	XLOC_064077	XM_014477591.1	102270003	LETM2	leucine zipper-EF-hand containing transmembrane protein 2%2C transcript variant X1	0.999148	2.98424e-05
LNC_001449	XLOC_064077	XM_005911495.1	102273605	IL5RA	interleukin 5 receptor%2C alpha	0.972957	0.00531686
LNC_001449	XLOC_064077	XM_005902402.2	102277706	MYOC	myocilin%2C trabecular meshwork inducible glucocorticoid response	0.95313	0.0120947
LNC_001449	XLOC_064077	XM_005898394.2	102271535	COL6A5	collagen%2C type VI%2C alpha 5	0.952383	0.0123838
LNC_001449	XLOC_064077	XM_014476485.1	102281395	HINT3	histidine triad nucleotide binding protein 3%2C transcript variant X1	-0.974968	0.00473637
LNC_001449	XLOC_064077	XM_005905587.1	102281570	CDH11	cadherin 11%2C type 2%2C OB-cadherin (osteoblast)	0.980672	0.00321628
LNC_001449	XLOC_064077	XM_005889543.1	102279616	GULP1	GULP%2C engulfment adaptor PTB domain containing 1%2C transcript variant X2	0.95001	0.013316
LNC_001449	XLOC_064077	XM_014476680.1	102275960	CCL25	chemokine (C-C motif) ligand 25%2C transcript variant X2	0.991535	0.000933783
LNC_001449	XLOC_064077	XM_005899666.1	102288203	LOC102288203	C-C motif chemokine 15	0.962046	0.00882551
LNC_001449	XLOC_064077	XM_014476755.1	102281782	MITF	microphthalmia-associated transcription factor%2C transcript variant X6	0.968364	0.00672243
LNC_001449	XLOC_064077	XM_005895983.2	102279741	PPP1R16B	protein phosphatase 1%2C regulatory subunit 16B%2C transcript variant X2	-0.970198	0.00614819
LNC_001449	XLOC_064077	XM_005905933.1	102275745	PDE1A	phosphodiesterase 1A%2C calmodulin-dependent%2C transcript variant X2	0.981137	0.00310106
LNC_001449	XLOC_064077	XM_005897019.1	102277963	SORCS1	sortilin-related VPS10 domain containing receptor 1%2C transcript variant X1	0.967955	0.00685299
LNC_001449	XLOC_064077	XM_005892515.2	102277667	PEX5L	peroxisomal biogenesis factor 5-like%2C transcript variant X6	0.977653	0.00399683
LNC_001449	XLOC_064077	XM_014477194.1	102287978	ORC6	origin recognition complex%2C subunit 6%2C transcript variant X3	0.95671	0.0107416
LNC_001449	XLOC_064077	XM_005905957.1	102282497	RDM1	RAD52 motif containing 1%2C transcript variant X5	-0.962619	0.00862699
LNC_001449	XLOC_064077	XM_005910087.2	102278770	DCN	decorin%2C transcript variant X1	0.95114	0.0128694
LNC_001449	XLOC_064077	XM_014480679.1	102270415	RABL2B	RAB%2C member of RAS oncogene family-like 2B%2C transcript variant X4	-0.958853	0.00995742
LNC_001449	XLOC_064077	XM_014483612.1	102277668	PTGER3	prostaglandin E receptor 3 (subtype EP3)%2C transcript variant X3	0.99618	0.000283249
LNC_001449	XLOC_064077	XM_005891599.1	102281037	KCNIP3	Kv channel interacting protein 3%2C calsenilin%2C transcript variant X3	0.953286	0.0120349
LNC_001449	XLOC_064077	XM_014477779.1	102264752	ADAT1	adenosine deaminase%2C tRNA-specific 1	-0.970247	0.00613305
LNC_001449	XLOC_064077	XM_005894682.2	102286099	FAM69A	family with sequence similarity 69%2C member A%2C transcript variant X3	0.968112	0.00680289
LNC_001449	XLOC_064077	XM_014483502.1	102276066	PHF6	PHD finger protein 6%2C transcript variant X1	0.982068	0.00287479
LNC_001449	XLOC_064077	XM_005902864.2	102272482	FANK1	fibronectin type III and ankyrin repeat domains 1	0.972551	0.00543652
LNC_001449	XLOC_064077	XM_005909166.1	102286442	MAT1A	methionine adenosyltransferase I%2C alpha	0.981225	0.00307936
LNC_001449	XLOC_064077	XM_014481532.1	102275552	NECAP2	NECAP endocytosis associated 2%2C transcript variant X2	0.98212	0.00286237
LNC_001449	XLOC_064077	XM_005901834.2	102278456	OGN	osteoglycin%2C transcript variant X2	0.954601	0.0115324
LNC_001449	XLOC_064077	XM_014477840.1	102272947	CORO1A	coronin%2C actin binding protein%2C 1A%2C transcript variant X2	-0.957811	0.0103362
LNC_001449	XLOC_064077	XM_005904102.2	102275254	SSTR2	somatostatin receptor 2	0.963788	0.00822696
LNC_001449	XLOC_064077	XM_014480477.1	102285092	SMOC2	SPARC related modular calcium binding 2	0.994682	0.000465176
LNC_001449	XLOC_064077	XM_005897364.2	102287046	DGKB	diacylglycerol kinase%2C beta 90kDa%2C transcript variant X2	0.957014	0.0106292
LNC_001449	XLOC_064077	XM_005902218.2	102286123	LOC102286123	neuroendocrine secretory protein 55	0.975991	0.00444951
LNC_001449	XLOC_064077	XM_005894690.2	102287992	TMED5	transmembrane p24 trafficking protein 5%2C transcript variant X2	0.998774	5.15315e-05
LNC_001449	XLOC_064077	XM_005910632.2	102267388	GPM6A	glycoprotein M6A	0.960473	0.00937728
LNC_001449	XLOC_064077	XM_005902600.2	102279297	SPP2	secreted phosphoprotein 2%2C 24kDa	0.958384	0.0101273
LNC_001449	XLOC_064077	XM_014479343.1	102264401	CBY1	chibby homolog 1 (Drosophila)%2C transcript variant X6	0.990321	0.00114144
LNC_001449	XLOC_064077	XM_005899145.2	102265246	CXCL13	chemokine (C-X-C motif) ligand 13	0.968246	0.00676005
LNC_001449	XLOC_064077	XM_005895585.1	102275980	LOC102275980	allergen Bos d 2	0.966882	0.00719882
LNC_001449	XLOC_064077	XM_014481006.1	102277517	TRIM59	tripartite motif containing 59%2C transcript variant X1	0.989769	0.00124028
LNC_001449	XLOC_064077	XM_014476653.1	102278302	NUMBL	numb homolog (Drosophila)-like%2C transcript variant X1	0.99856	6.55688e-05
LNC_001449	XLOC_064077	XM_005907360.1	102265652	RARRES1	retinoic acid receptor responder (tazarotene induced) 1	0.97437	0.00490659
LNC_001449	XLOC_064077	XM_005902982.2	102285454	NEFL	neurofilament%2C light polypeptide%2C transcript variant X3	0.998912	4.30728e-05
LNC_001449	XLOC_064077	XM_005893461.2	102287033	TYW3	tRNA-yW synthesizing protein 3 homolog (S. cerevisiae)%2C transcript variant X2	0.978975	0.00364806
LNC_001449	XLOC_064077	XM_005891053.2	102269708	MCM8	minichromosome maintenance 8 homologous recombination repair factor%2C transcript variant X1	0.999315	2.15039e-05
LNC_001449	XLOC_064077	XM_005905906.1	102288036	FMR1	fragile X mental retardation 1%2C transcript variant X3	0.965621	0.0076123
LNC_001449	XLOC_064077	XM_005895731.2	102272660	MPV17	MpV17 mitochondrial inner membrane protein%2C transcript variant X3	-0.977055	0.00415783
LNC_001449	XLOC_064077	XM_014478406.1	102280971	TRPM1	transient receptor potential cation channel%2C subfamily M%2C member 1	0.951471	0.0127395
LNC_001449	XLOC_064077	XM_005889572.1	102266909	RIMBP2	RIMS binding protein 2	-0.955782	0.0110875
LNC_001449	XLOC_064077	XM_005892640.2	102272551	NCDN	neurochondrin%2C transcript variant X1	-0.952162	0.0124694
LNC_000763	XLOC_035018	XM_005911983.1	102283085	LONRF2	LON peptidase N-terminal domain and ring finger 2	-0.984715	0.00226315
LNC_000763	XLOC_035018	XM_014480523.1	102269014	RSPH10B	radial spoke head 10 homolog B (Chlamydomonas)%2C transcript variant X2	-0.959682	0.00965918
LNC_000763	XLOC_035018	XM_005904011.1	102269672	BAG5	BCL2-associated athanogene 5%2C transcript variant X2	0.981125	0.00310417
LNC_000763	XLOC_035018	XM_014480104.1	102276662	CTDSP2	CTD (carboxy-terminal domain%2C RNA polymerase II%2C polypeptide A) small phosphatase 2%2C transcript variant X3	0.990978	0.00102735
LNC_000763	XLOC_035018	XM_005908318.2	102266058	CD163	CD163 molecule%2C transcript variant X1	-0.966857	0.00720679
LNC_000763	XLOC_035018	XM_005906339.1	102286611	NTAN1	N-terminal asparagine amidase%2C transcript variant X2	-0.985578	0.00207454
LNC_000763	XLOC_035018	XM_005903051.2	102278916	CCL19	chemokine (C-C motif) ligand 19%2C transcript variant X1	0.98317	0.00261436
LNC_000763	XLOC_035018	XM_005899938.1	102278729	IL1RL1	interleukin 1 receptor-like 1	-0.968322	0.00673586
LNC_000763	XLOC_035018	XM_005901696.2	102285843	R3HDM2	R3H domain containing 2%2C transcript variant X2	0.960196	0.00947573
LNC_000763	XLOC_035018	XM_005900795.2	102281163	OSBPL6	oxysterol binding protein-like 6%2C transcript variant X1	0.984916	0.00221879
LNC_000763	XLOC_035018	XM_005903687.1	102284072	HOXA1	homeobox A1%2C transcript variant X2	0.965661	0.00759913
LNC_000763	XLOC_035018	XM_014479961.1	102277418	LOC102277418	secretoglobin family 1D member%2C transcript variant X1	0.960467	0.00937945
LNC_000763	XLOC_035018	XM_005908783.2	102266342	PPP2R4	protein phosphatase 2A activator%2C regulatory subunit 4%2C transcript variant X2	0.983379	0.00256589
LNC_000763	XLOC_035018	XM_014480309.1	102277039	LSS	lanosterol synthase (2%2C3-oxidosqualene-lanosterol cyclase)%2C transcript variant X3	0.976988	0.0041761
LNC_000763	XLOC_035018	XM_005905022.2	102285006	SPIB	Spi-B transcription factor (Spi-1/PU.1 related)%2C transcript variant X2	0.956451	0.0108378
LNC_000763	XLOC_035018	XM_005890701.2	102268402	ZEB2	zinc finger E-box binding homeobox 2%2C transcript variant X1	-0.953916	0.0117932
LNC_000763	XLOC_035018	XM_014478853.1	102287434	CELF2	CUGBP%2C Elav-like family member 2%2C transcript variant X5	0.988508	0.00147637
LNC_000763	XLOC_035018	XM_014477534.1	102270091	MYOM1	myomesin 1%2C transcript variant X2	0.967118	0.00712231
LNC_000763	XLOC_035018	XM_014478982.1	102275465	TEX2	testis expressed 2%2C transcript variant X3	0.989335	0.00132006
LNC_000763	XLOC_035018	XM_005896393.2	102270959	LOC102270959	tubulin alpha-1C chain	0.970718	0.0059885
LNC_000763	XLOC_035018	XM_014476542.1	102275491	NME1	NME/NM23 nucleoside diphosphate kinase 1%2C transcript variant X5	0.971819	0.00565489
LNC_000763	XLOC_035018	XM_005888625.1	102286911	GSDMD	gasdermin D%2C transcript variant X2	0.972521	0.00544556
LNC_000763	XLOC_035018	XM_014476280.1	102284377	LOC102284377	SCO-spondin	0.982854	0.00268813
LNC_000763	XLOC_035018	XM_005889333.2	102281669	TNPO1	transportin 1%2C transcript variant X3	-0.96579	0.00755666
LNC_000763	XLOC_035018	XM_014479938.1	102270609	HPSE2	heparanase 2 (inactive)	-0.966872	0.0072022
LNC_000763	XLOC_035018	XM_014478570.1	102272001	TMEM14A	transmembrane protein 14A%2C transcript variant X1	0.965756	0.00756786
LNC_000763	XLOC_035018	XM_005909503.2	102275287	THPO	thrombopoietin%2C transcript variant X2	0.952581	0.0123067
LNC_000763	XLOC_035018	XM_005890238.1	102266632	LOC102266632	platelet glycoprotein 4%2C transcript variant X2	0.988122	0.0015513
LNC_000763	XLOC_035018	XM_014477926.1	102266742	FMNL2	formin-like 2%2C transcript variant X3	0.999714	5.79752e-06
LNC_000428	XLOC_020868	XM_005911983.1	102283085	LONRF2	LON peptidase N-terminal domain and ring finger 2	-0.967352	0.00704674
LNC_000428	XLOC_020868	XM_005897357.2	102285828	ETV1	ets variant 1%2C transcript variant X7	0.96556	0.00763256
LNC_000428	XLOC_020868	XM_014480523.1	102269014	RSPH10B	radial spoke head 10 homolog B (Chlamydomonas)%2C transcript variant X2	-0.952351	0.0123961
LNC_000428	XLOC_020868	XM_005904011.1	102269672	BAG5	BCL2-associated athanogene 5%2C transcript variant X2	0.977634	0.00400192
LNC_000428	XLOC_020868	XM_014480104.1	102276662	CTDSP2	CTD (carboxy-terminal domain%2C RNA polymerase II%2C polypeptide A) small phosphatase 2%2C transcript variant X3	0.999907	1.07192e-06
LNC_000428	XLOC_020868	XM_005908318.2	102266058	CD163	CD163 molecule%2C transcript variant X1	-0.963324	0.00838484
LNC_000428	XLOC_020868	XM_005906339.1	102286611	NTAN1	N-terminal asparagine amidase%2C transcript variant X2	-0.969671	0.00631157
LNC_000428	XLOC_020868	XM_005903051.2	102278916	CCL19	chemokine (C-C motif) ligand 19%2C transcript variant X1	0.990905	0.00103977
LNC_000428	XLOC_020868	XM_005907145.1	102266515	POSTN	periostin%2C osteoblast specific factor%2C transcript variant X3	0.952481	0.0123456
LNC_000428	XLOC_020868	XM_005899938.1	102278729	IL1RL1	interleukin 1 receptor-like 1	-0.95197	0.0125442
LNC_000428	XLOC_020868	XM_005901696.2	102285843	R3HDM2	R3H domain containing 2%2C transcript variant X2	0.95583	0.0110696
LNC_000428	XLOC_020868	XM_005900795.2	102281163	OSBPL6	oxysterol binding protein-like 6%2C transcript variant X1	0.964918	0.00784626
LNC_000428	XLOC_020868	XM_005903687.1	102284072	HOXA1	homeobox A1%2C transcript variant X2	0.957085	0.0106032
LNC_000428	XLOC_020868	XM_014479961.1	102277418	LOC102277418	secretoglobin family 1D member%2C transcript variant X1	0.966808	0.00722297
LNC_000428	XLOC_020868	XM_005888531.2	102281859	KCNT1	potassium channel%2C sodium activated subfamily T%2C member 1	0.97106	0.00588431
LNC_000428	XLOC_020868	XM_005908783.2	102266342	PPP2R4	protein phosphatase 2A activator%2C regulatory subunit 4%2C transcript variant X2	0.99633	0.000266783
LNC_000428	XLOC_020868	XM_014480309.1	102277039	LSS	lanosterol synthase (2%2C3-oxidosqualene-lanosterol cyclase)%2C transcript variant X3	0.973357	0.00519962
LNC_000428	XLOC_020868	XM_005905022.2	102285006	SPIB	Spi-B transcription factor (Spi-1/PU.1 related)%2C transcript variant X2	0.969476	0.00637235
LNC_000428	XLOC_020868	XM_014478853.1	102287434	CELF2	CUGBP%2C Elav-like family member 2%2C transcript variant X5	0.972033	0.00559091
LNC_000428	XLOC_020868	XM_014477534.1	102270091	MYOM1	myomesin 1%2C transcript variant X2	0.981875	0.00292136
LNC_000428	XLOC_020868	XM_005889162.2	102277735	CHCHD7	coiled-coil-helix-coiled-coil-helix domain containing 7%2C transcript variant X1	0.953267	0.0120419
LNC_000428	XLOC_020868	XM_014478982.1	102275465	TEX2	testis expressed 2%2C transcript variant X3	0.990975	0.00102785
LNC_000428	XLOC_020868	XM_005896393.2	102270959	LOC102270959	tubulin alpha-1C chain	0.976785	0.00423124
LNC_000428	XLOC_020868	XM_014476542.1	102275491	NME1	NME/NM23 nucleoside diphosphate kinase 1%2C transcript variant X5	0.964782	0.00789173
LNC_000428	XLOC_020868	XM_005892387.2	102265587	FANCA	Fanconi anemia%2C complementation group A	0.973407	0.00518508
LNC_000428	XLOC_020868	XM_005888625.1	102286911	GSDMD	gasdermin D%2C transcript variant X2	0.970812	0.00595975
LNC_000428	XLOC_020868	XM_014476280.1	102284377	LOC102284377	SCO-spondin	0.997489	0.000150948
LNC_000428	XLOC_020868	XM_005889333.2	102281669	TNPO1	transportin 1%2C transcript variant X3	-0.972222	0.00553441
LNC_000428	XLOC_020868	XM_014479938.1	102270609	HPSE2	heparanase 2 (inactive)	-0.962469	0.00867885
LNC_000428	XLOC_020868	XM_014478570.1	102272001	TMEM14A	transmembrane protein 14A%2C transcript variant X1	0.987177	0.00173971
LNC_000428	XLOC_020868	XM_005890238.1	102266632	LOC102266632	platelet glycoprotein 4%2C transcript variant X2	0.997471	0.000152651
LNC_000428	XLOC_020868	XM_014477926.1	102266742	FMNL2	formin-like 2%2C transcript variant X3	0.989289	0.00132856
LNC_000428	XLOC_020868	XM_005899836.1	102270310	SFRP1	secreted frizzled-related protein 1	-0.954159	0.0117004
LNC_000771	XLOC_035476	XM_005909009.2	102279240	UHRF1	ubiquitin-like with PHD and ring finger domains 1	0.964145	0.00810621
LNC_000771	XLOC_035476	XM_005910982.2	102279719	LOC102279719	NKG2-A/NKG2-B type II integral membrane protein%2C transcript variant X1	0.976364	0.00434658
LNC_000771	XLOC_035476	XM_005887958.2	102266329	SDCBP2	syndecan binding protein (syntenin) 2	0.959813	0.00961232
LNC_000771	XLOC_035476	XM_014476956.1	102278310	BUB1	BUB1 mitotic checkpoint serine/threonine kinase	0.990409	0.00112597
LNC_000771	XLOC_035476	XM_005907941.2	102285393	MIF4GD	MIF4G domain containing%2C transcript variant X2	0.97261	0.00541905
LNC_000771	XLOC_035476	XM_014476509.1	102283742	WISP3	WNT1 inducible signaling pathway protein 3%2C transcript variant X1	0.978158	0.00386233
LNC_000771	XLOC_035476	XM_005907053.1	102287946	KIF15	kinesin family member 15%2C transcript variant X1	0.979741	0.00345105
LNC_000771	XLOC_035476	XM_005897216.2	102268705	ASPM	abnormal spindle microtubule assembly%2C transcript variant X1	0.996931	0.000204025
LNC_000771	XLOC_035476	XM_005888187.2	102267457	SPAG5	sperm associated antigen 5	0.988679	0.00144357
LNC_000771	XLOC_035476	XM_005908733.2	102275281	IL18BP	interleukin 18 binding protein	0.967833	0.00689183
LNC_000771	XLOC_035476	XM_005894534.2	102286949	KIAA0101	KIAA0101 ortholog%2C transcript variant X1	0.951299	0.0128067
LNC_000771	XLOC_035476	XM_005903012.2	102268362	APTX	aprataxin%2C transcript variant X1	0.978489	0.00377507
LNC_000771	XLOC_035476	XM_005897345.2	102282836	KLHL5	kelch-like family member 5%2C transcript variant X2	0.981886	0.00291869
LNC_000771	XLOC_035476	XM_005904600.1	102269766	MXD3	MAX dimerization protein 3%2C transcript variant X2	0.97434	0.00491526
LNC_000771	XLOC_035476	XM_005893652.2	102270577	NDC80	NDC80 kinetochore complex component	0.978817	0.0036892
LNC_000771	XLOC_035476	XM_014482866.1	102275004	CHRD	chordin%2C transcript variant X1	0.978672	0.00372701
LNC_000771	XLOC_035476	XM_005889909.1	102284855	CCNB2	cyclin B2	0.971528	0.00574253
LNC_000771	XLOC_035476	XM_005901816.2	102272594	LOC102272594	dihydrodiol dehydrogenase 3%2C transcript variant X2	0.986565	0.00186565
LNC_000771	XLOC_035476	XM_005894775.2	102265134	NEB	nebulin	0.975672	0.00453828
LNC_000771	XLOC_035476	XM_005887791.2	102287856	LOC102287856	putative 60S ribosomal protein L37a	0.993735	0.000594669
LNC_000771	XLOC_035476	XM_005893137.2	102285241	AZGP1	alpha-2-glycoprotein 1%2C zinc-binding	0.959565	0.00970117
LNC_000771	XLOC_035476	XM_005910158.2	102279335	LOC102279335	histone H2B type 1	0.983234	0.00259945
LNC_000771	XLOC_035476	XM_005892472.1	102267287	ARHGAP11A	Rho GTPase activating protein 11A	0.9805	0.00325913
LNC_000771	XLOC_035476	XM_014478410.1	102284145	CDPF1	cysteine-rich%2C DPF motif domain containing 1%2C transcript variant X2	0.952543	0.0123217
LNC_000771	XLOC_035476	XM_005903301.1	102284533	PREPL	prolyl endopeptidase-like%2C transcript variant X3	0.97556	0.00456967
LNC_000771	XLOC_035476	XM_005906797.1	102268481	DEPDC1	DEP domain containing 1%2C transcript variant X1	0.988059	0.00156364
LNC_000771	XLOC_035476	XM_005892219.2	102282158	LOC102282158	histone H1.1	0.972391	0.00548412
LNC_000771	XLOC_035476	XM_014480754.1	102274791	DIO1	deiodinase%2C iodothyronine%2C type I%2C transcript variant X3	0.952259	0.0124317
LNC_000771	XLOC_035476	XM_005897065.2	102272184	NCAPG	non-SMC condensin I complex%2C subunit G	0.982322	0.00281398
LNC_000771	XLOC_035476	XM_014479249.1	102272961	MKI67	marker of proliferation Ki-67	0.988312	0.00151413
LNC_000771	XLOC_035476	XM_014478996.1	102286579	CDC20	cell division cycle 20	0.990739	0.00106843
LNC_000771	XLOC_035476	XM_005892647.1	102274366	AGO3	argonaute RISC catalytic component 3%2C transcript variant X1	0.989086	0.00136649
LNC_000771	XLOC_035476	XM_005905046.2	102269298	DLGAP5	discs%2C large (Drosophila) homolog-associated protein 5	0.995409	0.000373126
LNC_000771	XLOC_035476	XM_014483403.1	102284957	CHD1L	chromodomain helicase DNA binding protein 1-like%2C transcript variant X3	0.985249	0.00214596
LNC_000771	XLOC_035476	XM_005903344.2	102274688	KIF18B	kinesin family member 18B	0.985441	0.00210422
LNC_000771	XLOC_035476	XM_014482815.1	102280554	RHOA	ras homolog family member A%2C transcript variant X1	0.979337	0.00355447
LNC_000771	XLOC_035476	XM_005896570.2	102275618	RRAD	Ras-related associated with diabetes	0.967666	0.00694567
LNC_000771	XLOC_035476	XM_014478879.1	102276087	TOP2A	topoisomerase (DNA) II alpha%2C transcript variant X2	0.96693	0.00718327
LNC_000771	XLOC_035476	XM_005892326.2	102271891	IL1R2	interleukin 1 receptor%2C type II	0.992507	0.000777762
LNC_000771	XLOC_035476	XM_005901279.2	102272590	CENPF	centromere protein F%2C 350/400kDa	0.995659	0.000343141
LNC_000771	XLOC_035476	XM_005893248.2	102269254	CDCA8	cell division cycle associated 8	0.993385	0.000645179
LNC_000771	XLOC_035476	XM_005911800.2	102286344	CENPE	centromere protein E%2C 312kDa	0.996557	0.000242365
LNC_000771	XLOC_035476	XM_005898641.2	102284891	LOC102284891	natural killer cells antigen CD94	0.973228	0.00523735
LNC_000771	XLOC_035476	XM_005890038.2	102278296	BCL2L14	BCL2-like 14 (apoptosis facilitator)%2C transcript variant X2	0.996127	0.000289205
LNC_000771	XLOC_035476	XM_005905517.2	102281569	MBOAT2	membrane bound O-acyltransferase domain containing 2	-0.97202	0.00559473
LNC_000771	XLOC_035476	XM_014476608.1	102274613	HSD3B7	hydroxy-delta-5-steroid dehydrogenase%2C 3 beta- and steroid delta-isomerase 7%2C transcript variant X2	0.996888	0.000208317
LNC_000771	XLOC_035476	XM_005889096.2	102281491	ELMO1	engulfment and cell motility 1%2C transcript variant X5	0.982371	0.00280226
LNC_000771	XLOC_035476	XM_014477840.1	102272947	CORO1A	coronin%2C actin binding protein%2C 1A%2C transcript variant X2	0.951748	0.012631
LNC_000771	XLOC_035476	XM_005900836.2	102269287	KIF4A	kinesin family member 4A	0.979569	0.00349478
LNC_000771	XLOC_035476	XM_005911888.2	102270755	OASL	2'-5'-oligoadenylate synthetase-like%2C transcript variant X2	0.998231	8.93082e-05
LNC_000771	XLOC_035476	XM_005888937.1	102274816	BUB1B	BUB1 mitotic checkpoint serine/threonine kinase B	0.96175	0.00892837
LNC_000771	XLOC_035476	XM_014477127.1	102278875	LOC102278875	histone H2B type 1-M%2C transcript variant X1	0.99339	0.00064444
LNC_000771	XLOC_035476	XM_005899400.1	102274774	OGDH	oxoglutarate (alpha-ketoglutarate) dehydrogenase (lipoamide)%2C transcript variant X5	0.956748	0.0107278
LNC_000771	XLOC_035476	XM_014477125.1	102285798	LOC102285798	histone H2A type 1	0.951257	0.0128232
LNC_000771	XLOC_035476	XM_014478443.1	102268001	LOC102268001	multidrug resistance-associated protein 4	0.984986	0.00220344
LNC_000771	XLOC_035476	XM_005900132.1	102264777	GLTSCR1L	GLTSCR1-like%2C transcript variant X1	0.980485	0.00326303
LNC_000771	XLOC_035476	XM_005887855.1	102283636	DMRTA1	DMRT-like family A1	-0.955741	0.0111026
LNC_000771	XLOC_035476	XM_005890630.2	102265859	KIF11	kinesin family member 11	0.952235	0.012441
LNC_000771	XLOC_035476	XM_005897411.2	102277777	CIT	citron rho-interacting serine/threonine kinase%2C transcript variant X2	0.959813	0.00961235
LNC_000771	XLOC_035476	XM_014476663.1	106700606	LOC106700606	myeloid-associated differentiation marker-like	0.984519	0.00230686
LNC_000771	XLOC_035476	XM_005891708.2	102286737	KIF20A	kinesin family member 20A	0.964878	0.00785947
LNC_000771	XLOC_035476	XM_005910035.2	102283564	TPM3	tropomyosin 3%2C transcript variant X4	0.964905	0.00785062
LNC_000771	XLOC_035476	XM_005897076.1	102275427	PPARGC1A	peroxisome proliferator-activated receptor gamma%2C coactivator 1 alpha%2C transcript variant X4	0.970876	0.00594037
LNC_000771	XLOC_035476	XM_005904661.2	102287354	TMED2	transmembrane p24 trafficking protein 2%2C transcript variant X2	0.987679	0.00163867
LNC_001392	XLOC_061457	XM_005891397.2	102264458	DAXX	death-domain associated protein%2C transcript variant X2	0.995127	0.000408044
LNC_001392	XLOC_061457	XM_014478219.1	102271526	CAD	carbamoyl-phosphate synthetase 2%2C aspartate transcarbamylase%2C and dihydroorotase%2C transcript variant X2	0.995156	0.000404351
LNC_001392	XLOC_061457	XM_005893772.1	102264471	SLC8A1	solute carrier family 8 (sodium/calcium exchanger)%2C member 1%2C transcript variant X2	0.993609	0.0006128
LNC_001392	XLOC_061457	XM_005897357.2	102285828	ETV1	ets variant 1%2C transcript variant X7	0.962869	0.00854086
LNC_001392	XLOC_061457	XM_014481697.1	102272613	CAPRIN2	caprin family member 2%2C transcript variant X5	0.955521	0.0111851
LNC_001392	XLOC_061457	XM_005908277.1	102275567	RYR1	ryanodine receptor 1 (skeletal)	0.96695	0.00717667
LNC_001392	XLOC_061457	XM_005909795.2	102271776	BCL2L2	BCL2-like 2%2C transcript variant X3	0.971637	0.00570964
LNC_001392	XLOC_061457	XM_005899045.2	102281820	PPAT	phosphoribosyl pyrophosphate amidotransferase%2C transcript variant X2	0.980844	0.00317355
LNC_001392	XLOC_061457	XM_005907145.1	102266515	POSTN	periostin%2C osteoblast specific factor%2C transcript variant X3	0.957286	0.010529
LNC_001392	XLOC_061457	XM_005897495.1	102274669	TRPM3	transient receptor potential cation channel%2C subfamily M%2C member 3%2C transcript variant X1	0.995157	0.0004043
LNC_001392	XLOC_061457	XM_014476369.1	102275192	STK36	serine/threonine kinase 36%2C transcript variant X2	0.958946	0.00992365
LNC_001392	XLOC_061457	XM_005901985.2	102283888	RBM47	RNA binding motif protein 47%2C transcript variant X2	0.995127	0.000408038
LNC_001392	XLOC_061457	XM_005892097.2	102270175	IP6K1	inositol hexakisphosphate kinase 1%2C transcript variant X2	0.995713	0.00033673
LNC_001392	XLOC_061457	XM_014479044.1	102270397	LOC102270397	alpha-2-macroglobulin-like	0.994346	0.000509896
LNC_001392	XLOC_061457	XM_014479777.1	102279469	PIGO	phosphatidylinositol glycan anchor biosynthesis%2C class O%2C transcript variant X1	0.968065	0.00681772
LNC_001392	XLOC_061457	XM_005905022.2	102285006	SPIB	Spi-B transcription factor (Spi-1/PU.1 related)%2C transcript variant X2	0.957622	0.0104057
LNC_001392	XLOC_061457	XM_005896835.1	102267510	FILIP1L	filamin A interacting protein 1-like%2C transcript variant X2	0.995613	0.000348575
LNC_001392	XLOC_061457	XM_005894499.1	102276261	ATXN2L	ataxin 2-like%2C transcript variant X2	0.9534	0.0119909
LNC_001392	XLOC_061457	XM_005909798.2	102272528	EFS	embryonal Fyn-associated substrate%2C transcript variant X2	0.950882	0.0129709
LNC_001392	XLOC_061457	XM_005905866.2	102277998	PMEL	premelanosome protein%2C transcript variant X3	0.991573	0.000927392
LNC_001392	XLOC_061457	XM_005891567.1	102269066	TDRD3	tudor domain containing 3%2C transcript variant X3	0.997182	0.000179478
LNC_001392	XLOC_061457	XM_005891553.2	102264738	TFB1M	transcription factor B1%2C mitochondrial%2C transcript variant X2	0.960845	0.00924577
LNC_001392	XLOC_061457	XM_005906719.2	102266401	DCTN1	dynactin 1%2C transcript variant X4	0.950459	0.0131381
LNC_001392	XLOC_061457	XM_005901928.1	102266106	BMP4	bone morphogenetic protein 4%2C transcript variant X1	0.995114	0.000409723
LNC_001392	XLOC_061457	XM_005887649.2	102265649	CCDC120	coiled-coil domain containing 120%2C transcript variant X3	0.979417	0.00353395
LNC_001392	XLOC_061457	XM_005892983.1	102286273	VPS13A	vacuolar protein sorting 13 homolog A (S. cerevisiae)%2C transcript variant X4	0.995138	0.000406684
LNC_001392	XLOC_061457	XM_005886641.2	102270515	NUP98	nucleoporin 98kDa%2C transcript variant X1	0.995137	0.000406741
LNC_001392	XLOC_061457	XM_014477909.1	102266171	DNTTIP2	deoxynucleotidyltransferase%2C terminal%2C interacting protein 2%2C transcript variant X2	0.97286	0.00534537
LNC_001392	XLOC_061457	XM_005895189.1	102273323	ERC1	ELKS/RAB6-interacting/CAST family member 1%2C transcript variant X4	0.986803	0.00181638
LNC_001392	XLOC_061457	XM_005889317.1	102276527	TENM1	teneurin transmembrane protein 1%2C transcript variant X1	0.999437	1.60453e-05
LNC_001392	XLOC_061457	XM_005903243.2	102265924	AMIGO2	adhesion molecule with Ig-like domain 2%2C transcript variant X2	0.995148	0.000405471
LNC_001392	XLOC_061457	XM_014481506.1	102277811	ITGA4	integrin%2C alpha 4 (antigen CD49D%2C alpha 4 subunit of VLA-4 receptor)%2C transcript variant X2	0.977077	0.00415175
LNC_001571	XLOC_069415	XM_005899331.2	102277026	ABCA10	ATP-binding cassette%2C sub-family A (ABC1)%2C member 10	-0.993913	0.000569601
LNC_001571	XLOC_069415	XM_005900617.1	102277216	WDFY4	WDFY family member 4	0.982041	0.00288126
LNC_001571	XLOC_069415	XM_005888563.2	102265765	NEK2	NIMA-related kinase 2	0.974182	0.00496061
LNC_001571	XLOC_069415	XM_005896900.1	102286664	FGF13	fibroblast growth factor 13%2C transcript variant X2	-0.963208	0.00842459
LNC_001571	XLOC_069415	XM_005896222.2	102285341	ENPEP	glutamyl aminopeptidase (aminopeptidase A)	-0.969447	0.00638139
LNC_001571	XLOC_069415	XM_014479191.1	102269275	AMBRA1	autophagy/beclin-1 regulator 1%2C transcript variant X2	-0.960325	0.00942987
LNC_001571	XLOC_069415	XM_005903984.2	102284625	CAPN3	calpain 3%2C transcript variant X6	0.952527	0.0123278
LNC_001571	XLOC_069415	XM_005904041.1	102279763	TSPAN19	tetraspanin 19%2C transcript variant X1	-0.959848	0.0095998
LNC_001571	XLOC_069415	XM_005893192.1	102277870	DRD5	dopamine receptor D5	0.952556	0.0123165
LNC_001571	XLOC_069415	XM_005906335.2	102285763	LOC102285763	chromosome unknown open reading frame%2C human C16orf45	-0.950012	0.0133152
LNC_001571	XLOC_069415	XM_005893092.2	102270667	RGL1	ral guanine nucleotide dissociation stimulator-like 1%2C transcript variant X2	-0.962992	0.00849857
LNC_001571	XLOC_069415	XM_005911863.1	102285102	PKHD1	polycystic kidney and hepatic disease 1 (autosomal recessive)	-0.990967	0.00102921
LNC_001571	XLOC_069415	XM_005901003.1	102279752	KIAA1324L	KIAA1324-like ortholog%2C transcript variant X3	-0.961569	0.00899171
LNC_001571	XLOC_069415	XM_014478410.1	102284145	CDPF1	cysteine-rich%2C DPF motif domain containing 1%2C transcript variant X2	0.960214	0.00946923
LNC_001571	XLOC_069415	XM_005896951.2	102279745	HTR1B	5-hydroxytryptamine (serotonin) receptor 1B%2C G protein-coupled	-0.964844	0.00787109
LNC_001571	XLOC_069415	XM_005911495.1	102273605	IL5RA	interleukin 5 receptor%2C alpha	-0.953532	0.0119402
LNC_001571	XLOC_069415	XM_005904755.1	102268463	ZDBF2	zinc finger%2C DBF-type containing 2	0.973118	0.00526938
LNC_001571	XLOC_069415	XM_005904578.1	102286510	GFRA1	GDNF family receptor alpha 1%2C transcript variant X2	0.96686	0.00720607
LNC_001571	XLOC_069415	XM_005889047.2	102286535	PDE4D	phosphodiesterase 4D%2C cAMP-specific%2C transcript variant X6	-0.964093	0.00812363
LNC_001571	XLOC_069415	XM_005889543.1	102279616	GULP1	GULP%2C engulfment adaptor PTB domain containing 1%2C transcript variant X2	-0.981513	0.00300898
LNC_001571	XLOC_069415	XM_014477460.1	102288035	LOC102288035	multidrug resistance-associated protein 4-like	0.971026	0.00589448
LNC_001571	XLOC_069415	XM_014481694.1	102272613	CAPRIN2	caprin family member 2%2C transcript variant X5	0.981893	0.00291691
LNC_001571	XLOC_069415	XM_005891599.1	102281037	KCNIP3	Kv channel interacting protein 3%2C calsenilin%2C transcript variant X3	-0.977015	0.00416873
LNC_001571	XLOC_069415	XM_014481370.1	102287937	TMPO	thymopoietin%2C transcript variant X1	-0.953888	0.0118041
LNC_001571	XLOC_069415	XM_014479599.1	102281439	CKAP2	cytoskeleton associated protein 2%2C transcript variant X1	0.955323	0.0112597
LNC_001571	XLOC_069415	XM_005909166.1	102286442	MAT1A	methionine adenosyltransferase I%2C alpha	-0.969509	0.00636192
LNC_001571	XLOC_069415	XM_014477217.1	102269719	EMC7	ER membrane protein complex subunit 7%2C transcript variant X2	0.958454	0.0101021
LNC_001571	XLOC_069415	XM_014480829.1	102279302	KIAA0408	KIAA0408 ortholog%2C transcript variant X1	-0.992669	0.000752732
LNC_001571	XLOC_069415	XM_005893461.2	102287033	TYW3	tRNA-yW synthesizing protein 3 homolog (S. cerevisiae)%2C transcript variant X2	-0.956032	0.0109938
LNC_001571	XLOC_069415	XM_005905906.1	102288036	FMR1	fragile X mental retardation 1%2C transcript variant X3	-0.955723	0.0111094
LNC_001571	XLOC_069415	XM_005897411.2	102277777	CIT	citron rho-interacting serine/threonine kinase%2C transcript variant X2	0.967988	0.00684232
LNC_001571	XLOC_069415	XM_005895731.2	102272660	MPV17	MpV17 mitochondrial inner membrane protein%2C transcript variant X3	0.970997	0.00590343
LNC_001571	XLOC_069415	XM_005897105.2	102283773	TBCEL	tubulin folding cofactor E-like%2C transcript variant X1	-0.969028	0.00651253
LNC_001571	XLOC_069415	XM_005889572.1	102266909	RIMBP2	RIMS binding protein 2	0.958006	0.0102649
LNC_001571	XLOC_069415	XM_005892640.2	102272551	NCDN	neurochondrin%2C transcript variant X1	0.984001	0.0024235
LNC_000431	XLOC_020938	XM_005891397.2	102264458	DAXX	death-domain associated protein%2C transcript variant X2	0.977183	0.00412329
LNC_000431	XLOC_020938	XM_014481697.1	102272613	CAPRIN2	caprin family member 2%2C transcript variant X5	0.981284	0.00306492
LNC_000431	XLOC_020938	XM_014478219.1	102271526	CAD	carbamoyl-phosphate synthetase 2%2C aspartate transcarbamylase%2C and dihydroorotase%2C transcript variant X2	0.977208	0.00411641
LNC_000431	XLOC_020938	XM_005893772.1	102264471	SLC8A1	solute carrier family 8 (sodium/calcium exchanger)%2C member 1%2C transcript variant X2	0.990771	0.00106283
LNC_000431	XLOC_020938	XM_014476596.1	102269980	KCTD20	potassium channel tetramerization domain containing 20%2C transcript variant X3	0.990961	0.00103025
LNC_000431	XLOC_020938	XM_005899045.2	102281820	PPAT	phosphoribosyl pyrophosphate amidotransferase%2C transcript variant X2	0.999986	6.28571e-08
LNC_000431	XLOC_020938	XM_005892837.1	102285330	TRIM50	tripartite motif containing 50%2C transcript variant X1	0.991403	0.000955574
LNC_000431	XLOC_020938	XM_005897495.1	102274669	TRPM3	transient receptor potential cation channel%2C subfamily M%2C member 3%2C transcript variant X1	0.977401	0.00406426
LNC_000431	XLOC_020938	XM_005894499.1	102276261	ATXN2L	ataxin 2-like%2C transcript variant X2	0.973109	0.00527203
LNC_000431	XLOC_020938	XM_005889317.1	102276527	TENM1	teneurin transmembrane protein 1%2C transcript variant X1	0.981887	0.00291827
LNC_000431	XLOC_020938	XM_005901985.2	102283888	RBM47	RNA binding motif protein 47%2C transcript variant X2	0.977167	0.00412748
LNC_000431	XLOC_020938	XM_005892097.2	102270175	IP6K1	inositol hexakisphosphate kinase 1%2C transcript variant X2	0.98613	0.0019567
LNC_000431	XLOC_020938	XM_014479044.1	102270397	LOC102270397	alpha-2-macroglobulin-like	0.976513	0.00430562
LNC_000431	XLOC_020938	XM_005904917.2	102270619	TSSK4	testis-specific serine kinase 4%2C transcript variant X1	0.98382	0.00246459
LNC_000431	XLOC_020938	XM_005896835.1	102267510	FILIP1L	filamin A interacting protein 1-like%2C transcript variant X2	0.981242	0.00307532
LNC_000431	XLOC_020938	XM_014481302.1	102278554	ZSCAN31	zinc finger and SCAN domain containing 31%2C transcript variant X2	0.969318	0.0064216
LNC_000431	XLOC_020938	XM_005905866.2	102277998	PMEL	premelanosome protein%2C transcript variant X3	0.987257	0.00172347
LNC_000431	XLOC_020938	XM_005891567.1	102269066	TDRD3	tudor domain containing 3%2C transcript variant X3	0.962714	0.00859422
LNC_000431	XLOC_020938	XM_005891553.2	102264738	TFB1M	transcription factor B1%2C mitochondrial%2C transcript variant X2	0.98062	0.00322926
LNC_000431	XLOC_020938	XM_005901928.1	102266106	BMP4	bone morphogenetic protein 4%2C transcript variant X1	0.977179	0.00412434
LNC_000431	XLOC_020938	XM_005887649.2	102265649	CCDC120	coiled-coil domain containing 120%2C transcript variant X3	0.999984	7.68635e-08
LNC_000431	XLOC_020938	XM_005892983.1	102286273	VPS13A	vacuolar protein sorting 13 homolog A (S. cerevisiae)%2C transcript variant X4	0.977182	0.00412345
LNC_000431	XLOC_020938	XM_005901672.2	102279292	OS9	osteosarcoma amplified 9%2C endoplasmic reticulum lectin%2C transcript variant X6	0.966882	0.0071987
LNC_000431	XLOC_020938	XM_005886641.2	102270515	NUP98	nucleoporin 98kDa%2C transcript variant X1	0.977182	0.00412355
LNC_000431	XLOC_020938	XM_014477909.1	102266171	DNTTIP2	deoxynucleotidyltransferase%2C terminal%2C interacting protein 2%2C transcript variant X2	0.96052	0.00936091
LNC_000431	XLOC_020938	XM_005903243.2	102265924	AMIGO2	adhesion molecule with Ig-like domain 2%2C transcript variant X2	0.977173	0.00412595
LNC_000431	XLOC_020938	XM_014481506.1	102277811	ITGA4	integrin%2C alpha 4 (antigen CD49D%2C alpha 4 subunit of VLA-4 receptor)%2C transcript variant X2	0.999891	1.36019e-06
LNC_000530	XLOC_024885	XM_005896408.1	102275324	AQP5	aquaporin 5	0.951481	0.0127355
LNC_000530	XLOC_024885	XM_005896089.1	102265892	HPN	hepsin	0.988973	0.00138779
LNC_000530	XLOC_024885	XM_014481000.1	106701262	LOC106701262	zymogen granule protein 16 homolog B-like	0.953241	0.0120522
LNC_000530	XLOC_024885	XM_005907578.2	102287480	STEFIN-C	stefin-C	0.979546	0.00350084
LNC_000530	XLOC_024885	XM_005910750.2	102267487	ETV5	ets variant 5	0.956002	0.0110052
LNC_000530	XLOC_024885	XM_005887052.2	102274981	PTGDS	prostaglandin D2 synthase 21kDa (brain)	0.951544	0.0127108
LNC_000530	XLOC_024885	XM_005887145.2	102278476	HOMER2	homer scaffolding protein 2	0.974221	0.00494939
LNC_000530	XLOC_024885	XM_005903571.2	102267436	LOC102267436	aldehyde dehydrogenase family 3 member B1	0.98259	0.00275042
LNC_000530	XLOC_024885	XM_014480370.1	102279757	RNF183	ring finger protein 183%2C transcript variant X2	0.964285	0.00805873
LNC_000530	XLOC_024885	XM_014476968.1	102268232	C4BPA	complement component 4 binding protein%2C alpha%2C transcript variant X2	0.984833	0.00223721
LNC_000530	XLOC_024885	XM_005895990.2	102281707	LOC102281707	lipopolysaccharide-binding protein	0.95799	0.010271
LNC_000530	XLOC_024885	XM_005900896.2	102265061	LTF	lactotransferrin%2C transcript variant X1	0.953846	0.0118199
LNC_000530	XLOC_024885	XM_014482963.1	102281032	LOC102281032	aldehyde oxidase 4-like	0.984447	0.00232295
LNC_000530	XLOC_024885	XM_005897056.2	102268544	SLC4A4	solute carrier family 4 (sodium bicarbonate cotransporter)%2C member 4%2C transcript variant X1	0.991871	0.000878799
LNC_000530	XLOC_024885	XM_005898567.2	102283028	RRP15	ribosomal RNA processing 15 homolog%2C transcript variant X2	0.968028	0.00682951
LNC_000530	XLOC_024885	XM_005907294.2	102266801	ENPP3	ectonucleotide pyrophosphatase/phosphodiesterase 3	0.989257	0.00133453
LNC_000530	XLOC_024885	XR_001351818.1	102277057	GALNT5	polypeptide N-acetylgalactosaminyltransferase 5%2C transcript variant X2	0.971181	0.0058475
LNC_000530	XLOC_024885	XM_005894766.2	102285523	MXI1	MAX interactor 1%2C dimerization protein%2C transcript variant X3	0.957488	0.0104547
LNC_000530	XLOC_024885	XM_005891782.1	102286738	ETFA	electron-transfer-flavoprotein%2C alpha polypeptide%2C transcript variant X2	0.954296	0.0116484
LNC_000530	XLOC_024885	XM_005904140.2	102287641	LOC102287641	cytochrome P450 4F6%2C transcript variant X2	0.993313	0.000655725
LNC_000530	XLOC_024885	XM_005891641.2	102268232	C4BPA	complement component 4 binding protein%2C alpha%2C transcript variant X2	0.985471	0.00209766
LNC_000530	XLOC_024885	XM_005901814.2	102272022	LOC102272022	prostaglandin F synthase 2	0.959776	0.00962563
LNC_000530	XLOC_024885	XM_005908360.1	102279036	ABCC11	ATP-binding cassette%2C sub-family C (CFTR/MRP)%2C member 11	0.995342	0.00038139
LNC_000530	XLOC_024885	XM_005894215.2	102280957	TSPAN1	tetraspanin 1	0.985423	0.00210809
LNC_000530	XLOC_024885	XM_005896771.1	102270476	KCNC1	potassium channel%2C voltage gated Shaw related subfamily C%2C member 1	0.955364	0.0112442
LNC_000530	XLOC_024885	XM_014481554.1	102282669	ASGR1	asialoglycoprotein receptor 1%2C transcript variant X3	0.960795	0.00926368
LNC_000530	XLOC_024885	XM_005900937.2	102281640	SLC1A5	solute carrier family 1 (neutral amino acid transporter)%2C member 5%2C transcript variant X1	0.98794	0.00158706
LNC_000530	XLOC_024885	XM_005895482.2	102267504	LOC102267504	serum amyloid A protein-like	0.965654	0.00760152
LNC_000530	XLOC_024885	XM_005904138.1	102287174	LOC102287174	docosahexaenoic acid omega-hydroxylase CYP4F3%2C transcript variant X2	0.998477	7.13489e-05
LNC_000530	XLOC_024885	XM_005892486.1	102272075	LOC102272075	1%2C25-dihydroxyvitamin D(3) 24-hydroxylase%2C mitochondrial%2C transcript variant X1	0.993465	0.000633602
LNC_000530	XLOC_024885	XM_005905802.1	102284632	STRA6	stimulated by retinoic acid 6%2C transcript variant X5	0.964639	0.00793977
LNC_000530	XLOC_024885	XM_014477031.1	102269429	CHI3L1	chitinase 3-like 1 (cartilage glycoprotein-39)	0.955955	0.0110226
LNC_000530	XLOC_024885	XM_005900624.1	102277976	MAPK8	mitogen-activated protein kinase 8%2C transcript variant X3	0.996204	0.000280555
LNC_000530	XLOC_024885	XM_005905728.1	102286322	ARG2	arginase 2	0.98236	0.00280508
LNC_000530	XLOC_024885	XM_005901940.2	102270124	CDO1	cysteine dioxygenase type 1	0.977128	0.00413807
LNC_000530	XLOC_024885	XM_005910752.1	102267763	DGKG	diacylglycerol kinase%2C gamma 90kDa%2C transcript variant X1	0.954935	0.011406
LNC_000530	XLOC_024885	XM_005905040.2	102267336	MYBPC2	myosin binding protein C%2C fast type%2C transcript variant X1	0.959825	0.00960799
LNC_000530	XLOC_024885	XM_005891235.1	102286839	KANK4	KN motif and ankyrin repeat domains 4	-0.951176	0.012855
LNC_000530	XLOC_024885	XM_014481696.1	102272613	CAPRIN2	caprin family member 2%2C transcript variant X5	0.989731	0.00124729
LNC_000530	XLOC_024885	XM_005894014.1	102270376	PLCXD1	phosphatidylinositol-specific phospholipase C%2C X domain containing 1	0.970965	0.00591297
LNC_000530	XLOC_024885	XM_005894863.2	102273612	CCL28	chemokine (C-C motif) ligand 28	0.960661	0.00931094
LNC_000530	XLOC_024885	XM_005893399.1	102267012	MBNL3	muscleblind-like splicing regulator 3%2C transcript variant X2	0.976319	0.004359
LNC_000530	XLOC_024885	XM_005891967.2	102273878	FBXO32	F-box protein 32%2C transcript variant X2	0.990191	0.00116441
LNC_000530	XLOC_024885	XM_005909287.2	102279041	SULF2	sulfatase 2%2C transcript variant X1	0.959677	0.00966107
LNC_000530	XLOC_024885	XM_005900466.2	102277131	GLDN	gliomedin	0.973786	0.00507465
LNC_000530	XLOC_024885	XM_014477763.1	102278050	VCPKMT	valosin containing protein lysine (K) methyltransferase%2C transcript variant X2	0.967762	0.00691486
LNC_000530	XLOC_024885	XM_014479769.1	102271939	PRSS22	protease%2C serine%2C 22	0.987464	0.00168165
LNC_000530	XLOC_024885	XM_014480996.1	102264702	CARHSP1	calcium regulated heat stable protein 1%2C 24kDa%2C transcript variant X3	0.960875	0.00923513
LNC_000530	XLOC_024885	XM_005906778.1	102285954	MDGA1	MAM domain containing glycosylphosphatidylinositol anchor 1	0.98501	0.00219812
LNC_000530	XLOC_024885	XM_005898647.1	102286292	HAX1	HCLS1 associated protein X-1%2C transcript variant X1	0.974821	0.00477802
LNC_000530	XLOC_024885	XM_005890900.2	102282706	CD44	CD44 molecule (Indian blood group)%2C transcript variant X6	0.986067	0.00197011
LNC_000530	XLOC_024885	XM_005891642.2	102268232	C4BPA	complement component 4 binding protein%2C alpha%2C transcript variant X2	0.994984	0.000426156
LNC_000530	XLOC_024885	XM_014476685.1	102274542	ANGPTL4	angiopoietin-like 4%2C transcript variant X2	0.980618	0.00322982
LNC_000530	XLOC_024885	XM_014479111.1	102285260	IQGAP3	IQ motif containing GTPase activating protein 3	0.995746	0.000332906
LNC_000530	XLOC_024885	XM_005886689.2	102284921	CTSB	cathepsin B%2C transcript variant X3	0.958609	0.0100457
LNC_000530	XLOC_024885	XM_005901088.2	102282650	ORM1	orosomucoid 1	0.957602	0.0104127
LNC_000530	XLOC_024885	XM_014477586.1	102264663	LOC102264663	multidrug resistance-associated protein 4-like	0.964102	0.00812062
LNC_000530	XLOC_024885	XM_005895345.1	102271708	SLC26A2	solute carrier family 26 (anion exchanger)%2C member 2	0.956818	0.0107017
LNC_000530	XLOC_024885	XM_005908683.2	102284658	SLC11A2	solute carrier family 11 (proton-coupled divalent metal ion transporter)%2C member 2%2C transcript variant X3	0.951941	0.0125558
LNC_000530	XLOC_024885	XM_005896097.2	102268617	FXYD5	FXYD domain containing ion transport regulator 5%2C transcript variant X3	0.988927	0.00139636
LNC_000530	XLOC_024885	XM_014482264.1	102280915	TMEM104	transmembrane protein 104%2C transcript variant X1	0.968812	0.00658075
LNC_000530	XLOC_024885	XM_005900142.2	102267606	TAF8	TAF8 RNA polymerase II%2C TATA box binding protein (TBP)-associated factor%2C 43kDa%2C transcript variant X2	0.970781	0.00596911
LNC_000530	XLOC_024885	XM_005899819.2	102287443	SLC39A8	solute carrier family 39 (zinc transporter)%2C member 8%2C transcript variant X2	0.997608	0.000140378
LNC_000530	XLOC_024885	XM_005901351.1	102273924	STEAP4	STEAP family member 4	0.983369	0.00256817
LNC_000530	XLOC_024885	XM_005892113.2	102274363	SLC38A3	solute carrier family 38%2C member 3	0.990428	0.0011225
LNC_000530	XLOC_024885	XM_005906917.2	102265758	SLC1A3	solute carrier family 1 (glial high affinity glutamate transporter)%2C member 3%2C transcript variant X1	0.98246	0.00278124
LNC_001269	XLOC_056082	XM_014481000.1	106701262	LOC106701262	zymogen granule protein 16 homolog B-like	0.984758	0.00225383
LNC_001269	XLOC_056082	XM_005905322.2	102288125	SCNN1G	sodium channel%2C non voltage gated 1 gamma subunit	0.967944	0.00685646
LNC_001269	XLOC_056082	XM_014478758.1	102270688	UBE2C	ubiquitin-conjugating enzyme E2C%2C transcript variant X3	0.972621	0.00541591
LNC_001269	XLOC_056082	XM_014476685.1	102274542	ANGPTL4	angiopoietin-like 4%2C transcript variant X2	0.953578	0.0119225
LNC_001269	XLOC_056082	XM_005887052.2	102274981	PTGDS	prostaglandin D2 synthase 21kDa (brain)	0.968281	0.00674903
LNC_001269	XLOC_056082	XM_005887145.2	102278476	HOMER2	homer scaffolding protein 2	0.968316	0.00673785
LNC_001269	XLOC_056082	XM_005895990.2	102281707	LOC102281707	lipopolysaccharide-binding protein	0.951142	0.0128684
LNC_001269	XLOC_056082	XM_005901940.2	102270124	CDO1	cysteine dioxygenase type 1	0.958251	0.0101757
LNC_001269	XLOC_056082	XM_014478623.1	102264960	CSN3	casein kappa%2C transcript variant X2	0.965535	0.007641
LNC_001269	XLOC_056082	XM_014481554.1	102282669	ASGR1	asialoglycoprotein receptor 1%2C transcript variant X3	0.953701	0.0118756
LNC_001269	XLOC_056082	XM_005910679.1	102284393	LOC102284393	sialic acid-binding Ig-like lectin 10%2C transcript variant X4	0.979467	0.00352092
LNC_001269	XLOC_056082	XM_005886689.2	102284921	CTSB	cathepsin B%2C transcript variant X3	0.960238	0.00946067
LNC_001269	XLOC_056082	XM_005898567.2	102283028	RRP15	ribosomal RNA processing 15 homolog%2C transcript variant X2	0.958485	0.0100908
LNC_001269	XLOC_056082	XM_014483533.1	102280288	LOC102280288	complement C4-A-like	0.954739	0.0114804
LNC_001269	XLOC_056082	XM_014483661.1	102267854	LOC102267854	complement C4-like	0.961899	0.00887636
LNC_001269	XLOC_056082	XM_005896771.1	102270476	KCNC1	potassium channel%2C voltage gated Shaw related subfamily C%2C member 1	0.968985	0.00652616
LNC_001269	XLOC_056082	XM_005895751.2	102277484	SUPT7L	SPT7-like STAGA complex gamma subunit%2C transcript variant X2	0.997112	0.000186219
LNC_001269	XLOC_056082	XM_005896408.1	102275324	AQP5	aquaporin 5	0.9811	0.00311029
LNC_001269	XLOC_056082	XM_005895482.2	102267504	LOC102267504	serum amyloid A protein-like	0.964545	0.00797137
LNC_001269	XLOC_056082	XM_005904124.2	102282488	SLC46A2	solute carrier family 46%2C member 2	0.993263	0.000663081
LNC_001269	XLOC_056082	XM_014483221.1	102265304	RELL2	RELT-like 2%2C transcript variant X1	0.989545	0.00128122
LNC_001269	XLOC_056082	XM_014477031.1	102269429	CHI3L1	chitinase 3-like 1 (cartilage glycoprotein-39)	0.976341	0.00435298
LNC_001269	XLOC_056082	XM_005901874.2	102266201	LOC102266201	ribonuclease pancreatic%2C transcript variant X2	0.976675	0.00426131
LNC_001269	XLOC_056082	XM_005896667.2	102285065	RHOT1	ras homolog family member T1%2C transcript variant X1	0.963234	0.00841577
LNC_001269	XLOC_056082	XM_005893605.1	102280392	CAPN14	calpain 14	0.953086	0.0121116
LNC_001269	XLOC_056082	XM_014480996.1	102264702	CARHSP1	calcium regulated heat stable protein 1%2C 24kDa%2C transcript variant X3	0.953415	0.0119853
LNC_001269	XLOC_056082	XM_014482391.1	102280359	UTP14A	UTP14A small subunit (SSU) processome component%2C transcript variant X2	0.998173	9.37081e-05
LNC_001269	XLOC_056082	XM_005910881.2	102288173	LOC102288173	serpin A3-3	0.985944	0.00199615
LNC_001269	XLOC_056082	XM_005900896.2	102265061	LTF	lactotransferrin%2C transcript variant X1	0.985587	0.00207269
LNC_001269	XLOC_056082	XM_005900695.2	102276855	LOC102276855	serum amyloid A protein	0.983311	0.00258155
LNC_001269	XLOC_056082	XM_005900832.1	102267881	SNX12	sorting nexin 12%2C transcript variant X4	0.958655	0.0100291
LNC_001269	XLOC_056082	XM_005894766.2	102285523	MXI1	MAX interactor 1%2C dimerization protein%2C transcript variant X3	0.962934	0.00851845
LNC_001269	XLOC_056082	XM_014481398.1	102272322	TCF12	transcription factor 12%2C transcript variant X5	0.95307	0.0121178
LNC_001269	XLOC_056082	XM_005892303.1	102288073	BCAS3	breast carcinoma amplified sequence 3%2C transcript variant X2	0.976244	0.00437961
LNC_001269	XLOC_056082	XM_005906362.2	102271096	CDC14A	cell division cycle 14A%2C transcript variant X3	0.99105	0.0010151
LNC_001269	XLOC_056082	XM_005890721.1	102274542	ANGPTL4	angiopoietin-like 4%2C transcript variant X2	0.990359	0.00113468
LNC_001269	XLOC_056082	XM_005900142.2	102267606	TAF8	TAF8 RNA polymerase II%2C TATA box binding protein (TBP)-associated factor%2C 43kDa%2C transcript variant X2	0.95105	0.0129048
LNC_001269	XLOC_056082	XM_014479801.1	102265060	GJB1	gap junction protein%2C beta 1%2C 32kDa%2C transcript variant X3	0.951493	0.0127306
LNC_000148	XLOC_007783	XM_005899331.2	102277026	ABCA10	ATP-binding cassette%2C sub-family A (ABC1)%2C member 10	-0.955962	0.01102
LNC_000148	XLOC_007783	XM_014479881.1	102285549	ARMCX1	armadillo repeat containing%2C X-linked 1%2C transcript variant X7	0.973919	0.00503629
LNC_000148	XLOC_007783	XM_014480829.1	102279302	KIAA0408	KIAA0408 ortholog%2C transcript variant X1	-0.965877	0.0075278
LNC_000148	XLOC_007783	XM_014477286.1	102288078	PARK7	parkinson protein 7%2C transcript variant X2	0.977246	0.0041061
LNC_000148	XLOC_007783	XM_005895934.1	102287321	ZNF683	zinc finger protein 683	0.971735	0.00568011
LNC_000148	XLOC_007783	XM_005896251.2	102269089	NTRK2	neurotrophic tyrosine kinase%2C receptor%2C type 2%2C transcript variant X5	0.969074	0.00649825
LNC_000148	XLOC_007783	XM_005896900.1	102286664	FGF13	fibroblast growth factor 13%2C transcript variant X2	-0.961665	0.00895823
LNC_000148	XLOC_007783	XM_005911863.1	102285102	PKHD1	polycystic kidney and hepatic disease 1 (autosomal recessive)	-0.963203	0.0084264
LNC_000148	XLOC_007783	XM_005904578.1	102286510	GFRA1	GDNF family receptor alpha 1%2C transcript variant X2	0.985501	0.0020911
LNC_000148	XLOC_007783	XM_014482692.1	102272811	ABCD1	ATP-binding cassette%2C sub-family D (ALD)%2C member 1%2C transcript variant X2	0.958065	0.0102436
LNC_000148	XLOC_007783	XM_005893192.1	102277870	DRD5	dopamine receptor D5	0.953373	0.0120012
LNC_000148	XLOC_007783	XM_005898945.2	102276379	SPI1	Spi-1 proto-oncogene%2C transcript variant X1	0.971182	0.0058471
LNC_000148	XLOC_007783	XM_005902981.2	102285188	NEFM	neurofilament%2C medium polypeptide	-0.956737	0.0107317
LNC_000148	XLOC_007783	XM_014482484.1	102266808	TPD52L2	tumor protein D52-like 2%2C transcript variant X9	0.955256	0.0112849
LNC_000148	XLOC_007783	XM_014478531.1	102274417	DHRS9	dehydrogenase/reductase (SDR family) member 9%2C transcript variant X2	0.964374	0.00802881
LNC_000148	XLOC_007783	XM_005904755.1	102268463	ZDBF2	zinc finger%2C DBF-type containing 2	0.984678	0.00227154
LNC_000148	XLOC_007783	XM_005887263.1	102269123	ALDH3A1	aldehyde dehydrogenase 3 family%2C member A1	0.975684	0.00453508
LNC_000148	XLOC_007783	XM_005889047.2	102286535	PDE4D	phosphodiesterase 4D%2C cAMP-specific%2C transcript variant X6	-0.954586	0.0115382
LNC_000148	XLOC_007783	XM_005901484.2	102268727	HDLBP	high density lipoprotein binding protein%2C transcript variant X2	0.975446	0.00460153
LNC_000148	XLOC_007783	XM_014482269.1	102284371	HN1	hematological and neurological expressed 1%2C transcript variant X3	0.970953	0.00591674
LNC_000148	XLOC_007783	XM_014481694.1	102272613	CAPRIN2	caprin family member 2%2C transcript variant X5	0.959427	0.00975062
LNC_000148	XLOC_007783	XM_005896181.1	102273616	PJA1	praja ring finger 1%2C E3 ubiquitin protein ligase%2C transcript variant X3	0.975599	0.00455879
LNC_000148	XLOC_007783	XM_005902116.2	102279675	PCBP2	poly(rC) binding protein 2%2C transcript variant X3	0.96101	0.00918787
LNC_000148	XLOC_007783	XM_005894082.2	102288373	PYGM	phosphorylase%2C glycogen%2C muscle%2C transcript variant X2	0.963634	0.00827935
LNC_000148	XLOC_007783	XM_014477674.1	102276551	EFEMP2	EGF containing fibulin-like extracellular matrix protein 2%2C transcript variant X3	0.954678	0.0115033
LNC_000148	XLOC_007783	XM_014478433.1	102266374	TREML2	triggering receptor expressed on myeloid cells-like 2	0.961928	0.00886623
LNC_000148	XLOC_007783	XM_014477217.1	102269719	EMC7	ER membrane protein complex subunit 7%2C transcript variant X2	0.972353	0.00549526
LNC_000148	XLOC_007783	XM_005910260.2	102278687	CATSPERB	catsper channel auxiliary subunit beta	0.994283	0.0005185
LNC_000148	XLOC_007783	XM_005901048.2	102268448	TRAPPC8	trafficking protein particle complex 8%2C transcript variant X2	0.961848	0.00889414
LNC_000148	XLOC_007783	XM_014478902.1	102268710	PBRM1	polybromo 1%2C transcript variant X3	0.974589	0.00484403
LNC_000148	XLOC_007783	XM_005887361.1	102273550	WDR44	WD repeat domain 44%2C transcript variant X1	0.97486	0.00476686
LNC_000910	XLOC_041465	XM_005900832.1	102267881	SNX12	sorting nexin 12%2C transcript variant X4	0.959354	0.00977663
LNC_000910	XLOC_041465	XM_005896089.1	102265892	HPN	hepsin	0.957459	0.0104655
LNC_000910	XLOC_041465	XM_014481000.1	106701262	LOC106701262	zymogen granule protein 16 homolog B-like	0.979016	0.00363747
LNC_000910	XLOC_041465	XM_005905322.2	102288125	SCNN1G	sodium channel%2C non voltage gated 1 gamma subunit	0.964423	0.00801243
LNC_000910	XLOC_041465	XM_014476685.1	102274542	ANGPTL4	angiopoietin-like 4%2C transcript variant X2	0.967764	0.00691414
LNC_000910	XLOC_041465	XM_005887145.2	102278476	HOMER2	homer scaffolding protein 2	0.969785	0.00627614
LNC_000910	XLOC_041465	XM_005903571.2	102267436	LOC102267436	aldehyde dehydrogenase family 3 member B1	0.993162	0.000678126
LNC_000910	XLOC_041465	XM_005901940.2	102270124	CDO1	cysteine dioxygenase type 1	0.962353	0.00871906
LNC_000910	XLOC_041465	XM_014481008.1	102284000	MEF2A	myocyte enhancer factor 2A%2C transcript variant X3	0.954999	0.0113819
LNC_000910	XLOC_041465	XM_014478623.1	102264960	CSN3	casein kappa%2C transcript variant X2	0.953175	0.0120777
LNC_000910	XLOC_041465	XM_005909287.2	102279041	SULF2	sulfatase 2%2C transcript variant X1	0.962026	0.00883245
LNC_000910	XLOC_041465	XM_005900896.2	102265061	LTF	lactotransferrin%2C transcript variant X1	0.967806	0.00690067
LNC_000910	XLOC_041465	XM_005898567.2	102283028	RRP15	ribosomal RNA processing 15 homolog%2C transcript variant X2	0.987292	0.00171633
LNC_000910	XLOC_041465	XM_014478758.1	102270688	UBE2C	ubiquitin-conjugating enzyme E2C%2C transcript variant X3	0.979552	0.00349922
LNC_000910	XLOC_041465	XM_005904140.2	102287641	LOC102287641	cytochrome P450 4F6%2C transcript variant X2	0.961666	0.00895782
LNC_000910	XLOC_041465	XM_005894917.1	102288279	SETDB1	SET domain%2C bifurcated 1%2C transcript variant X2	0.985902	0.00200519
LNC_000910	XLOC_041465	XM_005887052.2	102274981	PTGDS	prostaglandin D2 synthase 21kDa (brain)	0.988018	0.00157158
LNC_000910	XLOC_041465	XM_005904452.2	102269395	SNCA	synuclein%2C alpha (non A4 component of amyloid precursor)%2C transcript variant X4	-0.968527	0.0066709
LNC_000910	XLOC_041465	XM_005908360.1	102279036	ABCC11	ATP-binding cassette%2C sub-family C (CFTR/MRP)%2C member 11	0.967569	0.00697684
LNC_000910	XLOC_041465	XM_014479941.1	102274022	ADGRG6	adhesion G protein-coupled receptor G6%2C transcript variant X2	0.954115	0.0117173
LNC_000910	XLOC_041465	XM_005896771.1	102270476	KCNC1	potassium channel%2C voltage gated Shaw related subfamily C%2C member 1	0.97537	0.00462301
LNC_000910	XLOC_041465	XM_005896408.1	102275324	AQP5	aquaporin 5	0.979021	0.00363608
LNC_000910	XLOC_041465	XM_005895482.2	102267504	LOC102267504	serum amyloid A protein-like	0.975701	0.00453029
LNC_000910	XLOC_041465	XM_005904138.1	102287174	LOC102287174	docosahexaenoic acid omega-hydroxylase CYP4F3%2C transcript variant X2	0.955482	0.0112
LNC_000910	XLOC_041465	XM_014477031.1	102269429	CHI3L1	chitinase 3-like 1 (cartilage glycoprotein-39)	0.954775	0.0114664
LNC_000910	XLOC_041465	XM_005902009.1	102267990	LOC102267990	calcitonin	0.980533	0.00325099
LNC_000910	XLOC_041465	XM_005900624.1	102277976	MAPK8	mitogen-activated protein kinase 8%2C transcript variant X3	0.958703	0.0100117
LNC_000910	XLOC_041465	XM_005906501.2	102268291	ADGRF1	adhesion G protein-coupled receptor F1	0.967645	0.00695212
LNC_000910	XLOC_041465	XM_005891235.1	102286839	KANK4	KN motif and ankyrin repeat domains 4	-0.969892	0.00624284
LNC_000910	XLOC_041465	XM_005904593.1	102267813	FGFR4	fibroblast growth factor receptor 4%2C transcript variant X2	0.956116	0.0109624
LNC_000910	XLOC_041465	XM_014481696.1	102272613	CAPRIN2	caprin family member 2%2C transcript variant X5	0.965245	0.00773722
LNC_000910	XLOC_041465	XM_005894014.1	102270376	PLCXD1	phosphatidylinositol-specific phospholipase C%2C X domain containing 1	0.994772	0.000453465
LNC_000910	XLOC_041465	XM_005897368.2	102264394	SOSTDC1	sclerostin domain containing 1	0.962066	0.00881833
LNC_000910	XLOC_041465	XM_005899987.1	102269175	LOC102269175	60S ribosomal protein L35	0.956205	0.0109294
LNC_000910	XLOC_041465	XM_005901874.2	102266201	LOC102266201	ribonuclease pancreatic%2C transcript variant X2	0.967219	0.00708962
LNC_000910	XLOC_041465	XM_005894863.2	102273612	CCL28	chemokine (C-C motif) ligand 28	0.968907	0.00655079
LNC_000910	XLOC_041465	XM_005903166.1	102267893	TENM3	teneurin transmembrane protein 3	-0.979799	0.0034362
LNC_000910	XLOC_041465	XM_005893605.1	102280392	CAPN14	calpain 14	0.989247	0.00133639
LNC_000910	XLOC_041465	XM_005891967.2	102273878	FBXO32	F-box protein 32%2C transcript variant X2	0.979775	0.00344231
LNC_000910	XLOC_041465	XM_014480946.1	102286791	LOC102286791	BOLA class I histocompatibility antigen%2C alpha chain BL3-7-like	0.952963	0.0121593
LNC_000910	XLOC_041465	XM_005891642.2	102268232	C4BPA	complement component 4 binding protein%2C alpha%2C transcript variant X2	0.980125	0.00335343
LNC_000910	XLOC_041465	XM_005892303.1	102288073	BCAS3	breast carcinoma amplified sequence 3%2C transcript variant X2	0.953896	0.0118009
LNC_000910	XLOC_041465	XM_005890721.1	102274542	ANGPTL4	angiopoietin-like 4%2C transcript variant X2	0.964197	0.00808847
LNC_000910	XLOC_041465	XM_005900142.2	102267606	TAF8	TAF8 RNA polymerase II%2C TATA box binding protein (TBP)-associated factor%2C 43kDa%2C transcript variant X2	0.987701	0.00163424
LNC_000910	XLOC_041465	XM_005901351.1	102273924	STEAP4	STEAP family member 4	0.954305	0.011645
LNC_000910	XLOC_041465	XM_005892113.2	102274363	SLC38A3	solute carrier family 38%2C member 3	0.98158	0.00299263
LNC_000910	XLOC_041465	XM_005899819.2	102287443	SLC39A8	solute carrier family 39 (zinc transporter)%2C member 8%2C transcript variant X2	0.975906	0.00447316
LNC_000911	XLOC_041465	XM_005909009.2	102279240	UHRF1	ubiquitin-like with PHD and ring finger domains 1	0.996999	0.000197243
LNC_000911	XLOC_041465	XM_005905322.2	102288125	SCNN1G	sodium channel%2C non voltage gated 1 gamma subunit	0.965941	0.00750679
LNC_000911	XLOC_041465	XM_014478758.1	102270688	UBE2C	ubiquitin-conjugating enzyme E2C%2C transcript variant X3	0.958902	0.00993948
LNC_000911	XLOC_041465	XM_005887958.2	102266329	SDCBP2	syndecan binding protein (syntenin) 2	0.997209	0.000176962
LNC_000911	XLOC_041465	XM_014481008.1	102284000	MEF2A	myocyte enhancer factor 2A%2C transcript variant X3	0.985122	0.00217354
LNC_000911	XLOC_041465	XM_005896376.1	102266569	RND1	Rho family GTPase 1	0.964742	0.00790522
LNC_000911	XLOC_041465	XM_005888187.2	102267457	SPAG5	sperm associated antigen 5	0.968943	0.00653936
LNC_000911	XLOC_041465	XM_005910679.1	102284393	LOC102284393	sialic acid-binding Ig-like lectin 10%2C transcript variant X4	0.971986	0.00560486
LNC_000911	XLOC_041465	XM_005892303.1	102288073	BCAS3	breast carcinoma amplified sequence 3%2C transcript variant X2	0.978584	0.00375003
LNC_000911	XLOC_041465	XM_005908733.2	102275281	IL18BP	interleukin 18 binding protein	0.962408	0.00869998
LNC_000911	XLOC_041465	XM_005910311.2	102270364	LOC102270364	olfactory receptor 51E1	-0.968232	0.00676448
LNC_000911	XLOC_041465	XM_005894917.1	102288279	SETDB1	SET domain%2C bifurcated 1%2C transcript variant X2	0.952887	0.0121885
LNC_000911	XLOC_041465	XM_005902085.1	102270495	NFE2	nuclear factor%2C erythroid 2%2C transcript variant X2	0.989329	0.00132106
LNC_000911	XLOC_041465	XM_014482866.1	102275004	CHRD	chordin%2C transcript variant X1	0.956015	0.0110002
LNC_000911	XLOC_041465	XM_005895585.1	102275980	LOC102275980	allergen Bos d 2	-0.958815	0.00997104
LNC_000911	XLOC_041465	XM_005907732.2	102287862	PI16	peptidase inhibitor 16%2C transcript variant X1	-0.975881	0.00448016
LNC_000911	XLOC_041465	XM_005889909.1	102284855	CCNB2	cyclin B2	0.962179	0.00877918
LNC_000911	XLOC_041465	XM_005892702.2	102266649	LOC102266649	solute carrier family 2%2C facilitated glucose transporter member 5	0.983378	0.00256615
LNC_000911	XLOC_041465	XM_005901816.2	102272594	LOC102272594	dihydrodiol dehydrogenase 3%2C transcript variant X2	0.982211	0.0028406
LNC_000911	XLOC_041465	XM_005889358.2	102264536	CCNB1	cyclin B1	0.97997	0.00339259
LNC_000911	XLOC_041465	XM_005906509.2	102270143	PALMD	palmdelphin	-0.977007	0.00417097
LNC_000911	XLOC_041465	XM_005893137.2	102285241	AZGP1	alpha-2-glycoprotein 1%2C zinc-binding	0.957041	0.0106194
LNC_000911	XLOC_041465	XM_005903301.1	102284533	PREPL	prolyl endopeptidase-like%2C transcript variant X3	0.983192	0.00260912
LNC_000911	XLOC_041465	XM_005890904.1	102283746	SLC1A2	solute carrier family 1 (glial high affinity glutamate transporter)%2C member 2	0.96137	0.00906129
LNC_000911	XLOC_041465	XM_005906797.1	102268481	DEPDC1	DEP domain containing 1%2C transcript variant X1	0.951894	0.0125742
LNC_000911	XLOC_041465	XM_005902009.1	102267990	LOC102267990	calcitonin	0.958319	0.0101509
LNC_000911	XLOC_041465	XM_014478996.1	102286579	CDC20	cell division cycle 20	0.976248	0.00437847
LNC_000911	XLOC_041465	XM_014483403.1	102284957	CHD1L	chromodomain helicase DNA binding protein 1-like%2C transcript variant X3	0.968816	0.00657937
LNC_000911	XLOC_041465	XM_005904593.1	102267813	FGFR4	fibroblast growth factor receptor 4%2C transcript variant X2	0.975299	0.00464277
LNC_000911	XLOC_041465	XM_005896570.2	102275618	RRAD	Ras-related associated with diabetes	0.952632	0.0122873
LNC_000911	XLOC_041465	XM_005902007.1	102267529	INSC	inscuteable homolog (Drosophila)%2C transcript variant X1	0.98203	0.00288392
LNC_000911	XLOC_041465	XM_005893248.2	102269254	CDCA8	cell division cycle associated 8	0.953796	0.011839
LNC_000911	XLOC_041465	XM_005911800.2	102286344	CENPE	centromere protein E%2C 312kDa	0.966419	0.00734989
LNC_000911	XLOC_041465	XM_014480946.1	102286791	LOC102286791	BOLA class I histocompatibility antigen%2C alpha chain BL3-7-like	0.988318	0.001513
LNC_000911	XLOC_041465	XM_014483502.1	102276066	PHF6	PHD finger protein 6%2C transcript variant X1	-0.950297	0.0132021
LNC_000911	XLOC_041465	XM_005900695.2	102276855	LOC102276855	serum amyloid A protein	0.96591	0.00751707
LNC_000911	XLOC_041465	XM_014476608.1	102274613	HSD3B7	hydroxy-delta-5-steroid dehydrogenase%2C 3 beta- and steroid delta-isomerase 7%2C transcript variant X2	0.965064	0.0077976
LNC_000911	XLOC_041465	XM_005889096.2	102281491	ELMO1	engulfment and cell motility 1%2C transcript variant X5	0.985781	0.00203108
LNC_000911	XLOC_041465	XM_014477840.1	102272947	CORO1A	coronin%2C actin binding protein%2C 1A%2C transcript variant X2	0.958488	0.0100896
LNC_000911	XLOC_041465	XM_005891708.2	102286737	KIF20A	kinesin family member 20A	0.996766	0.000220614
LNC_000911	XLOC_041465	XM_005888937.1	102274816	BUB1B	BUB1 mitotic checkpoint serine/threonine kinase B	0.994519	0.000486681
LNC_000911	XLOC_041465	XM_005900132.1	102264777	GLTSCR1L	GLTSCR1-like%2C transcript variant X1	0.978869	0.00367566
LNC_000911	XLOC_041465	XM_005887855.1	102283636	DMRTA1	DMRT-like family A1	-0.963932	0.0081782
LNC_000911	XLOC_041465	XM_014476677.1	102280647	FBN3	fibrillin 3	0.991202	0.00098933
LNC_000911	XLOC_041465	XM_005910035.2	102283564	TPM3	tropomyosin 3%2C transcript variant X4	0.968299	0.00674335
LNC_001165	XLOC_051538	XM_014479424.1	102281072	VIMP	VCP-interacting membrane selenoprotein%2C transcript variant X2	0.999985	7.25839e-08
LNC_001165	XLOC_051538	XM_005889652.2	102272630	VIL1	villin 1%2C transcript variant X2	0.999986	6.60222e-08
LNC_001165	XLOC_051538	XM_014481512.1	102266315	CORO2A	coronin%2C actin binding protein%2C 2A%2C transcript variant X1	0.999985	6.87676e-08
LNC_001165	XLOC_051538	XM_005906841.1	102284090	TXNL4A	thioredoxin-like 4A%2C transcript variant X2	0.999985	7.14216e-08
LNC_001165	XLOC_051538	XM_005890181.1	102273972	ITGB1	integrin%2C beta 1 (fibronectin receptor%2C beta polypeptide%2C antigen CD29 includes MDF2%2C MSK12)%2C transcript variant X1	0.999985	7.26435e-08
LNC_001165	XLOC_051538	XM_005892236.2	102267395	LIPT1	lipoyltransferase 1%2C transcript variant X2	0.999985	7.25775e-08
LNC_001165	XLOC_051538	XM_005907120.2	102282509	APBB1	amyloid beta (A4) precursor protein-binding%2C family B%2C member 1 (Fe65)%2C transcript variant X7	0.999985	7.27035e-08
LNC_001165	XLOC_051538	XM_005895630.1	102269162	MSH6	mutS homolog 6%2C transcript variant X4	0.999985	7.27035e-08
LNC_001165	XLOC_051538	XM_014477831.1	102276261	ATXN2L	ataxin 2-like%2C transcript variant X2	0.999985	7.27035e-08
LNC_001165	XLOC_051538	XM_005890357.2	102273008	CALCOCO2	calcium binding and coiled-coil domain 2%2C transcript variant X1	0.999984	7.46971e-08
LNC_001165	XLOC_051538	XM_005894901.2	102284039	TARS2	threonyl-tRNA synthetase 2%2C mitochondrial (putative)%2C transcript variant X3	0.999985	7.24382e-08
LNC_001165	XLOC_051538	XM_005904534.1	102270421	TENM2	teneurin transmembrane protein 2%2C transcript variant X4	0.999983	8.51506e-08
LNC_001165	XLOC_051538	XM_005889983.1	102280643	POLR1B	polymerase (RNA) I polypeptide B%2C 128kDa%2C transcript variant X2	0.996907	0.000206358
LNC_001165	XLOC_051538	XM_014479596.1	102275999	CTNNA1	catenin (cadherin-associated protein)%2C alpha 1%2C 102kDa%2C transcript variant X4	0.999986	6.16574e-08
LNC_001165	XLOC_051538	XM_014479226.1	102265150	KIAA1033	KIAA1033 ortholog%2C transcript variant X1	0.999984	7.33461e-08
LNC_001165	XLOC_051538	XM_005889727.2	102270350	CCT4	chaperonin containing TCP1%2C subunit 4 (delta)%2C transcript variant X3	0.999985	7.26986e-08
LNC_001165	XLOC_051538	XM_005903007.1	102267054	CHRNA2	cholinergic receptor%2C nicotinic%2C alpha 2 (neuronal)%2C transcript variant X2	0.999985	7.27035e-08
LNC_001165	XLOC_051538	XM_005890148.2	102287590	AGFG1	ArfGAP with FG repeats 1%2C transcript variant X3	0.999984	7.91369e-08
LNC_001165	XLOC_051538	XM_005907292.2	102265476	NPNT	nephronectin%2C transcript variant X6	0.999949	4.41547e-07
LNC_001165	XLOC_051538	XM_005893196.2	102278706	LYAR	Ly1 antibody reactive%2C transcript variant X2	0.999987	5.71713e-08
LNC_001165	XLOC_051538	XM_005893640.2	102267291	DCLK1	doublecortin-like kinase 1%2C transcript variant X2	0.999986	6.43881e-08
LNC_001165	XLOC_051538	XM_005889308.1	102274060	GRIA3	glutamate receptor%2C ionotropic%2C AMPA 3%2C transcript variant X1	0.999887	1.44223e-06
LNC_001165	XLOC_051538	XM_014481175.1	102269483	IPO4	importin 4%2C transcript variant X2	0.999985	7.26981e-08
LNC_001165	XLOC_051538	XM_005904067.2	102287742	ALDOB	aldolase B%2C fructose-bisphosphate%2C transcript variant X1	0.999658	7.58327e-06
LNC_001165	XLOC_051538	XM_005910919.2	102277665	DLD	dihydrolipoamide dehydrogenase%2C transcript variant X4	0.999984	7.39192e-08
LNC_001165	XLOC_051538	XM_014481758.1	102274616	ZNF32	zinc finger protein 32%2C transcript variant X1	0.999984	7.89111e-08
LNC_001165	XLOC_051538	XM_005899747.1	102265336	GK	glycerol kinase%2C transcript variant X3	0.99957	1.06912e-05
LNC_001165	XLOC_051538	XM_005889436.2	102269043	DDX3X	DEAD (Asp-Glu-Ala-Asp) box helicase 3%2C X-linked%2C transcript variant X3	0.999985	7.26626e-08
LNC_001165	XLOC_051538	XM_005890719.2	102273781	2020-03-02	membrane-associated ring finger (C3HC4) 2%2C E3 ubiquitin protein ligase%2C transcript variant X1	0.999985	7.20618e-08
LNC_001165	XLOC_051538	XM_014481519.1	102266602	TBC1D2	TBC1 domain family%2C member 2%2C transcript variant X1	0.999985	7.30134e-08
LNC_001165	XLOC_051538	XM_005894621.2	102265512	OXR1	oxidation resistance 1%2C transcript variant X4	0.989452	0.00129834
LNC_001165	XLOC_051538	XM_014479485.1	102276600	MYLK2	myosin light chain kinase 2%2C transcript variant X2	0.999985	7.19298e-08
LNC_001165	XLOC_051538	XM_005888566.1	102266619	KCNH1	potassium channel%2C voltage gated eag related subfamily H%2C member 1%2C transcript variant X2	0.999984	7.9536e-08
LNC_001165	XLOC_051538	XM_005889294.2	102269511	RNGTT	RNA guanylyltransferase and 5'-phosphatase%2C transcript variant X3	0.999986	6.06596e-08
LNC_001165	XLOC_051538	XM_014478892.1	102267697	PGAP3	post-GPI attachment to proteins 3%2C transcript variant X5	0.999986	6.0023e-08
LNC_001165	XLOC_051538	XM_014478262.1	102265891	PAQR7	progestin and adipoQ receptor family member VII%2C transcript variant X3	0.999985	7.27035e-08
LNC_001165	XLOC_051538	XM_005903562.1	102264891	TMEM134	transmembrane protein 134%2C transcript variant X2	0.999985	7.18425e-08
LNC_001165	XLOC_051538	XM_005888538.2	102283539	RPS6KC1	ribosomal protein S6 kinase%2C 52kDa%2C polypeptide 1%2C transcript variant X2	0.999985	7.31109e-08
LNC_001165	XLOC_051538	XM_014478187.1	102272089	MORF4L2	mortality factor 4 like 2%2C transcript variant X4	0.999985	7.27047e-08
LNC_001165	XLOC_051538	XM_014476696.1	102286348	ACP5	acid phosphatase 5%2C tartrate resistant%2C transcript variant X2	0.999986	6.61072e-08
LNC_001165	XLOC_051538	XM_005895295.2	102280964	GFRA2	GDNF family receptor alpha 2%2C transcript variant X1	0.995264	0.000390942
LNC_001165	XLOC_051538	XM_005887187.2	102267346	USP47	ubiquitin specific peptidase 47%2C transcript variant X3	0.999985	7.02875e-08
LNC_001165	XLOC_051538	XM_005900196.2	102284429	APBB3	amyloid beta (A4) precursor protein-binding%2C family B%2C member 3%2C transcript variant X3	0.999986	6.35169e-08
LNC_001165	XLOC_051538	XM_005896901.1	102286664	FGF13	fibroblast growth factor 13%2C transcript variant X2	0.984391	0.00233549
LNC_001165	XLOC_051538	XM_005906324.2	102281006	ATP2B1	ATPase%2C Ca++ transporting%2C plasma membrane 1%2C transcript variant X5	0.999985	7.21767e-08
LNC_001165	XLOC_051538	XM_005905347.2	102270620	MAPT	microtubule-associated protein tau%2C transcript variant X1	0.999985	7.15122e-08
LNC_001165	XLOC_051538	XM_005898731.2	102283400	CCT3	chaperonin containing TCP1%2C subunit 3 (gamma)%2C transcript variant X3	0.999985	7.27033e-08
LNC_001165	XLOC_051538	XM_005898986.2	102287624	PDHB	pyruvate dehydrogenase (lipoamide) beta%2C transcript variant X2	0.999985	7.15082e-08
LNC_001165	XLOC_051538	XM_005891852.1	102284213	PRMT3	protein arginine methyltransferase 3%2C transcript variant X2	0.999308	2.18512e-05
LNC_001165	XLOC_051538	XM_005901799.1	102267045	ZMYND11	zinc finger%2C MYND-type containing 11%2C transcript variant X6	0.999991	3.51278e-08
LNC_001165	XLOC_051538	XM_005906878.2	102272794	TRIM6	tripartite motif containing 6%2C transcript variant X2	0.999985	6.83093e-08
LNC_001165	XLOC_051538	XM_014481094.1	102281093	TUBGCP3	tubulin%2C gamma complex associated protein 3%2C transcript variant X2	0.999985	7.11221e-08
LNC_001165	XLOC_051538	XM_005908325.2	102268586	CLINT1	clathrin interactor 1%2C transcript variant X2	0.999986	6.33872e-08
LNC_001165	XLOC_051538	XM_005897492.2	102274669	TRPM3	transient receptor potential cation channel%2C subfamily M%2C member 3%2C transcript variant X1	0.999985	7.27035e-08
LNC_001165	XLOC_051538	XM_005896544.2	102268144	CTCF	CCCTC-binding factor (zinc finger protein)%2C transcript variant X4	0.999985	7.25956e-08
LNC_001165	XLOC_051538	XM_005890008.1	102265775	RAI2	retinoic acid induced 2%2C transcript variant X2	0.999982	8.84407e-08
LNC_001165	XLOC_051538	XM_005892973.1	102283093	EPHA3	EPH receptor A3%2C transcript variant X2	0.957674	0.0103866
LNC_001165	XLOC_051538	XM_005903997.2	102287640	HAUS2	HAUS augmin-like complex%2C subunit 2%2C transcript variant X2	0.999985	7.15236e-08
LNC_001165	XLOC_051538	XM_005902086.1	102270495	NFE2	nuclear factor%2C erythroid 2%2C transcript variant X2	0.999969	2.11443e-07
LNC_001165	XLOC_051538	XM_005887773.2	102280342	TBCD	tubulin folding cofactor D%2C transcript variant X2	0.999985	7.31656e-08
LNC_001165	XLOC_051538	XM_005907581.2	102288047	RRP1	ribosomal RNA processing 1%2C transcript variant X2	0.999985	7.32369e-08
LNC_001165	XLOC_051538	XM_014481764.1	102281667	CALM1	calmodulin 1 (phosphorylase kinase%2C delta)%2C transcript variant X1	0.999985	6.84704e-08
LNC_001165	XLOC_051538	XM_005904250.1	102274602	CDK15	cyclin-dependent kinase 15%2C transcript variant X2	0.999982	9.12504e-08
LNC_001165	XLOC_051538	XM_005903510.2	102275829	CTSD	cathepsin D%2C transcript variant X3	0.999984	7.36635e-08
LNC_001165	XLOC_051538	XM_005909957.2	102284762	IKZF1	IKAROS family zinc finger 1 (Ikaros)%2C transcript variant X16	0.999857	2.04207e-06
LNC_001165	XLOC_051538	XM_014478825.1	102281262	WDR53	WD repeat domain 53%2C transcript variant X2	0.999984	7.58276e-08
LNC_001165	XLOC_051538	XM_005894770.2	102286861	XPNPEP1	X-prolyl aminopeptidase (aminopeptidase P) 1%2C soluble%2C transcript variant X3	0.999985	7.22671e-08
LNC_001165	XLOC_051538	XM_005893526.1	102281981	PLEKHB1	pleckstrin homology domain containing%2C family B (evectins) member 1%2C transcript variant X6	0.999506	1.31828e-05
LNC_001165	XLOC_051538	XM_014482204.1	102268388	FHL1	four and a half LIM domains 1%2C transcript variant X2	0.999101	3.23329e-05
LNC_001165	XLOC_051538	XM_005897831.2	102284602	DLG1	discs%2C large homolog 1 (Drosophila)%2C transcript variant X4	0.999984	7.406e-08
LNC_001165	XLOC_051538	XM_014483384.1	102272441	ERN2	endoplasmic reticulum to nucleus signaling 2%2C transcript variant X1	0.999986	6.17233e-08
LNC_001165	XLOC_051538	XM_005910930.2	102281124	LOC102281124	keratin%2C type I cytoskeletal 14%2C transcript variant X2	0.993332	0.000652956
LNC_001165	XLOC_051538	XM_005892016.2	102266927	SMARCD1	SWI/SNF related%2C matrix associated%2C actin dependent regulator of chromatin%2C subfamily d%2C member 1%2C transcript variant X2	0.999985	7.24647e-08
LNC_001165	XLOC_051538	XM_014483321.1	102271886	ADIPOQ	adiponectin%2C C1Q and collagen domain containing%2C transcript variant X2	0.999982	9.2969e-08
LNC_001165	XLOC_051538	XM_005896365.2	102287905	LALBA	lactalbumin%2C alpha-	0.958948	0.0099229
LNC_001165	XLOC_051538	XM_005904951.2	102279208	FUBP1	far upstream element (FUSE) binding protein 1%2C transcript variant X3	0.999985	7.27035e-08
LNC_001165	XLOC_051538	XM_005909846.2	102287496	INPP4A	inositol polyphosphate-4-phosphatase type I A%2C transcript variant X3	0.99999	3.67619e-08
LNC_001165	XLOC_051538	XM_005888235.2	102279605	INPP5K	inositol polyphosphate-5-phosphatase K%2C transcript variant X2	0.999985	7.3041e-08
LNC_001165	XLOC_051538	XM_005895798.2	102267224	MIER1	mesoderm induction early response 1%2C transcriptional regulator%2C transcript variant X5	0.999984	7.40999e-08
LNC_001165	XLOC_051538	XM_014481745.1	102272414	HSDL2	hydroxysteroid dehydrogenase like 2%2C transcript variant X1	0.999985	7.28142e-08
LNC_001165	XLOC_051538	XM_005901768.2	102281728	PLAT	plasminogen activator%2C tissue%2C transcript variant X2	0.999985	7.25464e-08
LNC_001165	XLOC_051538	XM_005911522.2	102287409	UBAP2L	ubiquitin associated protein 2-like%2C transcript variant X5	0.99998	1.03664e-07
LNC_001165	XLOC_051538	XM_014481666.1	102273482	CYFIP1	cytoplasmic FMR1 interacting protein 1%2C transcript variant X4	0.999984	7.34292e-08
LNC_001165	XLOC_051538	XM_014477592.1	102270003	LETM2	leucine zipper-EF-hand containing transmembrane protein 2%2C transcript variant X1	0.999976	1.43509e-07
LNC_001165	XLOC_051538	XM_005894787.2	102268249	TNFSF13	tumor necrosis factor (ligand) superfamily%2C member 13%2C transcript variant X3	0.999985	6.96248e-08
LNC_001165	XLOC_051538	XM_005893009.2	102269538	SLC30A6	solute carrier family 30 (zinc transporter)%2C member 6%2C transcript variant X2	0.999984	7.42197e-08
LNC_001165	XLOC_051538	XM_014479879.1	102285549	ARMCX1	armadillo repeat containing%2C X-linked 1%2C transcript variant X7	0.952008	0.0125297
LNC_000252	XLOC_013045	XM_005892902.2	102281977	PSMD6	proteasome 26S subunit%2C non-ATPase 6%2C transcript variant X2	0.988348	0.00150715
LNC_000252	XLOC_013045	XM_005896396.2	102271809	TROAP	trophinin associated protein%2C transcript variant X2	0.970561	0.00603668
LNC_000252	XLOC_013045	XM_005892090.2	102268408	AMT	aminomethyltransferase%2C transcript variant X3	0.98405	0.00241233
LNC_000252	XLOC_013045	XM_014478969.1	102268892	KXD1	KxDL motif containing 1%2C transcript variant X1	0.991389	0.000958055
LNC_000252	XLOC_013045	XM_005896251.2	102269089	NTRK2	neurotrophic tyrosine kinase%2C receptor%2C type 2%2C transcript variant X5	0.960321	0.00943142
LNC_000252	XLOC_013045	XM_005906634.2	102264994	RBM26	RNA binding motif protein 26%2C transcript variant X1	0.973627	0.00512087
LNC_000252	XLOC_013045	XM_005896490.1	102277773	ZNF821	zinc finger protein 821%2C transcript variant X3	0.991285	0.000975296
LNC_000252	XLOC_013045	XM_014483649.1	102281521	LOC102281521	protein C19orf12 homolog%2C transcript variant X1	0.958707	0.0100101
LNC_000252	XLOC_013045	XM_005903984.2	102284625	CAPN3	calpain 3%2C transcript variant X6	0.9647	0.0079193
LNC_000252	XLOC_013045	XM_005900516.2	102270034	DHPS	deoxyhypusine synthase%2C transcript variant X2	0.981969	0.0028986
LNC_000252	XLOC_013045	XM_005898945.2	102276379	SPI1	Spi-1 proto-oncogene%2C transcript variant X1	0.969805	0.0062699
LNC_000252	XLOC_013045	XM_005907523.2	102270908	TTN	titin	0.994206	0.000528983
LNC_000252	XLOC_013045	XM_005903440.1	102279390	GLS2	glutaminase 2 (liver%2C mitochondrial)%2C transcript variant X6	0.997181	0.00017957
LNC_000252	XLOC_013045	XM_014478531.1	102274417	DHRS9	dehydrogenase/reductase (SDR family) member 9%2C transcript variant X2	0.981861	0.00292463
LNC_000252	XLOC_013045	XM_014478427.1	102280208	SWAP70	SWAP switching B-cell complex 70kDa subunit%2C transcript variant X1	0.998358	7.9822e-05
LNC_000252	XLOC_013045	XM_014480683.1	102269852	ARSA	arylsulfatase A%2C transcript variant X1	0.985681	0.00205246
[truncated: 1,230 more rows]

## Sheet: Sheet2
lncRNA_ID	lncRNA_Gene_ID	mRNA_ID	mRNA_Gene_ID	mRNA_Gene_Symbol	mRNA_Gene_Description	Pearson_correlation	Pvalue
LNC_001023	XLOC_046571	XM_014481697.1	102272613	CAPRIN2	caprin family member 2%2C transcript variant X5	0.969805	0.00626991
LNC_001023	XLOC_046571	XM_014477286.1	102288078	PARK7	parkinson protein 7%2C transcript variant X2	0.989691	0.00125462
LNC_001023	XLOC_046571	XM_005895934.1	102287321	ZNF683	zinc finger protein 683	0.979707	0.00345963
LNC_001023	XLOC_046571	XM_005910260.2	102278687	CATSPERB	catsper channel auxiliary subunit beta	0.980943	0.00314898
LNC_001023	XLOC_046571	XM_005896900.1	102286664	FGF13	fibroblast growth factor 13%2C transcript variant X2	-0.956875	0.0106807
LNC_001023	XLOC_046571	XM_014481302.1	102278554	ZSCAN31	zinc finger and SCAN domain containing 31%2C transcript variant X2	0.963588	0.00829494
LNC_001023	XLOC_046571	XM_014482692.1	102272811	ABCD1	ATP-binding cassette%2C sub-family D (ALD)%2C member 1%2C transcript variant X2	0.972423	0.0054745
LNC_001023	XLOC_046571	XM_005901673.2	102279292	OS9	osteosarcoma amplified 9%2C endoplasmic reticulum lectin%2C transcript variant X6	0.966345	0.00737388
LNC_001023	XLOC_046571	XM_005908783.2	102266342	PPP2R4	protein phosphatase 2A activator%2C regulatory subunit 4%2C transcript variant X2	0.952694	0.0122633
LNC_001023	XLOC_046571	XM_005887263.1	102269123	ALDH3A1	aldehyde dehydrogenase 3 family%2C member A1	0.966758	0.00723914
LNC_001023	XLOC_046571	XM_005904917.2	102270619	TSSK4	testis-specific serine kinase 4%2C transcript variant X1	0.955633	0.0111431
LNC_001023	XLOC_046571	XM_014482269.1	102284371	HN1	hematological and neurological expressed 1%2C transcript variant X3	0.995105	0.00041085
LNC_001023	XLOC_046571	XM_005896181.1	102273616	PJA1	praja ring finger 1%2C E3 ubiquitin protein ligase%2C transcript variant X3	0.970035	0.00619863
LNC_001023	XLOC_046571	XM_005891553.2	102264738	TFB1M	transcription factor B1%2C mitochondrial%2C transcript variant X2	0.966093	0.00745654
LNC_001023	XLOC_046571	XM_005894082.2	102288373	PYGM	phosphorylase%2C glycogen%2C muscle%2C transcript variant X2	0.958396	0.010123
LNC_001023	XLOC_046571	XM_005895832.2	102278711	ELF2	E74-like factor 2 (ets domain transcription factor)%2C transcript variant X4	0.966643	0.0072766
LNC_001023	XLOC_046571	XM_005896393.2	102270959	LOC102270959	tubulin alpha-1C chain	0.967252	0.00707897
LNC_001023	XLOC_046571	XM_005901672.2	102279292	OS9	osteosarcoma amplified 9%2C endoplasmic reticulum lectin%2C transcript variant X6	0.964311	0.0080501
LNC_001023	XLOC_046571	XM_005902990.1	102287455	PPP2R2A	protein phosphatase 2%2C regulatory subunit B%2C alpha%2C transcript variant X1	-0.964784	0.00789119
LNC_001023	XLOC_046571	XM_014482659.1	102266815	LIPE	lipase%2C hormone-sensitive%2C transcript variant X2	0.980291	0.00331156
LNC_001023	XLOC_046571	XM_005901048.2	102268448	TRAPPC8	trafficking protein particle complex 8%2C transcript variant X2	0.959824	0.00960834
LNC_001023	XLOC_046571	XM_005900649.2	102287626	SEPT4	septin 4%2C transcript variant X1	0.965426	0.00767688
LNC_001023	XLOC_046571	XM_005890238.1	102266632	LOC102266632	platelet glycoprotein 4%2C transcript variant X2	0.959346	0.00977959
LNC_000102	XLOC_004965	XM_014479424.1	102281072	VIMP	VCP-interacting membrane selenoprotein%2C transcript variant X2	0.999969	2.04626e-07
LNC_000102	XLOC_004965	XM_005889652.2	102272630	VIL1	villin 1%2C transcript variant X2	0.99997	2.01389e-07
LNC_000102	XLOC_004965	XM_014481512.1	102266315	CORO2A	coronin%2C actin binding protein%2C 2A%2C transcript variant X1	0.99997	1.99562e-07
LNC_000102	XLOC_004965	XM_005906841.1	102284090	TXNL4A	thioredoxin-like 4A%2C transcript variant X2	0.999969	2.02437e-07
LNC_000102	XLOC_004965	XM_005890181.1	102273972	ITGB1	integrin%2C beta 1 (fibronectin receptor%2C beta polypeptide%2C antigen CD29 includes MDF2%2C MSK12)%2C transcript variant X1	0.999969	2.04686e-07
LNC_000102	XLOC_004965	XM_005892236.2	102267395	LIPT1	lipoyltransferase 1%2C transcript variant X2	0.999969	2.07718e-07
LNC_000102	XLOC_004965	XM_005907120.2	102282509	APBB1	amyloid beta (A4) precursor protein-binding%2C family B%2C member 1 (Fe65)%2C transcript variant X7	0.999969	2.04212e-07
LNC_000102	XLOC_004965	XM_005895630.1	102269162	MSH6	mutS homolog 6%2C transcript variant X4	0.999969	2.04212e-07
LNC_000102	XLOC_004965	XM_014477831.1	102276261	ATXN2L	ataxin 2-like%2C transcript variant X2	0.999969	2.04212e-07
LNC_000102	XLOC_004965	XM_005890357.2	102273008	CALCOCO2	calcium binding and coiled-coil domain 2%2C transcript variant X1	0.999967	2.29809e-07
LNC_000102	XLOC_004965	XM_005894901.2	102284039	TARS2	threonyl-tRNA synthetase 2%2C mitochondrial (putative)%2C transcript variant X3	0.999969	2.03563e-07
LNC_000102	XLOC_004965	XM_005904534.1	102270421	TENM2	teneurin transmembrane protein 2%2C transcript variant X4	0.999967	2.25514e-07
LNC_000102	XLOC_004965	XM_005889983.1	102280643	POLR1B	polymerase (RNA) I polypeptide B%2C 128kDa%2C transcript variant X2	0.996899	0.000207235
LNC_000102	XLOC_004965	XM_014479596.1	102275999	CTNNA1	catenin (cadherin-associated protein)%2C alpha 1%2C 102kDa%2C transcript variant X4	0.99997	1.93653e-07
LNC_000102	XLOC_004965	XM_014479226.1	102265150	KIAA1033	KIAA1033 ortholog%2C transcript variant X1	0.999968	2.1637e-07
LNC_000102	XLOC_004965	XM_005889727.2	102270350	CCT4	chaperonin containing TCP1%2C subunit 4 (delta)%2C transcript variant X3	0.999969	2.06137e-07
LNC_000102	XLOC_004965	XM_005903007.1	102267054	CHRNA2	cholinergic receptor%2C nicotinic%2C alpha 2 (neuronal)%2C transcript variant X2	0.999969	2.04212e-07
LNC_000102	XLOC_004965	XM_005890148.2	102287590	AGFG1	ArfGAP with FG repeats 1%2C transcript variant X3	0.999968	2.19601e-07
LNC_000102	XLOC_004965	XM_005907292.2	102265476	NPNT	nephronectin%2C transcript variant X6	0.99996	2.99769e-07
LNC_000102	XLOC_004965	XM_005893196.2	102278706	LYAR	Ly1 antibody reactive%2C transcript variant X2	0.99997	1.92614e-07
LNC_000102	XLOC_004965	XM_005893640.2	102267291	DCLK1	doublecortin-like kinase 1%2C transcript variant X2	0.99997	1.92944e-07
LNC_000102	XLOC_004965	XM_005889308.1	102274060	GRIA3	glutamate receptor%2C ionotropic%2C AMPA 3%2C transcript variant X1	0.999821	2.86876e-06
LNC_000102	XLOC_004965	XM_014481175.1	102269483	IPO4	importin 4%2C transcript variant X2	0.999969	2.04205e-07
LNC_000102	XLOC_004965	XM_005904067.2	102287742	ALDOB	aldolase B%2C fructose-bisphosphate%2C transcript variant X1	0.99955	1.14745e-05
LNC_000102	XLOC_004965	XM_005910919.2	102277665	DLD	dihydrolipoamide dehydrogenase%2C transcript variant X4	0.999969	2.0865e-07
LNC_000102	XLOC_004965	XM_014481758.1	102274616	ZNF32	zinc finger protein 32%2C transcript variant X1	0.999968	2.19159e-07
LNC_000102	XLOC_004965	XM_005899747.1	102265336	GK	glycerol kinase%2C transcript variant X3	0.999547	1.15546e-05
LNC_000102	XLOC_004965	XM_005889436.2	102269043	DDX3X	DEAD (Asp-Glu-Ala-Asp) box helicase 3%2C X-linked%2C transcript variant X3	0.99997	1.99779e-07
LNC_000102	XLOC_004965	XM_005890719.2	102273781	MARCHF2	membrane-associated ring finger (C3HC4) 2%2C E3 ubiquitin protein ligase%2C transcript variant X1	0.999969	2.03085e-07
LNC_000102	XLOC_004965	XM_014481519.1	102266602	TBC1D2	TBC1 domain family%2C member 2%2C transcript variant X1	0.999969	2.05726e-07
LNC_000102	XLOC_004965	XM_005894621.2	102265512	OXR1	oxidation resistance 1%2C transcript variant X4	0.989888	0.00121888
LNC_000102	XLOC_004965	XM_014479485.1	102276600	MYLK2	myosin light chain kinase 2%2C transcript variant X2	0.999969	2.03641e-07
LNC_000102	XLOC_004965	XM_005888566.1	102266619	KCNH1	potassium channel%2C voltage gated eag related subfamily H%2C member 1%2C transcript variant X2	0.999968	2.15171e-07
LNC_000102	XLOC_004965	XM_005889294.2	102269511	RNGTT	RNA guanylyltransferase and 5'-phosphatase%2C transcript variant X3	0.999971	1.92008e-07
LNC_000102	XLOC_004965	XM_014478892.1	102267697	PGAP3	post-GPI attachment to proteins 3%2C transcript variant X5	0.999971	1.87483e-07
LNC_000102	XLOC_004965	XM_014478262.1	102265891	PAQR7	progestin and adipoQ receptor family member VII%2C transcript variant X3	0.999969	2.04212e-07
LNC_000102	XLOC_004965	XM_005903562.1	102264891	TMEM134	transmembrane protein 134%2C transcript variant X2	0.999969	2.02912e-07
LNC_000102	XLOC_004965	XM_005888538.2	102283539	RPS6KC1	ribosomal protein S6 kinase%2C 52kDa%2C polypeptide 1%2C transcript variant X2	0.999969	2.08623e-07
LNC_000102	XLOC_004965	XM_014478187.1	102272089	MORF4L2	mortality factor 4 like 2%2C transcript variant X4	0.999969	2.04213e-07
LNC_000102	XLOC_004965	XM_014476696.1	102286348	ACP5	acid phosphatase 5%2C tartrate resistant%2C transcript variant X2	0.99997	1.95381e-07
LNC_000102	XLOC_004965	XM_005895295.2	102280964	GFRA2	GDNF family receptor alpha 2%2C transcript variant X1	0.994768	0.000453961
LNC_000102	XLOC_004965	XM_005887187.2	102267346	USP47	ubiquitin specific peptidase 47%2C transcript variant X3	0.99997	2.00226e-07
LNC_000102	XLOC_004965	XM_005900196.2	102284429	APBB3	amyloid beta (A4) precursor protein-binding%2C family B%2C member 3%2C transcript variant X3	0.999971	1.91362e-07
LNC_000102	XLOC_004965	XM_005896901.1	102286664	FGF13	fibroblast growth factor 13%2C transcript variant X2	0.984658	0.00227582
LNC_000102	XLOC_004965	XM_005906324.2	102281006	ATP2B1	ATPase%2C Ca++ transporting%2C plasma membrane 1%2C transcript variant X5	0.999969	2.03022e-07
LNC_000102	XLOC_004965	XM_005905347.2	102270620	MAPT	microtubule-associated protein tau%2C transcript variant X1	0.999969	2.02629e-07
LNC_000102	XLOC_004965	XM_005898731.2	102283400	CCT3	chaperonin containing TCP1%2C subunit 3 (gamma)%2C transcript variant X3	0.999969	2.04211e-07
LNC_000102	XLOC_004965	XM_005898986.2	102287624	PDHB	pyruvate dehydrogenase (lipoamide) beta%2C transcript variant X2	0.99997	2.00292e-07
LNC_000102	XLOC_004965	XM_005891852.1	102284213	PRMT3	protein arginine methyltransferase 3%2C transcript variant X2	0.999134	3.0584e-05
LNC_000102	XLOC_004965	XM_005901799.1	102267045	ZMYND11	zinc finger%2C MYND-type containing 11%2C transcript variant X6	0.999976	1.4223e-07
LNC_000102	XLOC_004965	XM_005906878.2	102272794	TRIM6	tripartite motif containing 6%2C transcript variant X2	0.99997	1.97994e-07
LNC_000102	XLOC_004965	XM_014481094.1	102281093	TUBGCP3	tubulin%2C gamma complex associated protein 3%2C transcript variant X2	0.999969	2.04629e-07
LNC_000102	XLOC_004965	XM_005908325.2	102268586	CLINT1	clathrin interactor 1%2C transcript variant X2	0.999971	1.91057e-07
LNC_000102	XLOC_004965	XM_005897492.2	102274669	TRPM3	transient receptor potential cation channel%2C subfamily M%2C member 3%2C transcript variant X1	0.999969	2.04212e-07
LNC_000102	XLOC_004965	XM_005896544.2	102268144	CTCF	CCCTC-binding factor (zinc finger protein)%2C transcript variant X4	0.999969	2.04047e-07
LNC_000102	XLOC_004965	XM_005890008.1	102265775	RAI2	retinoic acid induced 2%2C transcript variant X2	0.999965	2.51507e-07
LNC_000102	XLOC_004965	XM_005892973.1	102283093	EPHA3	EPH receptor A3%2C transcript variant X2	0.957991	0.0102704
LNC_000102	XLOC_004965	XM_005903997.2	102287640	HAUS2	HAUS augmin-like complex%2C subunit 2%2C transcript variant X2	0.999969	2.0369e-07
LNC_000102	XLOC_004965	XM_005902086.1	102270495	NFE2	nuclear factor%2C erythroid 2%2C transcript variant X2	0.999956	3.50244e-07
LNC_000102	XLOC_004965	XM_005887773.2	102280342	TBCD	tubulin folding cofactor D%2C transcript variant X2	0.999969	2.03618e-07
LNC_000102	XLOC_004965	XM_005907581.2	102288047	RRP1	ribosomal RNA processing 1%2C transcript variant X2	0.999969	2.06006e-07
LNC_000102	XLOC_004965	XM_014481764.1	102281667	CALM1	calmodulin 1 (phosphorylase kinase%2C delta)%2C transcript variant X1	0.99997	1.96428e-07
LNC_000102	XLOC_004965	XM_005904250.1	102274602	CDK15	cyclin-dependent kinase 15%2C transcript variant X2	0.999969	2.0393e-07
LNC_000102	XLOC_004965	XM_005903510.2	102275829	CTSD	cathepsin D%2C transcript variant X3	0.999969	2.06839e-07
LNC_000102	XLOC_004965	XM_005909957.2	102284762	IKZF1	IKAROS family zinc finger 1 (Ikaros)%2C transcript variant X16	0.9999	1.19624e-06
LNC_000102	XLOC_004965	XM_014478825.1	102281262	WDR53	WD repeat domain 53%2C transcript variant X2	0.999969	2.10287e-07
LNC_000102	XLOC_004965	XM_005894770.2	102286861	XPNPEP1	X-prolyl aminopeptidase (aminopeptidase P) 1%2C soluble%2C transcript variant X3	0.999969	2.04669e-07
LNC_000102	XLOC_004965	XM_005893526.1	102281981	PLEKHB1	pleckstrin homology domain containing%2C family B (evectins) member 1%2C transcript variant X6	0.999375	1.87729e-05
LNC_000102	XLOC_004965	XM_014482204.1	102268388	FHL1	four and a half LIM domains 1%2C transcript variant X2	0.999078	3.36222e-05
LNC_000102	XLOC_004965	XM_005897831.2	102284602	DLG1	discs%2C large homolog 1 (Drosophila)%2C transcript variant X4	0.999969	2.07769e-07
LNC_000102	XLOC_004965	XM_014483384.1	102272441	ERN2	endoplasmic reticulum to nucleus signaling 2%2C transcript variant X1	0.999971	1.84046e-07
LNC_000102	XLOC_004965	XM_005910930.2	102281124	LOC102281124	keratin%2C type I cytoskeletal 14%2C transcript variant X2	0.992884	0.000719778
LNC_000102	XLOC_004965	XM_005892016.2	102266927	SMARCD1	SWI/SNF related%2C matrix associated%2C actin dependent regulator of chromatin%2C subfamily d%2C member 1%2C transcript variant X2	0.999969	2.03874e-07
LNC_000102	XLOC_004965	XM_014483321.1	102271886	ADIPOQ	adiponectin%2C C1Q and collagen domain containing%2C transcript variant X2	0.999963	2.71242e-07
LNC_000102	XLOC_004965	XM_005896365.2	102287905	LALBA	lactalbumin%2C alpha-	0.960117	0.00950394
LNC_000102	XLOC_004965	XM_005904951.2	102279208	FUBP1	far upstream element (FUSE) binding protein 1%2C transcript variant X3	0.999969	2.04212e-07
LNC_000102	XLOC_004965	XM_005909846.2	102287496	INPP4A	inositol polyphosphate-4-phosphatase type I A%2C transcript variant X3	0.999976	1.40799e-07
LNC_000102	XLOC_004965	XM_005888235.2	102279605	INPP5K	inositol polyphosphate-5-phosphatase K%2C transcript variant X2	0.999969	2.09664e-07
LNC_000102	XLOC_004965	XM_005895798.2	102267224	MIER1	mesoderm induction early response 1%2C transcriptional regulator%2C transcript variant X5	0.99997	2.00086e-07
LNC_000102	XLOC_004965	XM_014481745.1	102272414	HSDL2	hydroxysteroid dehydrogenase like 2%2C transcript variant X1	0.999969	2.04464e-07
LNC_000102	XLOC_004965	XM_005901768.2	102281728	PLAT	plasminogen activator%2C tissue%2C transcript variant X2	0.999969	2.0403e-07
LNC_000102	XLOC_004965	XM_005911522.2	102287409	UBAP2L	ubiquitin associated protein 2-like%2C transcript variant X5	0.999963	2.72929e-07
LNC_000102	XLOC_004965	XM_014481666.1	102273482	CYFIP1	cytoplasmic FMR1 interacting protein 1%2C transcript variant X4	0.999969	2.03503e-07
LNC_000102	XLOC_004965	XM_014477592.1	102270003	LETM2	leucine zipper-EF-hand containing transmembrane protein 2%2C transcript variant X1	0.999951	4.11364e-07
LNC_000102	XLOC_004965	XM_005894787.2	102268249	TNFSF13	tumor necrosis factor (ligand) superfamily%2C member 13%2C transcript variant X3	0.99997	1.99742e-07
LNC_000102	XLOC_004965	XM_005893009.2	102269538	SLC30A6	solute carrier family 30 (zinc transporter)%2C member 6%2C transcript variant X2	0.999969	2.03161e-07
LNC_000102	XLOC_004965	XM_014479879.1	102285549	ARMCX1	armadillo repeat containing%2C X-linked 1%2C transcript variant X7	0.951781	0.0126183
LNC_000100	XLOC_004965	XM_014479424.1	102281072	VIMP	VCP-interacting membrane selenoprotein%2C transcript variant X2	0.999999	8.99322e-10
LNC_000100	XLOC_004965	XM_005889652.2	102272630	VIL1	villin 1%2C transcript variant X2	0.999999	6.88997e-10
LNC_000100	XLOC_004965	XM_014481512.1	102266315	CORO2A	coronin%2C actin binding protein%2C 2A%2C transcript variant X1	0.999999	7.02956e-10
LNC_000100	XLOC_004965	XM_005906841.1	102284090	TXNL4A	thioredoxin-like 4A%2C transcript variant X2	0.999999	8.31784e-10
LNC_000100	XLOC_004965	XM_005890181.1	102273972	ITGB1	integrin%2C beta 1 (fibronectin receptor%2C beta polypeptide%2C antigen CD29 includes MDF2%2C MSK12)%2C transcript variant X1	0.999999	8.99028e-10
LNC_000100	XLOC_004965	XM_005892236.2	102267395	LIPT1	lipoyltransferase 1%2C transcript variant X2	0.999999	9.10511e-10
LNC_000100	XLOC_004965	XM_005907120.2	102282509	APBB1	amyloid beta (A4) precursor protein-binding%2C family B%2C member 1 (Fe65)%2C transcript variant X7	0.999999	8.95033e-10
LNC_000100	XLOC_004965	XM_005895630.1	102269162	MSH6	mutS homolog 6%2C transcript variant X4	0.999999	8.95033e-10
LNC_000100	XLOC_004965	XM_014477831.1	102276261	ATXN2L	ataxin 2-like%2C transcript variant X2	0.999999	8.95034e-10
LNC_000100	XLOC_004965	XM_005890357.2	102273008	CALCOCO2	calcium binding and coiled-coil domain 2%2C transcript variant X1	0.999999	1.38906e-09
LNC_000100	XLOC_004965	XM_005894901.2	102284039	TARS2	threonyl-tRNA synthetase 2%2C mitochondrial (putative)%2C transcript variant X3	0.999999	8.80608e-10
LNC_000100	XLOC_004965	XM_005904534.1	102270421	TENM2	teneurin transmembrane protein 2%2C transcript variant X4	0.999999	2.03207e-09
LNC_000100	XLOC_004965	XM_005889983.1	102280643	POLR1B	polymerase (RNA) I polypeptide B%2C 128kDa%2C transcript variant X2	0.996707	0.00022674
LNC_000100	XLOC_004965	XM_014479596.1	102275999	CTNNA1	catenin (cadherin-associated protein)%2C alpha 1%2C 102kDa%2C transcript variant X4	0.999999	6.37568e-10
LNC_000100	XLOC_004965	XM_014479226.1	102265150	KIAA1033	KIAA1033 ortholog%2C transcript variant X1	0.999999	1.09911e-09
LNC_000100	XLOC_004965	XM_005889727.2	102270350	CCT4	chaperonin containing TCP1%2C subunit 4 (delta)%2C transcript variant X3	0.999999	9.23366e-10
LNC_000100	XLOC_004965	XM_005903007.1	102267054	CHRNA2	cholinergic receptor%2C nicotinic%2C alpha 2 (neuronal)%2C transcript variant X2	0.999999	8.95033e-10
LNC_000100	XLOC_004965	XM_005890148.2	102287590	AGFG1	ArfGAP with FG repeats 1%2C transcript variant X3	0.999999	1.35791e-09
LNC_000100	XLOC_004965	XM_005907292.2	102265476	NPNT	nephronectin%2C transcript variant X6	0.999979	1.14864e-07
LNC_000100	XLOC_004965	XM_005893196.2	102278706	LYAR	Ly1 antibody reactive%2C transcript variant X2	0.999999	6.55258e-10
LNC_000100	XLOC_004965	XM_005893640.2	102267291	DCLK1	doublecortin-like kinase 1%2C transcript variant X2	0.999999	6.64065e-10
LNC_000100	XLOC_004965	XM_005889308.1	102274060	GRIA3	glutamate receptor%2C ionotropic%2C AMPA 3%2C transcript variant X1	0.999897	1.25939e-06
LNC_000100	XLOC_004965	XM_014481175.1	102269483	IPO4	importin 4%2C transcript variant X2	0.999999	8.94882e-10
LNC_000100	XLOC_004965	XM_005904067.2	102287742	ALDOB	aldolase B%2C fructose-bisphosphate%2C transcript variant X1	0.999728	5.39487e-06
LNC_000100	XLOC_004965	XM_005910919.2	102277665	DLD	dihydrolipoamide dehydrogenase%2C transcript variant X4	0.999999	1.00943e-09
LNC_000100	XLOC_004965	XM_014481758.1	102274616	ZNF32	zinc finger protein 32%2C transcript variant X1	0.999999	1.31967e-09
LNC_000100	XLOC_004965	XM_005899747.1	102265336	GK	glycerol kinase%2C transcript variant X3	0.999504	1.32645e-05
LNC_000100	XLOC_004965	XM_005889436.2	102269043	DDX3X	DEAD (Asp-Glu-Ala-Asp) box helicase 3%2C X-linked%2C transcript variant X3	0.999999	7.77146e-10
LNC_000100	XLOC_004965	XM_005890719.2	102273781	2020-03-02	membrane-associated ring finger (C3HC4) 2%2C E3 ubiquitin protein ligase%2C transcript variant X1	0.999999	8.52761e-10
LNC_000100	XLOC_004965	XM_014481519.1	102266602	TBC1D2	TBC1 domain family%2C member 2%2C transcript variant X1	0.999999	9.10203e-10
LNC_000100	XLOC_004965	XM_005894621.2	102265512	OXR1	oxidation resistance 1%2C transcript variant X4	0.989365	0.00131448
LNC_000100	XLOC_004965	XM_014479485.1	102276600	MYLK2	myosin light chain kinase 2%2C transcript variant X2	0.999999	8.60254e-10
LNC_000100	XLOC_004965	XM_005888566.1	102266619	KCNH1	potassium channel%2C voltage gated eag related subfamily H%2C member 1%2C transcript variant X2	0.999999	1.19208e-09
LNC_000100	XLOC_004965	XM_005889294.2	102269511	RNGTT	RNA guanylyltransferase and 5'-phosphatase%2C transcript variant X3	0.999999	8.34789e-10
LNC_000100	XLOC_004965	XM_014478892.1	102267697	PGAP3	post-GPI attachment to proteins 3%2C transcript variant X5	0.999999	9.15526e-10
LNC_000100	XLOC_004965	XM_014478262.1	102265891	PAQR7	progestin and adipoQ receptor family member VII%2C transcript variant X3	0.999999	8.95033e-10
LNC_000100	XLOC_004965	XM_005903562.1	102264891	TMEM134	transmembrane protein 134%2C transcript variant X2	0.999999	8.44099e-10
LNC_000100	XLOC_004965	XM_005888538.2	102283539	RPS6KC1	ribosomal protein S6 kinase%2C 52kDa%2C polypeptide 1%2C transcript variant X2	0.999999	1.00043e-09
LNC_000100	XLOC_004965	XM_014478187.1	102272089	MORF4L2	mortality factor 4 like 2%2C transcript variant X4	0.999999	8.95087e-10
LNC_000100	XLOC_004965	XM_014476696.1	102286348	ACP5	acid phosphatase 5%2C tartrate resistant%2C transcript variant X2	0.999999	7.35519e-10
LNC_000100	XLOC_004965	XM_005895295.2	102280964	GFRA2	GDNF family receptor alpha 2%2C transcript variant X1	0.995355	0.000379779
LNC_000100	XLOC_004965	XM_005887187.2	102267346	USP47	ubiquitin specific peptidase 47%2C transcript variant X3	0.999999	7.71075e-10
LNC_000100	XLOC_004965	XM_005900196.2	102284429	APBB3	amyloid beta (A4) precursor protein-binding%2C family B%2C member 3%2C transcript variant X3	0.999999	5.33088e-10
LNC_000100	XLOC_004965	XM_005896901.1	102286664	FGF13	fibroblast growth factor 13%2C transcript variant X2	0.984085	0.00240436
LNC_000100	XLOC_004965	XM_005906324.2	102281006	ATP2B1	ATPase%2C Ca++ transporting%2C plasma membrane 1%2C transcript variant X5	0.999999	8.53652e-10
LNC_000100	XLOC_004965	XM_005905347.2	102270620	MAPT	microtubule-associated protein tau%2C transcript variant X1	0.999999	8.64151e-10
LNC_000100	XLOC_004965	XM_005898731.2	102283400	CCT3	chaperonin containing TCP1%2C subunit 3 (gamma)%2C transcript variant X3	0.999999	8.95022e-10
LNC_000100	XLOC_004965	XM_005898986.2	102287624	PDHB	pyruvate dehydrogenase (lipoamide) beta%2C transcript variant X2	0.999999	8.10505e-10
LNC_000100	XLOC_004965	XM_005891852.1	102284213	PRMT3	protein arginine methyltransferase 3%2C transcript variant X2	0.999373	1.88565e-05
LNC_000100	XLOC_004965	XM_005901799.1	102267045	ZMYND11	zinc finger%2C MYND-type containing 11%2C transcript variant X6	0.999988	4.71581e-08
LNC_000100	XLOC_004965	XM_005906878.2	102272794	TRIM6	tripartite motif containing 6%2C transcript variant X2	0.999999	6.53537e-10
LNC_000100	XLOC_004965	XM_014481094.1	102281093	TUBGCP3	tubulin%2C gamma complex associated protein 3%2C transcript variant X2	0.999999	9.88807e-10
LNC_000100	XLOC_004965	XM_005908325.2	102268586	CLINT1	clathrin interactor 1%2C transcript variant X2	0.999999	4.57888e-10
LNC_000100	XLOC_004965	XM_005897492.2	102274669	TRPM3	transient receptor potential cation channel%2C subfamily M%2C member 3%2C transcript variant X1	0.999999	8.95033e-10
LNC_000100	XLOC_004965	XM_005896544.2	102268144	CTCF	CCCTC-binding factor (zinc finger protein)%2C transcript variant X4	0.999999	8.91611e-10
LNC_000100	XLOC_004965	XM_005890008.1	102265775	RAI2	retinoic acid induced 2%2C transcript variant X2	0.999998	2.40812e-09
LNC_000100	XLOC_004965	XM_005892973.1	102283093	EPHA3	EPH receptor A3%2C transcript variant X2	0.957095	0.0105995
LNC_000100	XLOC_004965	XM_005903997.2	102287640	HAUS2	HAUS augmin-like complex%2C subunit 2%2C transcript variant X2	0.999999	8.96583e-10
LNC_000100	XLOC_004965	XM_005902086.1	102270495	NFE2	nuclear factor%2C erythroid 2%2C transcript variant X2	0.999957	3.38573e-07
LNC_000100	XLOC_004965	XM_005887773.2	102280342	TBCD	tubulin folding cofactor D%2C transcript variant X2	0.999999	9.20938e-10
LNC_000100	XLOC_004965	XM_005907581.2	102288047	RRP1	ribosomal RNA processing 1%2C transcript variant X2	0.999999	9.3851e-10
LNC_000100	XLOC_004965	XM_014481764.1	102281667	CALM1	calmodulin 1 (phosphorylase kinase%2C delta)%2C transcript variant X1	0.999999	6.37068e-10
LNC_000100	XLOC_004965	XM_005904250.1	102274602	CDK15	cyclin-dependent kinase 15%2C transcript variant X2	0.999999	1.71099e-09
LNC_000100	XLOC_004965	XM_005903510.2	102275829	CTSD	cathepsin D%2C transcript variant X3	0.999999	9.53687e-10
LNC_000100	XLOC_004965	XM_005909957.2	102284762	IKZF1	IKAROS family zinc finger 1 (Ikaros)%2C transcript variant X16	0.999907	1.07668e-06
LNC_000100	XLOC_004965	XM_014478825.1	102281262	WDR53	WD repeat domain 53%2C transcript variant X2	0.999999	1.13822e-09
LNC_000100	XLOC_004965	XM_005894770.2	102286861	XPNPEP1	X-prolyl aminopeptidase (aminopeptidase P) 1%2C soluble%2C transcript variant X3	0.999999	8.71873e-10
LNC_000100	XLOC_004965	XM_005893526.1	102281981	PLEKHB1	pleckstrin homology domain containing%2C family B (evectins) member 1%2C transcript variant X6	0.999588	1.00248e-05
LNC_000100	XLOC_004965	XM_014482204.1	102268388	FHL1	four and a half LIM domains 1%2C transcript variant X2	0.999002	3.78525e-05
LNC_000100	XLOC_004965	XM_005897831.2	102284602	DLG1	discs%2C large homolog 1 (Drosophila)%2C transcript variant X4	0.999999	9.83637e-10
LNC_000100	XLOC_004965	XM_014483384.1	102272441	ERN2	endoplasmic reticulum to nucleus signaling 2%2C transcript variant X1	0.999999	7.82219e-10
LNC_000100	XLOC_004965	XM_005910930.2	102281124	LOC102281124	keratin%2C type I cytoskeletal 14%2C transcript variant X2	0.993539	0.000622872
LNC_000100	XLOC_004965	XM_005892016.2	102266927	SMARCD1	SWI/SNF related%2C matrix associated%2C actin dependent regulator of chromatin%2C subfamily d%2C member 1%2C transcript variant X2	0.999999	8.78742e-10
LNC_000100	XLOC_004965	XM_014483321.1	102271886	ADIPOQ	adiponectin%2C C1Q and collagen domain containing%2C transcript variant X2	0.999998	3.39904e-09
LNC_000100	XLOC_004965	XM_005896365.2	102287905	LALBA	lactalbumin%2C alpha-	0.959735	0.00964
LNC_000100	XLOC_004965	XM_005904951.2	102279208	FUBP1	far upstream element (FUSE) binding protein 1%2C transcript variant X3	0.999999	8.95033e-10
LNC_000100	XLOC_004965	XM_005909846.2	102287496	INPP4A	inositol polyphosphate-4-phosphatase type I A%2C transcript variant X3	1	1.22561e-10
LNC_000100	XLOC_004965	XM_005888235.2	102279605	INPP5K	inositol polyphosphate-5-phosphatase K%2C transcript variant X2	0.999999	9.64002e-10
LNC_000100	XLOC_004965	XM_005895798.2	102267224	MIER1	mesoderm induction early response 1%2C transcriptional regulator%2C transcript variant X5	0.999999	9.18817e-10
LNC_000100	XLOC_004965	XM_014481745.1	102272414	HSDL2	hydroxysteroid dehydrogenase like 2%2C transcript variant X1	0.999999	9.02545e-10
LNC_000100	XLOC_004965	XM_005901768.2	102281728	PLAT	plasminogen activator%2C tissue%2C transcript variant X2	0.999999	8.89189e-10
LNC_000100	XLOC_004965	XM_005911522.2	102287409	UBAP2L	ubiquitin associated protein 2-like%2C transcript variant X5	0.999998	3.77134e-09
LNC_000100	XLOC_004965	XM_014481666.1	102273482	CYFIP1	cytoplasmic FMR1 interacting protein 1%2C transcript variant X4	0.999999	9.06394e-10
LNC_000100	XLOC_004965	XM_014477592.1	102270003	LETM2	leucine zipper-EF-hand containing transmembrane protein 2%2C transcript variant X1	0.999995	1.40726e-08
LNC_000100	XLOC_004965	XM_005894787.2	102268249	TNFSF13	tumor necrosis factor (ligand) superfamily%2C member 13%2C transcript variant X3	0.999999	7.18961e-10
LNC_000100	XLOC_004965	XM_005893009.2	102269538	SLC30A6	solute carrier family 30 (zinc transporter)%2C member 6%2C transcript variant X2	0.999999	9.26359e-10
LNC_000100	XLOC_004965	XM_014479879.1	102285549	ARMCX1	armadillo repeat containing%2C X-linked 1%2C transcript variant X7	0.95088	0.0129715
LNC_000812	XLOC_037572	XM_014476492.1	102269609	DMBT1	deleted in malignant brain tumors 1	0.963402	0.00835844
LNC_000812	XLOC_037572	XM_005890706.2	102270836	C3	complement component 3	0.993235	0.000667255
LNC_000812	XLOC_037572	XM_005907941.2	102285393	MIF4GD	MIF4G domain containing%2C transcript variant X2	0.986885	0.00179935
LNC_000812	XLOC_037572	XM_005903119.2	102276770	ASB11	ankyrin repeat and SOCS box containing 11%2C E3 ubiquitin protein ligase%2C transcript variant X3	0.999025	3.65223e-05
LNC_000812	XLOC_037572	XM_014476509.1	102283742	WISP3	WNT1 inducible signaling pathway protein 3%2C transcript variant X1	0.985044	0.00219071
LNC_000812	XLOC_037572	XM_014478647.1	106700897	LOC106700897	histone H2AX	0.965275	0.00772714
LNC_000812	XLOC_037572	XM_005888187.2	102267457	SPAG5	sperm associated antigen 5	0.954016	0.0117552
LNC_000812	XLOC_037572	XM_005908733.2	102275281	IL18BP	interleukin 18 binding protein	0.96903	0.00651209
LNC_000812	XLOC_037572	XM_005894534.2	102286949	KIAA0101	KIAA0101 ortholog%2C transcript variant X1	0.993075	0.000691118
LNC_000812	XLOC_037572	XM_005904600.1	102269766	MXD3	MAX dimerization protein 3%2C transcript variant X2	0.961292	0.00908847
LNC_000812	XLOC_037572	XM_005910207.1	102276344	LOC102276344	histone H2A type 1	0.965449	0.00766947
LNC_000812	XLOC_037572	XM_005897042.2	102264960	CSN3	casein kappa%2C transcript variant X2	0.95713	0.0105866
LNC_000812	XLOC_037572	XM_005906152.1	102271941	LOC102271941	histone H4	0.984011	0.00242113
LNC_000812	XLOC_037572	XM_005906150.2	102271377	LOC102271377	histone H1.5	0.953146	0.0120887
LNC_000812	XLOC_037572	XM_005889909.1	102284855	CCNB2	cyclin B2	0.96244	0.00868874
LNC_000812	XLOC_037572	XM_005893644.1	102268330	TGIF1	TGFB-induced factor homeobox 1%2C transcript variant X4	0.999862	1.94817e-06
LNC_000812	XLOC_037572	XM_005898226.2	102266675	CAP2	CAP%2C adenylate cyclase-associated protein%2C 2 (yeast)%2C transcript variant X2	0.993019	0.000699394
LNC_000812	XLOC_037572	XM_005909960.2	102284762	IKZF1	IKAROS family zinc finger 1 (Ikaros)%2C transcript variant X16	0.999333	2.06662e-05
LNC_000812	XLOC_037572	XM_005894775.2	102265134	NEB	nebulin	0.985246	0.00214644
LNC_000812	XLOC_037572	XM_005906049.2	102287180	ZMYND15	zinc finger%2C MYND-type containing 15%2C transcript variant X2	0.996929	0.000204198
LNC_000812	XLOC_037572	XM_005894957.2	102273613	POGZ	pogo transposable element with ZNF domain%2C transcript variant X3	0.964877	0.00785998
LNC_000812	XLOC_037572	XM_005909193.2	102270354	ARHGAP30	Rho GTPase activating protein 30%2C transcript variant X2	0.997	0.000197181
LNC_000812	XLOC_037572	XM_005902131.2	102283038	AAAS	achalasia%2C adrenocortical insufficiency%2C alacrimia%2C transcript variant X1	0.996138	0.000287958
LNC_000812	XLOC_037572	XM_005893137.2	102285241	AZGP1	alpha-2-glycoprotein 1%2C zinc-binding	0.951728	0.0126387
LNC_000812	XLOC_037572	XM_005910158.2	102279335	LOC102279335	histone H2B type 1	0.950144	0.0132627
LNC_000812	XLOC_037572	XM_005892472.1	102267287	ARHGAP11A	Rho GTPase activating protein 11A	0.984977	0.0022055
LNC_000812	XLOC_037572	XR_001351371.1	102272078	MEMO1	mediator of cell motility 1%2C transcript variant X1	0.975565	0.00456826
LNC_000812	XLOC_037572	XM_005895207.2	102279560	BID	BH3 interacting domain death agonist%2C transcript variant X2	0.964415	0.00801499
LNC_000812	XLOC_037572	XM_005898680.2	102270779	MUC1	mucin 1%2C cell surface associated	0.975664	0.00454062
LNC_000812	XLOC_037572	XM_005892219.2	102282158	LOC102282158	histone H1.1	0.989719	0.00124938
LNC_000812	XLOC_037572	XM_005890630.2	102265859	KIF11	kinesin family member 11	0.976671	0.0042625
LNC_000812	XLOC_037572	XM_005905206.1	102272783	LOC102272783	eukaryotic translation initiation factor 4 gamma 3-like%2C transcript variant X2	0.999429	1.63656e-05
LNC_000812	XLOC_037572	XM_014479249.1	102272961	MKI67	marker of proliferation Ki-67	0.969322	0.00642032
LNC_000812	XLOC_037572	XM_005905046.2	102269298	DLGAP5	discs%2C large (Drosophila) homolog-associated protein 5	0.960788	0.00926613
LNC_000812	XLOC_037572	XM_014477567.1	102269725	LOC102269725	complement C4-like	0.977074	0.00415256
LNC_000812	XLOC_037572	XM_014483403.1	102284957	CHD1L	chromodomain helicase DNA binding protein 1-like%2C transcript variant X3	0.959581	0.00969546
LNC_000812	XLOC_037572	XM_005903344.2	102274688	KIF18B	kinesin family member 18B	0.958512	0.0100809
LNC_000812	XLOC_037572	XM_014483101.1	102279049	LOC102279049	histone H3	0.957983	0.0102734
LNC_000812	XLOC_037572	XM_005896570.2	102275618	RRAD	Ras-related associated with diabetes	0.977666	0.00399335
LNC_000812	XLOC_037572	XM_014480228.1	102279950	CSN2	casein beta%2C transcript variant X3	0.961158	0.00913566
LNC_000812	XLOC_037572	XM_014478879.1	102276087	TOP2A	topoisomerase (DNA) II alpha%2C transcript variant X2	0.990529	0.00110487
LNC_000812	XLOC_037572	XM_005907211.2	102287371	FOXM1	forkhead box M1%2C transcript variant X3	0.992461	0.000784833
LNC_000812	XLOC_037572	XM_005901279.2	102272590	CENPF	centromere protein F%2C 350/400kDa	0.954718	0.011488
LNC_000812	XLOC_037572	XM_005897690.2	102266749	PPP3CA	protein phosphatase 3%2C catalytic subunit%2C alpha isozyme%2C transcript variant X4	0.994041	0.000551657
LNC_000812	XLOC_037572	XM_014482123.1	102273764	IL4R	interleukin 4 receptor%2C transcript variant X1	0.956761	0.010723
LNC_000812	XLOC_037572	XM_014481587.1	106700510	LOC106700510	histone H2A type 1-D	0.960088	0.00951424
LNC_000812	XLOC_037572	XM_005888305.1	102280537	NOS1	nitric oxide synthase 1 (neuronal)	0.990131	0.00117516
LNC_000812	XLOC_037572	XM_005908980.1	102269796	POU2F2	POU class 2 homeobox 2%2C transcript variant X1	0.994461	0.000494448
LNC_000812	XLOC_037572	XM_005890038.2	102278296	BCL2L14	BCL2-like 14 (apoptosis facilitator)%2C transcript variant X2	0.957324	0.0105149
LNC_000812	XLOC_037572	XM_005910206.1	102276058	LOC102276058	histone H2B type 1	0.96855	0.00666351
LNC_000812	XLOC_037572	XM_005905118.1	102269857	NCAM1	neural cell adhesion molecule 1%2C transcript variant X5	0.993803	0.000585093
LNC_000812	XLOC_037572	XM_005900836.2	102269287	KIF4A	kinesin family member 4A	0.981923	0.00290977
LNC_000812	XLOC_037572	XM_005902513.1	102267713	LOC102267713	histone H2B type 1-K	0.970049	0.00619413
LNC_000812	XLOC_037572	XM_005906147.1	102270329	LOC102270329	histone H4%2C transcript variant X3	0.9987	5.62573e-05
LNC_000812	XLOC_037572	XM_005895792.2	102267224	MIER1	mesoderm induction early response 1%2C transcriptional regulator%2C transcript variant X5	0.983563	0.00252341
LNC_000812	XLOC_037572	XM_014482905.1	102270358	LOC102270358	deleted in malignant brain tumors 1 protein-like	0.950412	0.0131566
LNC_000812	XLOC_037572	XM_005887624.1	102283814	CLCN5	chloride channel%2C voltage-sensitive 5%2C transcript variant X1	0.999888	1.42251e-06
LNC_000812	XLOC_037572	XM_005899400.1	102274774	OGDH	oxoglutarate (alpha-ketoglutarate) dehydrogenase (lipoamide)%2C transcript variant X5	0.954952	0.0113996
LNC_000812	XLOC_037572	XM_014478473.1	102275897	CDH16	cadherin 16%2C KSP-cadherin%2C transcript variant X3	0.973471	0.00516631
LNC_000812	XLOC_037572	XM_014478443.1	102268001	LOC102268001	multidrug resistance-associated protein 4	0.966849	0.00720966
LNC_000812	XLOC_037572	XM_005910035.2	102283564	TPM3	tropomyosin 3%2C transcript variant X4	0.96688	0.00719952
LNC_000812	XLOC_037572	XM_005891021.1	102280556	PRPS2	phosphoribosyl pyrophosphate synthetase 2%2C transcript variant X3	0.986848	0.00180706
LNC_000812	XLOC_037572	XM_014480366.1	102282016	SLC31A2	solute carrier family 31 (copper transporter)%2C member 2%2C transcript variant X3	0.992329	0.000805639
LNC_000812	XLOC_037572	XM_014477566.1	102269445	C4A	complement component 4A (Rodgers blood group)	0.976666	0.00426363
LNC_000883	XLOC_040532	XM_014482866.1	102275004	CHRD	chordin%2C transcript variant X1	0.968281	0.00674908
LNC_000883	XLOC_040532	XM_014479599.1	102281439	CKAP2	cytoskeleton associated protein 2%2C transcript variant X1	0.991401	0.000956026
LNC_000883	XLOC_040532	XM_005910697.2	102269344	PEX5	peroxisomal biogenesis factor 5%2C transcript variant X1	-0.950842	0.0129866
LNC_000883	XLOC_040532	XM_005900617.1	102277216	WDFY4	WDFY family member 4	0.954413	0.0116038
LNC_000883	XLOC_040532	XM_005893652.2	102270577	NDC80	NDC80 kinetochore complex component	0.974372	0.00490613
LNC_000883	XLOC_040532	XM_005894178.2	102270378	ERI3	ERI1 exoribonuclease family member 3%2C transcript variant X2	-0.957706	0.0103749
LNC_000883	XLOC_040532	XM_014477460.1	102288035	LOC102288035	multidrug resistance-associated protein 4-like	0.962292	0.00874008
LNC_000883	XLOC_040532	XM_005902981.2	102285188	NEFM	neurofilament%2C medium polypeptide	-0.954615	0.0115271
LNC_000883	XLOC_040532	XM_005889047.2	102286535	PDE4D	phosphodiesterase 4D%2C cAMP-specific%2C transcript variant X6	-0.955544	0.0111766
LNC_000883	XLOC_040532	XM_014477840.1	102272947	CORO1A	coronin%2C actin binding protein%2C 1A%2C transcript variant X2	0.950038	0.0133048
LNC_000883	XLOC_040532	XM_005902864.2	102272482	FANK1	fibronectin type III and ankyrin repeat domains 1	-0.972353	0.00549526
LNC_000883	XLOC_040532	XM_014480846.1	102277044	LY9	lymphocyte antigen 9%2C transcript variant X3	0.960316	0.009433
LNC_000883	XLOC_040532	XM_005900483.2	102284160	ELMOD1	ELMO/CED-12 domain containing 1%2C transcript variant X1	-0.955199	0.0113064
LNC_000883	XLOC_040532	XM_005904661.2	102287354	TMED2	transmembrane p24 trafficking protein 2%2C transcript variant X2	0.969138	0.00647809
LNC_000883	XLOC_040532	XM_005897076.1	102275427	PPARGC1A	peroxisome proliferator-activated receptor gamma%2C coactivator 1 alpha%2C transcript variant X4	0.961992	0.00884418
LNC_000883	XLOC_040532	XM_005906335.2	102285763	LOC102285763	chromosome unknown open reading frame%2C human C16orf45	-0.977898	0.00393124
LNC_000883	XLOC_040532	XM_014482815.1	102280554	RHOA	ras homolog family member A%2C transcript variant X1	0.97521	0.00466808
LNC_000883	XLOC_040532	XM_005893092.2	102270667	RGL1	ral guanine nucleotide dissociation stimulator-like 1%2C transcript variant X2	-0.960577	0.00934041
LNC_000883	XLOC_040532	XM_005902642.2	102267247	PAPD5	PAP associated domain containing 5%2C transcript variant X2	0.985783	0.00203063
LNC_000883	XLOC_040532	XM_014482270.1	102284371	HN1	hematological and neurological expressed 1%2C transcript variant X3	-0.975988	0.00445038
LNC_000883	XLOC_040532	XM_005887208.2	102274614	PGRMC1	progesterone receptor membrane component 1%2C transcript variant X2	-0.950987	0.0129295
LNC_000883	XLOC_040532	XM_005887791.2	102287856	LOC102287856	putative 60S ribosomal protein L37a	0.959863	0.00959448
LNC_000883	XLOC_040532	XM_005888563.2	102265765	NEK2	NIMA-related kinase 2	0.953523	0.0119437
LNC_000883	XLOC_040532	XM_014483038.1	102271603	LOC102271603	annexin A8%2C transcript variant X4	-0.950572	0.0130933
LNC_000883	XLOC_040532	XM_005899645.2	102280877	ABCA13	ATP-binding cassette%2C sub-family A (ABC1)%2C member 13	-0.955745	0.0111012
LNC_000883	XLOC_040532	XM_005887855.1	102283636	DMRTA1	DMRT-like family A1	-0.961749	0.0089289
LNC_000883	XLOC_040532	XM_005893796.2	102275509	LAMA1	laminin%2C alpha 1	-0.99283	0.00072808
LNC_000883	XLOC_040532	XM_005905957.1	102282497	RDM1	RAD52 motif containing 1%2C transcript variant X5	0.955933	0.011031
LNC_000883	XLOC_040532	XM_005903012.2	102268362	APTX	aprataxin%2C transcript variant X1	0.976589	0.00428483
LNC_000883	XLOC_040532	XM_005897411.2	102277777	CIT	citron rho-interacting serine/threonine kinase%2C transcript variant X2	0.959893	0.00958383
LNC_000883	XLOC_040532	XM_014478410.1	102284145	CDPF1	cysteine-rich%2C DPF motif domain containing 1%2C transcript variant X2	0.983646	0.0025045
LNC_000883	XLOC_040532	XM_014481168.1	102281742	TRIT1	tRNA isopentenyltransferase 1%2C transcript variant X3	-0.950937	0.0129494
LNC_000883	XLOC_040532	XM_014478406.1	102280971	TRPM1	transient receptor potential cation channel%2C subfamily M%2C member 1	-0.984658	0.00227588
LNC_000883	XLOC_040532	XM_005889572.1	102266909	RIMBP2	RIMS binding protein 2	0.952923	0.0121745
LNC_000883	XLOC_040532	XM_014481370.1	102287937	TMPO	thymopoietin%2C transcript variant X1	-0.985519	0.0020873
LNC_000883	XLOC_040532	XM_005907999.2	102277828	FOXJ1	forkhead box J1	-0.962259	0.00875146
LNC_000883	XLOC_040532	XM_014480754.1	102274791	DIO1	deiodinase%2C iodothyronine%2C type I%2C transcript variant X3	0.988994	0.00138372
LNC_001595	XLOC_070269	XM_005887050.2	102274413	ENTPD2	ectonucleoside triphosphate diphosphohydrolase 2	0.968934	0.00654234
LNC_001595	XLOC_070269	XM_014479004.1	102265330	MBNL1	muscleblind-like splicing regulator 1%2C transcript variant X5	-0.99672	0.000225416
LNC_001595	XLOC_070269	XM_005903571.2	102267436	LOC102267436	aldehyde dehydrogenase family 3 member B1	0.95614	0.0109535
LNC_001595	XLOC_070269	XM_005887161.1	102283989	PDGFRL	platelet-derived growth factor receptor-like	-0.980294	0.00331082
LNC_001595	XLOC_070269	XM_005904138.1	102287174	LOC102287174	docosahexaenoic acid omega-hydroxylase CYP4F3%2C transcript variant X2	0.951674	0.0126598
LNC_001595	XLOC_070269	XM_005897056.2	102268544	SLC4A4	solute carrier family 4 (sodium bicarbonate cotransporter)%2C member 4%2C transcript variant X1	0.972599	0.00542244
LNC_001595	XLOC_070269	XM_005887254.1	102266694	LOC102266694	F-box/WD repeat-containing protein 10	0.972287	0.00551508
LNC_001595	XLOC_070269	XM_005907294.2	102266801	ENPP3	ectonucleotide pyrophosphatase/phosphodiesterase 3	0.964497	0.00798745
LNC_001595	XLOC_070269	XM_005899142.2	102288008	WNT2	wingless-type MMTV integration site family member 2	-0.982318	0.00281509
LNC_001595	XLOC_070269	XM_014479854.1	102279470	C5AR2	complement component 5a receptor 2%2C transcript variant X2	-0.962352	0.00871913
LNC_001595	XLOC_070269	XM_005897493.1	102274669	TRPM3	transient receptor potential cation channel%2C subfamily M%2C member 3%2C transcript variant X1	0.951372	0.0127782
LNC_001595	XLOC_070269	XM_005907712.2	102280626	MBD1	methyl-CpG binding domain protein 1%2C transcript variant X11	0.997096	0.000187818
LNC_001595	XLOC_070269	XM_005904140.2	102287641	LOC102287641	cytochrome P450 4F6%2C transcript variant X2	0.961595	0.0089826
LNC_001595	XLOC_070269	XM_005901814.2	102272022	LOC102272022	prostaglandin F synthase 2	0.987145	0.00174632
LNC_001595	XLOC_070269	XM_014477749.1	102271297	RIMS1	regulating synaptic membrane exocytosis 1%2C transcript variant X4	-0.959329	0.00978572
LNC_001595	XLOC_070269	XM_005905522.2	102283145	ASTN1	astrotactin 1%2C transcript variant X2	0.979858	0.0034212
LNC_001595	XLOC_070269	XM_005890416.2	102266916	VDAC1	voltage-dependent anion channel 1%2C transcript variant X1	0.988669	0.0014455
LNC_001595	XLOC_070269	XM_014483294.1	102268042	C1RL	complement component 1%2C r subcomponent-like%2C transcript variant X2	0.97131	0.00580848
LNC_001595	XLOC_070269	XM_005894215.2	102280957	TSPAN1	tetraspanin 1	0.969567	0.00634388
LNC_001595	XLOC_070269	XM_005896804.1	102280126	AK5	adenylate kinase 5	-0.991431	0.000950939
LNC_001595	XLOC_070269	XM_005895205.2	102278885	ATP6V1E1	ATPase%2C H+ transporting%2C lysosomal 31kDa%2C V1 subunit E1%2C transcript variant X3	0.960973	0.00920065
LNC_001595	XLOC_070269	XM_014480024.1	102273346	CROCC2	ciliary rootlet coiled-coil%2C rootletin family member 2	0.966062	0.00746697
LNC_001595	XLOC_070269	XM_005900624.1	102277976	MAPK8	mitogen-activated protein kinase 8%2C transcript variant X3	0.963368	0.0083699
LNC_001595	XLOC_070269	XM_005894724.2	102274182	OSBPL9	oxysterol binding protein-like 9%2C transcript variant X4	-0.96336	0.00837279
LNC_001595	XLOC_070269	XM_005906501.2	102268291	ADGRF1	adhesion G protein-coupled receptor F1	0.978493	0.00377395
LNC_001595	XLOC_070269	XM_005905040.2	102267336	MYBPC2	myosin binding protein C%2C fast type%2C transcript variant X1	0.982763	0.00270949
LNC_001595	XLOC_070269	XM_005902591.2	102275826	RGR	retinal G protein coupled receptor%2C transcript variant X1	0.960099	0.00951017
LNC_001595	XLOC_070269	XM_005891235.1	102286839	KANK4	KN motif and ankyrin repeat domains 4	-0.984811	0.0022421
LNC_001595	XLOC_070269	XM_005897019.1	102277963	SORCS1	sortilin-related VPS10 domain containing receptor 1%2C transcript variant X1	-0.958355	0.010138
LNC_001595	XLOC_070269	XM_014481696.1	102272613	CAPRIN2	caprin family member 2%2C transcript variant X5	0.978896	0.00366866
LNC_001595	XLOC_070269	XM_005897368.2	102264394	SOSTDC1	sclerostin domain containing 1	0.96549	0.00765577
LNC_001595	XLOC_070269	XM_005899987.1	102269175	LOC102269175	60S ribosomal protein L35	0.98341	0.0025587
LNC_001595	XLOC_070269	XM_014482163.1	102287862	PI16	peptidase inhibitor 16%2C transcript variant X1	-0.961153	0.0091375
LNC_001595	XLOC_070269	XM_005894863.2	102273612	CCL28	chemokine (C-C motif) ligand 28	0.987949	0.00158528
LNC_001595	XLOC_070269	XM_005901273.2	102271174	PTGS2	prostaglandin-endoperoxide synthase 2 (prostaglandin G/H synthase and cyclooxygenase)%2C transcript variant X2	-0.950595	0.013084
LNC_001595	XLOC_070269	XM_005893399.1	102267012	MBNL3	muscleblind-like splicing regulator 3%2C transcript variant X2	0.957762	0.0103543
LNC_001595	XLOC_070269	XM_005891967.2	102273878	FBXO32	F-box protein 32%2C transcript variant X2	0.955233	0.0112936
LNC_001595	XLOC_070269	XM_014477763.1	102278050	VCPKMT	valosin containing protein lysine (K) methyltransferase%2C transcript variant X2	0.995364	0.000378685
LNC_001595	XLOC_070269	XM_005894175.2	102270094	COL19A1	collagen%2C type XIX%2C alpha 1	-0.959406	0.00975823
LNC_001595	XLOC_070269	XM_014480268.1	102284812	ROBO2	roundabout guidance receptor 2%2C transcript variant X1	-0.957286	0.0105289
LNC_001595	XLOC_070269	XM_014476998.1	102287081	RHOC	ras homolog family member C%2C transcript variant X3	0.950336	0.0131867
LNC_001595	XLOC_070269	XM_005898607.1	102272009	IGF1	insulin-like growth factor 1 (somatomedin C)%2C transcript variant X4	0.951927	0.0125611
LNC_001595	XLOC_070269	XM_014481923.1	102278102	ECI2	enoyl-CoA delta isomerase 2%2C transcript variant X1	0.951578	0.0126976
LNC_001595	XLOC_070269	XM_005891642.2	102268232	C4BPA	complement component 4 binding protein%2C alpha%2C transcript variant X2	0.955196	0.0113076
LNC_001595	XLOC_070269	XM_014479111.1	102285260	IQGAP3	IQ motif containing GTPase activating protein 3	0.960492	0.00937054
LNC_001595	XLOC_070269	XM_014479043.1	102269918	MFAP5	microfibrillar associated protein 5%2C transcript variant X2	-0.953822	0.0118293
LNC_001595	XLOC_070269	XM_005903751.1	102278359	EDIL3	EGF-like repeats and discoidin I-like domains 3%2C transcript variant X2	-0.964262	0.00806668
LNC_001595	XLOC_070269	XM_014482264.1	102280915	TMEM104	transmembrane protein 104%2C transcript variant X1	0.983033	0.00264632
LNC_001594	XLOC_070199	XM_005891397.2	102264458	DAXX	death-domain associated protein%2C transcript variant X2	0.968566	0.00665854
LNC_001594	XLOC_070199	XM_014478219.1	102271526	CAD	carbamoyl-phosphate synthetase 2%2C aspartate transcarbamylase%2C and dihydroorotase%2C transcript variant X2	0.968615	0.00664288
LNC_001594	XLOC_070199	XM_005893772.1	102264471	SLC8A1	solute carrier family 8 (sodium/calcium exchanger)%2C member 1%2C transcript variant X2	0.964338	0.00804107
LNC_001594	XLOC_070199	XM_005909795.2	102271776	BCL2L2	BCL2-like 2%2C transcript variant X3	0.995114	0.000409644
LNC_001594	XLOC_070199	XM_005897357.2	102285828	ETV1	ets variant 1%2C transcript variant X7	0.968878	0.00655999
LNC_001594	XLOC_070199	XM_005893318.1	102266441	AKAP2	A kinase (PRKA) anchor protein 2%2C transcript variant X2	0.985018	0.00219646
LNC_001594	XLOC_070199	XM_005890325.2	102265105	COL1A1	collagen%2C type I%2C alpha 1	0.95795	0.0102853
LNC_001594	XLOC_070199	XM_005908277.1	102275567	RYR1	ryanodine receptor 1 (skeletal)	0.988564	0.00146552
LNC_001594	XLOC_070199	XM_014480917.1	102265927	LOC102265927	myb/SANT-like DNA-binding domain-containing protein 3%2C transcript variant X3	0.984457	0.00232074
LNC_001594	XLOC_070199	XM_005907145.1	102266515	POSTN	periostin%2C osteoblast specific factor%2C transcript variant X3	0.97957	0.00349451
LNC_001594	XLOC_070199	XM_005897495.1	102274669	TRPM3	transient receptor potential cation channel%2C subfamily M%2C member 3%2C transcript variant X1	0.968469	0.00668923
LNC_001594	XLOC_070199	XM_014476369.1	102275192	STK36	serine/threonine kinase 36%2C transcript variant X2	0.99458	0.000478575
LNC_001594	XLOC_070199	XM_005905030.2	102287746	CPT1C	carnitine palmitoyltransferase 1C	0.980119	0.00335511
LNC_001594	XLOC_070199	XM_005901985.2	102283888	RBM47	RNA binding motif protein 47%2C transcript variant X2	0.968579	0.00665439
LNC_001594	XLOC_070199	XM_014479961.1	102277418	LOC102277418	secretoglobin family 1D member%2C transcript variant X1	0.965387	0.00769014
LNC_001594	XLOC_070199	XM_005892097.2	102270175	IP6K1	inositol hexakisphosphate kinase 1%2C transcript variant X2	0.963708	0.00825414
LNC_001594	XLOC_070199	XM_014479777.1	102279469	PIGO	phosphatidylinositol glycan anchor biosynthesis%2C class O%2C transcript variant X1	0.988509	0.00147602
LNC_001594	XLOC_070199	XM_005905022.2	102285006	SPIB	Spi-B transcription factor (Spi-1/PU.1 related)%2C transcript variant X2	0.962599	0.00863382
LNC_001594	XLOC_070199	XM_005889317.1	102276527	TENM1	teneurin transmembrane protein 1%2C transcript variant X1	0.977599	0.00401129
LNC_001594	XLOC_070199	XM_014477909.1	102266171	DNTTIP2	deoxynucleotidyltransferase%2C terminal%2C interacting protein 2%2C transcript variant X2	0.957244	0.0105445
LNC_001594	XLOC_070199	XM_005909798.2	102272528	EFS	embryonal Fyn-associated substrate%2C transcript variant X2	0.991333	0.000967302
LNC_001594	XLOC_070199	XM_005907949.2	102287290	RECQL5	RecQ helicase-like 5%2C transcript variant X2	0.983254	0.00259485
LNC_001594	XLOC_070199	XM_014479044.1	102270397	LOC102270397	alpha-2-macroglobulin-like	0.967108	0.00712541
LNC_001594	XLOC_070199	XM_005905866.2	102277998	PMEL	premelanosome protein%2C transcript variant X3	0.96893	0.00654355
LNC_001594	XLOC_070199	XM_005891567.1	102269066	TDRD3	tudor domain containing 3%2C transcript variant X3	0.990644	0.00108478
LNC_001594	XLOC_070199	XM_005906719.2	102266401	DCTN1	dynactin 1%2C transcript variant X4	0.991091	0.00100813
LNC_001594	XLOC_070199	XM_005901928.1	102266106	BMP4	bone morphogenetic protein 4%2C transcript variant X1	0.968542	0.006666
LNC_001594	XLOC_070199	XM_005892983.1	102286273	VPS13A	vacuolar protein sorting 13 homolog A (S. cerevisiae)%2C transcript variant X4	0.968591	0.00665043
LNC_001594	XLOC_070199	XM_005886641.2	102270515	NUP98	nucleoporin 98kDa%2C transcript variant X1	0.968592	0.00665039
LNC_001594	XLOC_070199	XM_005895189.1	102273323	ERC1	ELKS/RAB6-interacting/CAST family member 1%2C transcript variant X4	0.994766	0.000454151
LNC_001594	XLOC_070199	XM_014483656.1	102287409	UBAP2L	ubiquitin associated protein 2-like%2C transcript variant X5	0.981054	0.00312145
LNC_001594	XLOC_070199	XM_005903243.2	102265924	AMIGO2	adhesion molecule with Ig-like domain 2%2C transcript variant X2	0.968624	0.00664024
LNC_001594	XLOC_070199	XM_005896835.1	102267510	FILIP1L	filamin A interacting protein 1-like%2C transcript variant X2	0.966672	0.00726705
LNC_001248	XLOC_054937	XM_005911983.1	102283085	LONRF2	LON peptidase N-terminal domain and ring finger 2	-0.982482	0.00277591
LNC_001248	XLOC_054937	XM_005910090.2	102279626	LUM	lumican%2C transcript variant X2	-0.952831	0.0122102
LNC_001248	XLOC_054937	XM_014477191.1	102284547	FGL1	fibrinogen-like 1%2C transcript variant X3	-0.963793	0.00822518
LNC_001248	XLOC_054937	XM_014480523.1	102269014	RSPH10B	radial spoke head 10 homolog B (Chlamydomonas)%2C transcript variant X2	-0.975407	0.00461258
LNC_001248	XLOC_054937	XM_014476551.1	102268032	HSPA4	heat shock 70kDa protein 4%2C transcript variant X2	0.978509	0.00376973
LNC_001248	XLOC_054937	XM_005910086.2	102278770	DCN	decorin%2C transcript variant X1	-0.963498	0.00832546
LNC_001248	XLOC_054937	XM_005904011.1	102269672	BAG5	BCL2-associated athanogene 5%2C transcript variant X2	0.991191	0.000991098
LNC_001248	XLOC_054937	XM_014480104.1	102276662	CTDSP2	CTD (carboxy-terminal domain%2C RNA polymerase II%2C polypeptide A) small phosphatase 2%2C transcript variant X3	0.954834	0.0114443
LNC_001248	XLOC_054937	XM_014479938.1	102270609	HPSE2	heparanase 2 (inactive)	-0.983367	0.00256873
LNC_001248	XLOC_054937	XM_005906339.1	102286611	NTAN1	N-terminal asparagine amidase%2C transcript variant X2	-0.984535	0.00230328
LNC_001248	XLOC_054937	XM_005902218.2	102286123	LOC102286123	neuroendocrine secretory protein 55	-0.971605	0.00571925
LNC_001248	XLOC_054937	XM_005892052.1	102279437	ELAVL2	ELAV like neuron-specific RNA binding protein 2%2C transcript variant X3	-0.955819	0.0110734
LNC_001248	XLOC_054937	XM_005902872.1	102275061	STK31	serine/threonine kinase 31	-0.979937	0.00340099
LNC_001248	XLOC_054937	XM_005898394.2	102271535	COL6A5	collagen%2C type VI%2C alpha 5	-0.965667	0.00759716
LNC_001248	XLOC_054937	XM_005899666.1	102288203	LOC102288203	C-C motif chemokine 15	-0.95287	0.012195
LNC_001248	XLOC_054937	XM_005901043.2	102267525	TTR	transthyretin	-0.951653	0.0126683
LNC_001248	XLOC_054937	XM_005909169.2	102287014	FOXO3	forkhead box O3%2C transcript variant X3	-0.966431	0.0073458
LNC_001248	XLOC_054937	XM_005886707.1	102268287	RPL17	ribosomal protein L17%2C transcript variant X3	-0.981871	0.00292215
LNC_001248	XLOC_054937	XM_005901408.2	102268450	CHN2	chimerin 2%2C transcript variant X7	-0.97631	0.00436144
LNC_001248	XLOC_054937	XM_014483637.1	102273311	CNTN4	contactin 4	-0.956294	0.0108964
LNC_001248	XLOC_054937	XM_005887301.2	102280056	DKK2	dickkopf WNT signaling pathway inhibitor 2	-0.963301	0.00839295
LNC_001248	XLOC_054937	XM_005899938.1	102278729	IL1RL1	interleukin 1 receptor-like 1	-0.980497	0.00325988
LNC_001248	XLOC_054937	XM_014480130.1	102279861	TRHDE	thyrotropin-releasing hormone degrading enzyme	0.994834	0.000445351
LNC_001248	XLOC_054937	XM_014482378.1	102287766	WDR87	WD repeat domain 87%2C transcript variant X1	0.962694	0.00860101
LNC_001248	XLOC_054937	XM_005887372.2	102276955	LOC102276955	granzyme A	-0.976721	0.0042486
LNC_001248	XLOC_054937	XM_005903687.1	102284072	HOXA1	homeobox A1%2C transcript variant X2	0.972355	0.00549471
LNC_001248	XLOC_054937	XM_005895378.1	102281531	HSD17B14	hydroxysteroid (17-beta) dehydrogenase 14	-0.956896	0.010673
LNC_001248	XLOC_054937	XM_014479069.1	102281632	CR2	complement component (3d/Epstein Barr virus) receptor 2%2C transcript variant X2	-0.953581	0.0119217
LNC_001248	XLOC_054937	XM_014479308.1	102281821	RGN	regucalcin%2C transcript variant X2	0.985394	0.00211432
LNC_001248	XLOC_054937	XM_005901273.2	102271174	PTGS2	prostaglandin-endoperoxide synthase 2 (prostaglandin G/H synthase and cyclooxygenase)%2C transcript variant X2	-0.954241	0.0116695
LNC_001248	XLOC_054937	XM_014480309.1	102277039	LSS	lanosterol synthase (2%2C3-oxidosqualene-lanosterol cyclase)%2C transcript variant X3	0.968743	0.00660239
LNC_001248	XLOC_054937	XM_014476485.1	102281395	HINT3	histidine triad nucleotide binding protein 3%2C transcript variant X1	0.950648	0.0130632
LNC_001248	XLOC_054937	XM_005905587.1	102281570	CDH11	cadherin 11%2C type 2%2C OB-cadherin (osteoblast)	-0.970804	0.00596235
LNC_001248	XLOC_054937	XM_005889581.2	102269416	GPM6B	glycoprotein M6B%2C transcript variant X1	-0.955443	0.0112146
LNC_001248	XLOC_054937	XM_005899836.1	102270310	SFRP1	secreted frizzled-related protein 1	-0.958351	0.0101393
LNC_001248	XLOC_054937	XM_005890731.1	102277268	LOC102277268	adhesion G protein-coupled receptor E4	-0.96921	0.00645565
LNC_001248	XLOC_054937	XM_014476680.1	102275960	CCL25	chemokine (C-C motif) ligand 25%2C transcript variant X2	-0.950482	0.013129
LNC_001248	XLOC_054937	XM_014476755.1	102281782	MITF	microphthalmia-associated transcription factor%2C transcript variant X6	-0.970715	0.00598934
LNC_001248	XLOC_054937	XM_005909503.2	102275287	THPO	thrombopoietin%2C transcript variant X2	0.96725	0.00707954
LNC_001248	XLOC_054937	XM_005895983.2	102279741	PPP1R16B	protein phosphatase 1%2C regulatory subunit 16B%2C transcript variant X2	0.970523	0.00604823
LNC_001248	XLOC_054937	XM_005902591.2	102275826	RGR	retinal G protein coupled receptor%2C transcript variant X1	0.964708	0.00791665
LNC_001248	XLOC_054937	XM_005905933.1	102275745	PDE1A	phosphodiesterase 1A%2C calmodulin-dependent%2C transcript variant X2	-0.963619	0.00828435
LNC_001248	XLOC_054937	XM_005898457.2	102268348	LOC102268348	alpha-2-macroglobulin%2C transcript variant X2	-0.95618	0.0109388
LNC_001248	XLOC_054937	XM_014477194.1	102287978	ORC6	origin recognition complex%2C subunit 6%2C transcript variant X3	-0.950037	0.0133054
LNC_001248	XLOC_054937	XM_014480679.1	102270415	RABL2B	RAB%2C member of RAS oncogene family-like 2B%2C transcript variant X4	0.969633	0.00632324
LNC_001248	XLOC_054937	XM_005889162.2	102277735	CHCHD7	coiled-coil-helix-coiled-coil-helix domain containing 7%2C transcript variant X1	0.985584	0.00207338
LNC_001248	XLOC_054937	XM_014478982.1	102275465	TEX2	testis expressed 2%2C transcript variant X3	0.982089	0.00286969
LNC_001248	XLOC_054937	XM_014481022.1	102270220	MMRN1	multimerin 1%2C transcript variant X2	-0.958802	0.00997566
LNC_001248	XLOC_054937	XM_014476542.1	102275491	NME1	NME/NM23 nucleoside diphosphate kinase 1%2C transcript variant X5	0.993727	0.000595889
LNC_001248	XLOC_054937	XM_014477779.1	102264752	ADAT1	adenosine deaminase%2C tRNA-specific 1	0.980534	0.0032508
LNC_001248	XLOC_054937	XM_005892387.2	102265587	FANCA	Fanconi anemia%2C complementation group A	0.954548	0.0115526
LNC_001248	XLOC_054937	XM_005896447.2	102287715	TFEB	transcription factor EB%2C transcript variant X2	0.977405	0.00406316
LNC_001248	XLOC_054937	XM_005888625.1	102286911	GSDMD	gasdermin D%2C transcript variant X2	0.95546	0.0112084
LNC_001248	XLOC_054937	XM_005889333.2	102281669	TNPO1	transportin 1%2C transcript variant X3	-0.986293	0.00192245
LNC_001248	XLOC_054937	XM_005909880.2	102276897	LOC102276897	cytochrome b ascorbate-dependent protein 3%2C transcript variant X3	0.951268	0.012819
LNC_001248	XLOC_054937	XM_014477926.1	102266742	FMNL2	formin-like 2%2C transcript variant X3	0.957857	0.0103193
LNC_001248	XLOC_054937	XM_005886870.1	102276310	TPSB2	tryptase beta 2	-0.973852	0.00505567
LNC_001049	XLOC_047602	XM_005910697.2	102269344	PEX5	peroxisomal biogenesis factor 5%2C transcript variant X1	-0.967678	0.00694154
LNC_001049	XLOC_047602	XM_005899331.2	102277026	ABCA10	ATP-binding cassette%2C sub-family A (ABC1)%2C member 10	-0.951689	0.0126539
LNC_001049	XLOC_047602	XM_005900617.1	102277216	WDFY4	WDFY family member 4	0.967829	0.00689324
LNC_001049	XLOC_047602	XM_005887625.1	102283814	CLCN5	chloride channel%2C voltage-sensitive 5%2C transcript variant X1	-0.982765	0.00270907
LNC_001049	XLOC_047602	XM_005887208.2	102274614	PGRMC1	progesterone receptor membrane component 1%2C transcript variant X2	-0.963382	0.0083651
LNC_001049	XLOC_047602	XM_014481370.1	102287937	TMPO	thymopoietin%2C transcript variant X1	-0.952572	0.0123104
LNC_001049	XLOC_047602	XM_005893966.2	102278225	SMOX	spermine oxidase%2C transcript variant X3	-0.986227	0.00193633
LNC_001049	XLOC_047602	XM_014482378.1	102287766	WDR87	WD repeat domain 87%2C transcript variant X1	0.981933	0.0029073
LNC_001049	XLOC_047602	XM_005896900.1	102286664	FGF13	fibroblast growth factor 13%2C transcript variant X2	-0.962019	0.00883474
LNC_001049	XLOC_047602	XM_014476551.1	102268032	HSPA4	heat shock 70kDa protein 4%2C transcript variant X2	0.981059	0.00312031
LNC_001049	XLOC_047602	XM_005907489.2	102283349	ENO2	enolase 2 (gamma%2C neuronal)%2C transcript variant X2	-0.986878	0.00180077
LNC_001049	XLOC_047602	XM_005901696.2	102285843	R3HDM2	R3H domain containing 2%2C transcript variant X2	0.951496	0.0127296
LNC_001049	XLOC_047602	XM_005891865.2	102264555	IGFBP1	insulin-like growth factor binding protein 1	-0.981383	0.00304076
LNC_001049	XLOC_047602	XM_014476755.1	102281782	MITF	microphthalmia-associated transcription factor%2C transcript variant X6	-0.987615	0.00165143
LNC_001049	XLOC_047602	XM_005892074.2	102286848	RERGL	RERG/RAS-like	-0.974413	0.00489426
LNC_001049	XLOC_047602	XM_005892052.1	102279437	ELAVL2	ELAV like neuron-specific RNA binding protein 2%2C transcript variant X3	-0.970077	0.00618549
LNC_001049	XLOC_047602	XM_005906335.2	102285763	LOC102285763	chromosome unknown open reading frame%2C human C16orf45	-0.994408	0.000501574
LNC_001049	XLOC_047602	XM_005904041.1	102279763	TSPAN19	tetraspanin 19%2C transcript variant X1	-0.953894	0.0118016
LNC_001049	XLOC_047602	XM_005897497.1	102274669	TRPM3	transient receptor potential cation channel%2C subfamily M%2C member 3%2C transcript variant X1	-0.986875	0.00180137
LNC_001049	XLOC_047602	XM_005893192.1	102277870	DRD5	dopamine receptor D5	0.982729	0.00271746
LNC_001049	XLOC_047602	XM_014479220.1	102282470	AASDH	aminoadipate-semialdehyde dehydrogenase%2C transcript variant X2	-0.975722	0.00452454
LNC_001049	XLOC_047602	XM_005895883.2	102271998	ARID1A	AT rich interactive domain 1A (SWI-like)%2C transcript variant X2	-0.962003	0.00884022
LNC_001049	XLOC_047602	XM_005909169.2	102287014	FOXO3	forkhead box O3%2C transcript variant X3	-0.989696	0.00125364
LNC_001049	XLOC_047602	XM_014482862.1	102274341	CPTP	ceramide-1-phosphate transfer protein%2C transcript variant X3	-0.967789	0.00690608
LNC_001049	XLOC_047602	XM_005886707.1	102268287	RPL17	ribosomal protein L17%2C transcript variant X3	-0.975867	0.00448395
LNC_001049	XLOC_047602	XM_014483367.1	102283463	LOC102283463	HLA class II histocompatibility antigen%2C DR alpha chain%2C transcript variant X2	-0.975953	0.00446024
LNC_001049	XLOC_047602	XM_014483637.1	102273311	CNTN4	contactin 4	-0.959909	0.00957792
LNC_001049	XLOC_047602	XM_005887301.2	102280056	DKK2	dickkopf WNT signaling pathway inhibitor 2	-0.991574	0.000927368
LNC_001049	XLOC_047602	XM_014481088.1	102267333	ZNF346	zinc finger protein 346%2C transcript variant X6	-0.95497	0.0113927
LNC_001049	XLOC_047602	XM_005902864.2	102272482	FANK1	fibronectin type III and ankyrin repeat domains 1	-0.994972	0.000427708
LNC_001049	XLOC_047602	XM_014480130.1	102279861	TRHDE	thyrotropin-releasing hormone degrading enzyme	0.954122	0.0117145
LNC_001049	XLOC_047602	XM_014477779.1	102264752	ADAT1	adenosine deaminase%2C tRNA-specific 1	0.959422	0.00975233
LNC_001049	XLOC_047602	XM_005893092.2	102270667	RGL1	ral guanine nucleotide dissociation stimulator-like 1%2C transcript variant X2	-0.997987	0.000108373
LNC_001049	XLOC_047602	XM_005899346.1	102281821	RGN	regucalcin%2C transcript variant X2	-0.967905	0.00686898
LNC_001049	XLOC_047602	XM_005911863.1	102285102	PKHD1	polycystic kidney and hepatic disease 1 (autosomal recessive)	-0.965477	0.00765996
LNC_001049	XLOC_047602	XM_005893149.2	102264566	MEPCE	methylphosphate capping enzyme%2C transcript variant X2	-0.975548	0.00457309
LNC_001049	XLOC_047602	XM_005906599.1	102280253	CRABP1	cellular retinoic acid binding protein 1%2C transcript variant X1	-0.994244	0.000523719
LNC_001049	XLOC_047602	XM_005901003.1	102279752	KIAA1324L	KIAA1324-like ortholog%2C transcript variant X3	-0.987754	0.00162385
LNC_001049	XLOC_047602	XM_014478410.1	102284145	CDPF1	cysteine-rich%2C DPF motif domain containing 1%2C transcript variant X2	0.959275	0.00980503
LNC_001049	XLOC_047602	XM_005896951.2	102279745	HTR1B	5-hydroxytryptamine (serotonin) receptor 1B%2C G protein-coupled	-0.995305	0.000385855
LNC_001049	XLOC_047602	XM_014483038.1	102271603	LOC102271603	annexin A8%2C transcript variant X4	-0.969778	0.00627821
LNC_001049	XLOC_047602	XM_014477591.1	102270003	LETM2	leucine zipper-EF-hand containing transmembrane protein 2%2C transcript variant X1	-0.984333	0.0023484
LNC_001049	XLOC_047602	XM_005911495.1	102273605	IL5RA	interleukin 5 receptor%2C alpha	-0.959668	0.00966399
LNC_001049	XLOC_047602	XM_014480846.1	102277044	LY9	lymphocyte antigen 9%2C transcript variant X3	0.992408	0.000793111
LNC_001049	XLOC_047602	XM_005892515.2	102277667	PEX5L	peroxisomal biogenesis factor 5-like%2C transcript variant X6	-0.983402	0.00256055
LNC_001049	XLOC_047602	XM_014476485.1	102281395	HINT3	histidine triad nucleotide binding protein 3%2C transcript variant X1	0.998253	8.76096e-05
LNC_001049	XLOC_047602	XM_005889047.2	102286535	PDE4D	phosphodiesterase 4D%2C cAMP-specific%2C transcript variant X6	-0.984805	0.00224325
LNC_001049	XLOC_047602	XM_005899836.1	102270310	SFRP1	secreted frizzled-related protein 1	-0.980053	0.00337169
LNC_001049	XLOC_047602	XM_005889543.1	102279616	GULP1	GULP%2C engulfment adaptor PTB domain containing 1%2C transcript variant X2	-0.96716	0.00710881
LNC_001049	XLOC_047602	XM_014476680.1	102275960	CCL25	chemokine (C-C motif) ligand 25%2C transcript variant X2	-0.987444	0.0016858
LNC_001049	XLOC_047602	XM_005895983.2	102279741	PPP1R16B	protein phosphatase 1%2C regulatory subunit 16B%2C transcript variant X2	0.987486	0.00167736
LNC_001049	XLOC_047602	XM_014476653.1	102278302	NUMBL	numb homolog (Drosophila)-like%2C transcript variant X1	-0.985722	0.00204366
LNC_001049	XLOC_047602	XM_005891053.2	102269708	MCM8	minichromosome maintenance 8 homologous recombination repair factor%2C transcript variant X1	-0.983336	0.00257591
LNC_001049	XLOC_047602	XM_014477194.1	102287978	ORC6	origin recognition complex%2C subunit 6%2C transcript variant X3	-0.964863	0.00786449
LNC_001049	XLOC_047602	XM_005905957.1	102282497	RDM1	RAD52 motif containing 1%2C transcript variant X5	0.962593	0.00863607
LNC_001049	XLOC_047602	XM_005891599.1	102281037	KCNIP3	Kv channel interacting protein 3%2C calsenilin%2C transcript variant X3	-0.99242	0.000791318
LNC_001049	XLOC_047602	XM_014480679.1	102270415	RABL2B	RAB%2C member of RAS oncogene family-like 2B%2C transcript variant X4	0.987781	0.00161847
LNC_001049	XLOC_047602	XM_005893537.2	102284689	UCP2	uncoupling protein 2 (mitochondrial%2C proton carrier)	0.952721	0.0122526
LNC_001049	XLOC_047602	XM_014483612.1	102277668	PTGER3	prostaglandin E receptor 3 (subtype EP3)%2C transcript variant X3	-0.970132	0.00616852
LNC_001049	XLOC_047602	XM_014476542.1	102275491	NME1	NME/NM23 nucleoside diphosphate kinase 1%2C transcript variant X5	0.952609	0.0122959
LNC_001049	XLOC_047602	XM_005894682.2	102286099	FAM69A	family with sequence similarity 69%2C member A%2C transcript variant X3	-0.978394	0.00380012
LNC_001049	XLOC_047602	XM_014480457.1	102265732	LAMC3	laminin%2C gamma 3	-0.957481	0.0104571
LNC_001049	XLOC_047602	XM_014479599.1	102281439	CKAP2	cytoskeleton associated protein 2%2C transcript variant X1	0.978172	0.00385869
LNC_001049	XLOC_047602	XM_014480523.1	102269014	RSPH10B	radial spoke head 10 homolog B (Chlamydomonas)%2C transcript variant X2	-0.976654	0.00426708
LNC_001049	XLOC_047602	XM_005909166.1	102286442	MAT1A	methionine adenosyltransferase I%2C alpha	-0.976851	0.00421332
LNC_001049	XLOC_047602	XM_014481532.1	102275552	NECAP2	NECAP endocytosis associated 2%2C transcript variant X2	-0.956099	0.010969
LNC_001049	XLOC_047602	XM_005902990.1	102287455	PPP2R2A	protein phosphatase 2%2C regulatory subunit B%2C alpha%2C transcript variant X1	-0.951853	0.01259
LNC_001049	XLOC_047602	XM_014477840.1	102272947	CORO1A	coronin%2C actin binding protein%2C 1A%2C transcript variant X2	0.951538	0.0127132
LNC_001049	XLOC_047602	XM_014477217.1	102269719	EMC7	ER membrane protein complex subunit 7%2C transcript variant X2	0.969908	0.00623792
LNC_001049	XLOC_047602	XM_014480477.1	102285092	SMOC2	SPARC related modular calcium binding 2	-0.974708	0.00481011
LNC_001049	XLOC_047602	XM_005889333.2	102281669	TNPO1	transportin 1%2C transcript variant X3	-0.964531	0.00797613
LNC_001049	XLOC_047602	XM_014482270.1	102284371	HN1	hematological and neurological expressed 1%2C transcript variant X3	-0.977636	0.00400128
LNC_001049	XLOC_047602	XM_014479938.1	102270609	HPSE2	heparanase 2 (inactive)	-0.970455	0.00606912
LNC_001049	XLOC_047602	XM_005894690.2	102287992	TMED5	transmembrane p24 trafficking protein 5%2C transcript variant X2	-0.977598	0.00401145
LNC_001049	XLOC_047602	XM_014479343.1	102264401	CBY1	chibby homolog 1 (Drosophila)%2C transcript variant X6	-0.956562	0.0107968
LNC_001049	XLOC_047602	XM_014481006.1	102277517	TRIM59	tripartite motif containing 59%2C transcript variant X1	-0.957457	0.0104661
LNC_001049	XLOC_047602	XM_005908241.1	102287766	WDR87	WD repeat domain 87%2C transcript variant X1	-0.950773	0.0130137
LNC_001049	XLOC_047602	XM_005902982.2	102285454	NEFL	neurofilament%2C light polypeptide%2C transcript variant X3	-0.978191	0.00385363
LNC_001049	XLOC_047602	XM_005893461.2	102287033	TYW3	tRNA-yW synthesizing protein 3 homolog (S. cerevisiae)%2C transcript variant X2	-0.964183	0.00809305
LNC_001049	XLOC_047602	XM_005893796.2	102275509	LAMA1	laminin%2C alpha 1	-0.958271	0.0101684
LNC_001049	XLOC_047602	XM_005905906.1	102288036	FMR1	fragile X mental retardation 1%2C transcript variant X3	-0.950347	0.0131823
LNC_001049	XLOC_047602	XM_005895731.2	102272660	MPV17	MpV17 mitochondrial inner membrane protein%2C transcript variant X3	0.983727	0.00248592
LNC_001049	XLOC_047602	XM_005897105.2	102283773	TBCEL	tubulin folding cofactor E-like%2C transcript variant X1	-0.968233	0.00676427
LNC_001049	XLOC_047602	XM_014481168.1	102281742	TRIT1	tRNA isopentenyltransferase 1%2C transcript variant X3	-0.961439	0.00903701
LNC_001049	XLOC_047602	XM_014478406.1	102280971	TRPM1	transient receptor potential cation channel%2C subfamily M%2C member 1	-0.986469	0.00188556
LNC_001049	XLOC_047602	XM_005889572.1	102266909	RIMBP2	RIMS binding protein 2	0.995732	0.000334518
LNC_001049	XLOC_047602	XM_005900483.2	102284160	ELMOD1	ELMO/CED-12 domain containing 1%2C transcript variant X1	-0.999542	1.17762e-05
LNC_001049	XLOC_047602	XM_005892640.2	102272551	NCDN	neurochondrin%2C transcript variant X1	0.974096	0.00498539
LNC_001210	XLOC_053660	XM_014477155.1	102265978	ZNHIT3	zinc finger%2C HIT-type containing 3%2C transcript variant X5	0.997111	0.000186335
LNC_001210	XLOC_053660	XM_014481538.1	102287288	ATF3	activating transcription factor 3%2C transcript variant X2	0.997331	0.000165499
LNC_001210	XLOC_053660	XM_005898732.2	102283400	CCT3	chaperonin containing TCP1%2C subunit 3 (gamma)%2C transcript variant X3	0.966988	0.0071644
LNC_001210	XLOC_053660	XM_005900657.1	102265440	RAD51C	RAD51 paralog C%2C transcript variant X1	0.95338	0.0119987
LNC_001210	XLOC_053660	XM_005896243.2	102266946	LEF1	lymphoid enhancer-binding factor 1%2C transcript variant X4	0.966948	0.00717753
LNC_001210	XLOC_053660	XM_014478870.1	102278336	MRVI1	murine retrovirus integration site 1 homolog%2C transcript variant X5	0.966861	0.00720562
LNC_001210	XLOC_053660	XM_005899528.2	102267424	TAT	tyrosine aminotransferase%2C transcript variant X1	0.967109	0.00712502
LNC_001210	XLOC_053660	XM_005887459.1	102280821	PVALB	parvalbumin	0.981934	0.00290707
LNC_001210	XLOC_053660	XM_005910473.2	102281684	ZFP37	ZFP37 zinc finger protein%2C transcript variant X4	0.966968	0.00717094
LNC_001210	XLOC_053660	XM_014482446.1	102266340	CIZ1	CDKN1A interacting zinc finger protein 1%2C transcript variant X3	0.966983	0.00716589
LNC_001210	XLOC_053660	XM_005889658.2	102274064	LOC102274064	mitochondrial chaperone BCS1%2C transcript variant X4	0.966986	0.00716497
LNC_001210	XLOC_053660	XM_005904893.2	102264512	LOC102264512	dehydrogenase/reductase SDR family member 4%2C transcript variant X6	0.966987	0.00716462
LNC_001210	XLOC_053660	XM_014482951.1	102272247	SLC22A17	solute carrier family 22%2C member 17%2C transcript variant X2	0.998086	0.000100477
LNC_001210	XLOC_053660	XM_005907439.1	102269966	LMO3	LIM domain only 3 (rhombotin-like 2)%2C transcript variant X1	0.984392	0.00233524
LNC_001210	XLOC_053660	XM_005909297.2	102282332	SORBS2	sorbin and SH3 domain containing 2%2C transcript variant X3	0.997868	0.000118123
LNC_001210	XLOC_053660	XM_014483280.1	102284393	LOC102284393	sialic acid-binding Ig-like lectin 10%2C transcript variant X4	0.966935	0.00718168
LNC_001210	XLOC_053660	XM_014479925.1	102284903	BEST3	bestrophin 3%2C transcript variant X2	0.970566	0.00603519
LNC_001210	XLOC_053660	XM_005903819.2	102277989	PRSS35	protease%2C serine%2C 35%2C transcript variant X2	0.966984	0.00716567
LNC_001210	XLOC_053660	XM_005900851.2	102273920	GNAI1	guanine nucleotide binding protein (G protein)%2C alpha inhibiting activity polypeptide 1%2C transcript variant X3	0.966731	0.0072479
LNC_001210	XLOC_053660	XM_014482870.1	102280462	DVL3	dishevelled segment polarity protein 3%2C transcript variant X1	0.994322	0.00051311
LNC_001210	XLOC_053660	XM_005910637.1	102268680	DESI2	desumoylating isopeptidase 2%2C transcript variant X2	0.967042	0.00714701
LNC_001210	XLOC_053660	XM_005902280.2	102283222	CTAGE5	CTAGE family%2C member 5%2C transcript variant X7	0.966986	0.00716502
LNC_001210	XLOC_053660	XM_005904172.1	102276014	DDX39B	DEAD (Asp-Glu-Ala-Asp) box polypeptide 39B%2C transcript variant X1	0.966991	0.0071635
LNC_001210	XLOC_053660	XM_014480150.1	102280510	NINJ1	ninjurin 1%2C transcript variant X2	0.966633	0.00727986
LNC_001210	XLOC_053660	XM_014483197.1	102269064	GMIP	GEM interacting protein%2C transcript variant X1	0.966997	0.00716141
LNC_001210	XLOC_053660	XM_005910358.1	102267384	IRAK3	interleukin-1 receptor-associated kinase 3%2C transcript variant X1	0.970655	0.00600763
LNC_001210	XLOC_053660	XM_005901931.1	102266106	BMP4	bone morphogenetic protein 4%2C transcript variant X1	0.958717	0.0100064
LNC_001210	XLOC_053660	XM_014480947.1	102285479	LOC102285479	small integral membrane protein 24-like%2C transcript variant X1	0.967178	0.00710279
LNC_001210	XLOC_053660	XM_005907248.2	102275758	SLC46A1	solute carrier family 46 (folate transporter)%2C member 1%2C transcript variant X2	0.966801	0.00722527
LNC_001210	XLOC_053660	XM_005888594.2	102277362	TSPAN6	tetraspanin 6%2C transcript variant X3	0.966986	0.00716494
LNC_001210	XLOC_053660	XM_005894504.2	102278227	ATP2A1	ATPase%2C Ca++ transporting%2C cardiac muscle%2C fast twitch 1	0.994241	0.000524242
LNC_001210	XLOC_053660	XM_005890771.2	102264548	CCDC151	coiled-coil domain containing 151%2C transcript variant X3	0.966347	0.00737342
LNC_001210	XLOC_053660	XM_014482209.1	102270911	LOC102270911	butyrophilin-like protein 9%2C transcript variant X2	0.953896	0.0118011
LNC_001210	XLOC_053660	XM_014479792.1	102271546	TAF1	TAF1 RNA polymerase II%2C TATA box binding protein (TBP)-associated factor%2C 250kDa%2C transcript variant X1	0.966922	0.00718566
LNC_001210	XLOC_053660	XM_005891807.2	102269533	KIAA0391	KIAA0391 ortholog%2C transcript variant X2	0.966973	0.0071692
LNC_001210	XLOC_053660	XM_005893076.2	102267011	LOC102267011	60S ribosomal protein L35	0.970092	0.00618109
LNC_001210	XLOC_053660	XM_014481623.1	102280052	FCAR	Fc fragment of IgA receptor%2C transcript variant X2	0.966114	0.00744989
LNC_001210	XLOC_053660	XM_005904728.1	102283796	OAS2	2'-5'-oligoadenylate synthetase 2%2C 69/71kDa%2C transcript variant X2	0.967146	0.00711307
LNC_001210	XLOC_053660	XM_005902993.2	102287928	BNIP3L	BCL2/adenovirus E1B 19kDa interacting protein 3-like%2C transcript variant X3	0.956443	0.0108407
LNC_001210	XLOC_053660	XM_005909504.2	102275287	THPO	thrombopoietin%2C transcript variant X2	0.986568	0.00186502
LNC_001210	XLOC_053660	XM_014478164.1	102284978	PPFIA4	protein tyrosine phosphatase%2C receptor type%2C f polypeptide (PTPRF)%2C interacting protein (liprin)%2C alpha 4%2C transcript variant X4	0.966981	0.00716651
LNC_001210	XLOC_053660	XM_014479534.1	102270607	VEGFA	vascular endothelial growth factor A%2C transcript variant X5	0.962296	0.00873857
LNC_001210	XLOC_053660	XM_005892509.2	102277667	PEX5L	peroxisomal biogenesis factor 5-like%2C transcript variant X6	0.966982	0.00716638
LNC_001210	XLOC_053660	XM_005891358.1	102277377	RIC1	RIC1 homolog%2C RAB6A GEF complex partner 1%2C transcript variant X1	0.966972	0.00716951
LNC_001210	XLOC_053660	XM_005908295.2	102281208	AIFM1	apoptosis-inducing factor%2C mitochondrion-associated%2C 1%2C transcript variant X3	0.966984	0.00716575
LNC_001210	XLOC_053660	XM_005908821.2	102282796	KRIT1	KRIT1%2C ankyrin repeat containing%2C transcript variant X1	0.96698	0.00716705
LNC_001210	XLOC_053660	XM_005899851.1	102275237	USP1	ubiquitin specific peptidase 1%2C transcript variant X4	0.966986	0.00716515
LNC_001210	XLOC_053660	XM_005899818.2	102287443	SLC39A8	solute carrier family 39 (zinc transporter)%2C member 8%2C transcript variant X2	0.996329	0.000266888
LNC_001210	XLOC_053660	XM_014481601.1	102271572	AK2	adenylate kinase 2%2C transcript variant X4	0.999373	1.88519e-05
LNC_001210	XLOC_053660	XM_014481509.1	102280438	LOC102280438	ADP-ribosylation factor 2%2C transcript variant X2	0.967007	0.0071582
LNC_001210	XLOC_053660	XM_005886928.2	102272495	ANGPT2	angiopoietin 2%2C transcript variant X2	0.966956	0.00717479
LNC_001210	XLOC_053660	XM_005900179.2	102280030	DNAJC18	DnaJ (Hsp40) homolog%2C subfamily C%2C member 18%2C transcript variant X2	0.966983	0.00716589
LNC_001210	XLOC_053660	XM_014477563.1	102287228	CDKL4	cyclin-dependent kinase-like 4%2C transcript variant X3	0.982526	0.00276558
LNC_001210	XLOC_053660	XM_014477273.1	102279727	TNFRSF25	tumor necrosis factor receptor superfamily%2C member 25%2C transcript variant X1	0.99788	0.000117178
LNC_001210	XLOC_053660	XM_005907418.2	102286236	ERG	v-ets avian erythroblastosis virus E26 oncogene homolog%2C transcript variant X2	0.966914	0.00718843
LNC_001210	XLOC_053660	XM_014479005.1	102265330	MBNL1	muscleblind-like splicing regulator 1%2C transcript variant X5	0.950859	0.01298
LNC_001210	XLOC_053660	XM_005894786.2	102268249	TNFSF13	tumor necrosis factor (ligand) superfamily%2C member 13%2C transcript variant X3	0.966857	0.00720705
LNC_001210	XLOC_053660	XM_005901350.2	102273442	SRI	sorcin%2C transcript variant X3	0.966991	0.00716356
LNC_001210	XLOC_053660	XM_005892330.2	102272648	PPFIA2	protein tyrosine phosphatase%2C receptor type%2C f polypeptide (PTPRF)%2C interacting protein (liprin)%2C alpha 2%2C transcript variant X6	0.986441	0.00189139
LNC_001210	XLOC_053660	XM_014480693.1	102276109	RNF41	ring finger protein 41%2C E3 ubiquitin protein ligase%2C transcript variant X2	0.991642	0.000916033
LNC_001210	XLOC_053660	XM_014480886.1	102281453	MAPKBP1	mitogen-activated protein kinase binding protein 1%2C transcript variant X1	0.966973	0.00716934
LNC_001210	XLOC_053660	XM_005903617.2	102285277	WBP11	WW domain binding protein 11%2C transcript variant X2	0.966096	0.00745562
LNC_001210	XLOC_053660	XM_005907867.2	102284648	PDLIM5	PDZ and LIM domain 5%2C transcript variant X9	0.966986	0.00716498
LNC_001210	XLOC_053660	XM_005895324.2	102288282	EGR3	early growth response 3%2C transcript variant X1	0.966714	0.00725338
LNC_001210	XLOC_053660	XM_005886755.2	102284082	ZNF205	zinc finger protein 205%2C transcript variant X2	0.961104	0.00915466
LNC_001210	XLOC_053660	XM_005907140.2	102265651	LOC102265651	C-type lectin domain family 2 member D11%2C transcript variant X2	0.966977	0.00716792
LNC_001210	XLOC_053660	XM_005892306.1	102288073	BCAS3	breast carcinoma amplified sequence 3%2C transcript variant X2	0.952433	0.0123643
LNC_001210	XLOC_053660	XM_005899113.1	102278533	MYB	v-myb avian myeloblastosis viral oncogene homolog%2C transcript variant X1	0.970739	0.00598206
LNC_001210	XLOC_053660	XM_014477828.1	102280532	IL6ST	interleukin 6 signal transducer%2C transcript variant X2	0.96694	0.00718004
LNC_001210	XLOC_053660	XM_005897217.2	102268705	ASPM	abnormal spindle microtubule assembly%2C transcript variant X1	0.966218	0.0074158
LNC_001210	XLOC_053660	XM_005903502.2	102272600	TNNT3	troponin T type 3 (skeletal%2C fast)%2C transcript variant X7	0.966984	0.00716563
LNC_001210	XLOC_053660	XM_014480292.1	102284907	PNN	pinin%2C desmosome associated protein%2C transcript variant X2	0.967027	0.00715163
LNC_001210	XLOC_053660	XM_014478374.1	102265422	COL25A1	collagen%2C type XXV%2C alpha 1%2C transcript variant X2	0.994892	0.000437853
LNC_001210	XLOC_053660	XM_014480080.1	102264883	PPT2	palmitoyl-protein thioesterase 2%2C transcript variant X3	0.966985	0.00716545
LNC_001210	XLOC_053660	XM_014478777.1	102272862	DCUN1D4	DCN1%2C defective in cullin neddylation 1%2C domain containing 4%2C transcript variant X2	0.994226	0.000526293
LNC_001210	XLOC_053660	XM_005893915.2	102287988	PEPD	peptidase D%2C transcript variant X3	0.966985	0.00716553
LNC_001210	XLOC_053660	XM_014476416.1	102267562	NIFK	nucleolar protein interacting with the FHA domain of MKI67%2C transcript variant X2	0.966984	0.00716561
LNC_001210	XLOC_053660	XM_005901570.1	102271361	CACNA1E	calcium channel%2C voltage-dependent%2C R type%2C alpha 1E subunit%2C transcript variant X3	0.984821	0.00223971
LNC_001210	XLOC_053660	XM_005908329.2	102269972	CYFIP2	cytoplasmic FMR1 interacting protein 2%2C transcript variant X4	0.966986	0.00716499
LNC_001210	XLOC_053660	XM_014478926.1	102277889	SNX3	sorting nexin 3%2C transcript variant X2	0.957013	0.0106295
LNC_001210	XLOC_053660	XM_014478419.1	102273618	PRPF40B	PRP40 homolog%2C pre-mRNA processing factor B%2C transcript variant X2	0.966956	0.00717463
LNC_001210	XLOC_053660	XM_014483281.1	102284393	LOC102284393	sialic acid-binding Ig-like lectin 10%2C transcript variant X4	0.991317	0.000969938
LNC_001210	XLOC_053660	XM_005909122.2	102268669	S1PR3	sphingosine-1-phosphate receptor 3%2C transcript variant X2	0.967048	0.00714508
LNC_001210	XLOC_053660	XM_005908026.1	102287102	IRF4	interferon regulatory factor 4%2C transcript variant X2	0.980609	0.00323196
LNC_001210	XLOC_053660	XM_014482377.1	102271666	FFAR3	free fatty acid receptor 3%2C transcript variant X1	0.966986	0.00716488
LNC_001210	XLOC_053660	XM_005897480.2	102274669	TRPM3	transient receptor potential cation channel%2C subfamily M%2C member 3%2C transcript variant X1	0.966898	0.00719365
LNC_001210	XLOC_053660	XM_005899563.2	102278447	DKC1	dyskeratosis congenita 1%2C dyskerin%2C transcript variant X2	0.966934	0.00718192
LNC_001210	XLOC_053660	XM_014480471.1	102278914	FILIP1	filamin A interacting protein 1%2C transcript variant X4	0.966981	0.00716652
LNC_001210	XLOC_053660	XM_005901139.2	102280228	ACAA1	acetyl-CoA acyltransferase 1%2C transcript variant X2	0.980514	0.00325581
LNC_001210	XLOC_053660	XM_005905626.2	102274036	NEDD4	neural precursor cell expressed%2C developmentally down-regulated 4%2C E3 ubiquitin protein ligase%2C transcript variant X4	0.966212	0.00741776
LNC_001210	XLOC_053660	XM_014478119.1	102286657	EMP3	epithelial membrane protein 3%2C transcript variant X2	0.989275	0.00133112
LNC_001210	XLOC_053660	XM_005899950.1	102281723	KLHL13	kelch-like family member 13%2C transcript variant X2	0.999454	1.53013e-05
LNC_001210	XLOC_053660	XM_014479104.1	102279181	UBQLN4	ubiquilin 4%2C transcript variant X2	0.966986	0.00716498
LNC_001210	XLOC_053660	XM_014481630.1	102283525	LOC102283525	GTPase IMAP family member 7%2C transcript variant X2	0.966134	0.00744308
LNC_001210	XLOC_053660	XM_005895787.1	102265420	IL12RB2	interleukin 12 receptor%2C beta 2%2C transcript variant X3	0.993767	0.000590105
LNC_001210	XLOC_053660	XM_005900323.2	102280223	FOSB	FBJ murine osteosarcoma viral oncogene homolog B%2C transcript variant X2	0.986262	0.00192891
LNC_001210	XLOC_053660	XM_005904689.1	102270046	RSRC2	arginine/serine-rich coiled-coil 2%2C transcript variant X4	0.989238	0.001338
LNC_001210	XLOC_053660	XM_014479644.1	102280223	FOSB	FBJ murine osteosarcoma viral oncogene homolog B%2C transcript variant X2	0.976793	0.0042292
LNC_001210	XLOC_053660	XM_005903209.2	102279863	C2CD3	C2 calcium-dependent domain containing 3%2C transcript variant X3	0.96695	0.00717664
LNC_001210	XLOC_053660	XM_005902370.2	102268908	SH3D19	SH3 domain containing 19%2C transcript variant X1	0.967032	0.00715021
LNC_001210	XLOC_053660	XM_014481915.1	102268381	KRT6A	keratin 6A%2C type II%2C transcript variant X1	0.993815	0.000583309
LNC_001210	XLOC_053660	XM_005894052.2	102280772	FRMD8	FERM domain containing 8%2C transcript variant X3	0.966986	0.00716498
LNC_001210	XLOC_053660	XM_005896516.2	102284980	ZFP90	ZFP90 zinc finger protein%2C transcript variant X4	0.966985	0.00716539
LNC_001210	XLOC_053660	XM_005889642.1	102269794	CXCR1	chemokine (C-X-C motif) receptor 1%2C transcript variant X2	0.998889	4.44202e-05
LNC_001210	XLOC_053660	XM_014479151.1	102287154	LAMA3	laminin%2C alpha 3%2C transcript variant X2	0.966983	0.00716604
LNC_001210	XLOC_053660	XM_005910542.1	102282059	COLQ	collagen-like tail subunit (single strand of homotrimer) of asymmetric acetylcholinesterase%2C transcript variant X2	0.96723	0.0070861
LNC_001210	XLOC_053660	XM_005909386.2	102283557	MBP	myelin basic protein%2C transcript variant X4	0.96698	0.00716695
LNC_001210	XLOC_053660	XM_014482925.1	102267480	SGCE	sarcoglycan%2C epsilon%2C transcript variant X1	0.966985	0.00716552
LNC_001210	XLOC_053660	XM_014480592.1	102281735	EIF2S2	eukaryotic translation initiation factor 2%2C subunit 2 beta%2C 38kDa%2C transcript variant X1	0.966986	0.00716498
LNC_000118	XLOC_005442	XM_005898732.2	102283400	CCT3	chaperonin containing TCP1%2C subunit 3 (gamma)%2C transcript variant X3	0.95695	0.0106528
LNC_000118	XLOC_005442	XM_014479104.1	102279181	UBQLN4	ubiquilin 4%2C transcript variant X2	0.956957	0.0106505
LNC_000118	XLOC_005442	XM_005896243.2	102266946	LEF1	lymphoid enhancer-binding factor 1%2C transcript variant X4	0.956987	0.0106394
LNC_000118	XLOC_005442	XM_014478870.1	102278336	MRVI1	murine retrovirus integration site 1 homolog%2C transcript variant X5	0.957297	0.0105248
LNC_000118	XLOC_005442	XM_005899528.2	102267424	TAT	tyrosine aminotransferase%2C transcript variant X1	0.957108	0.0105946
LNC_000118	XLOC_005442	XM_005910473.2	102281684	ZFP37	ZFP37 zinc finger protein%2C transcript variant X4	0.956958	0.0106498
LNC_000118	XLOC_005442	XM_014482446.1	102266340	CIZ1	CDKN1A interacting zinc finger protein 1%2C transcript variant X3	0.95694	0.0106565
LNC_000118	XLOC_005442	XM_014480080.1	102264883	PPT2	palmitoyl-protein thioesterase 2%2C transcript variant X3	0.95695	0.0106529
LNC_000118	XLOC_005442	XM_005889658.2	102274064	LOC102274064	mitochondrial chaperone BCS1%2C transcript variant X4	0.956958	0.01065
LNC_000118	XLOC_005442	XM_005904893.2	102264512	LOC102264512	dehydrogenase/reductase SDR family member 4%2C transcript variant X6	0.956954	0.0106513
LNC_000118	XLOC_005442	XM_005909297.2	102282332	SORBS2	sorbin and SH3 domain containing 2%2C transcript variant X3	0.955428	0.01122
LNC_000118	XLOC_005442	XM_014482870.1	102280462	DVL3	dishevelled segment polarity protein 3%2C transcript variant X1	0.958744	0.00999673
LNC_000118	XLOC_005442	XM_014479925.1	102284903	BEST3	bestrophin 3%2C transcript variant X2	0.95837	0.0101323
LNC_000118	XLOC_005442	XM_005903819.2	102277989	PRSS35	protease%2C serine%2C 35%2C transcript variant X2	0.956942	0.0106559
LNC_000118	XLOC_005442	XM_005900851.2	102273920	GNAI1	guanine nucleotide binding protein (G protein)%2C alpha inhibiting activity polypeptide 1%2C transcript variant X3	0.957267	0.0105361
LNC_000118	XLOC_005442	XM_014483280.1	102284393	LOC102284393	sialic acid-binding Ig-like lectin 10%2C transcript variant X4	0.956867	0.0106836
LNC_000118	XLOC_005442	XM_005910637.1	102268680	DESI2	desumoylating isopeptidase 2%2C transcript variant X2	0.957003	0.0106335
LNC_000118	XLOC_005442	XM_005895324.2	102288282	EGR3	early growth response 3%2C transcript variant X1	0.956873	0.0106813
LNC_000118	XLOC_005442	XM_005902280.2	102283222	CTAGE5	CTAGE family%2C member 5%2C transcript variant X7	0.956957	0.0106503
LNC_000118	XLOC_005442	XM_005904172.1	102276014	DDX39B	DEAD (Asp-Glu-Ala-Asp) box polypeptide 39B%2C transcript variant X1	0.956961	0.0106487
LNC_000118	XLOC_005442	XM_014480150.1	102280510	NINJ1	ninjurin 1%2C transcript variant X2	0.956476	0.0108285
LNC_000118	XLOC_005442	XM_014483197.1	102269064	GMIP	GEM interacting protein%2C transcript variant X1	0.956958	0.0106498
LNC_000118	XLOC_005442	XM_014480947.1	102285479	LOC102285479	small integral membrane protein 24-like%2C transcript variant X1	0.956966	0.0106469
LNC_000118	XLOC_005442	XM_005888594.2	102277362	TSPAN6	tetraspanin 6%2C transcript variant X3	0.956961	0.0106489
LNC_000118	XLOC_005442	XM_005908821.2	102282796	KRIT1	KRIT1%2C ankyrin repeat containing%2C transcript variant X1	0.956957	0.0106502
LNC_000118	XLOC_005442	XM_005891807.2	102269533	KIAA0391	KIAA0391 ortholog%2C transcript variant X2	0.95695	0.0106531
LNC_000118	XLOC_005442	XM_014480592.1	102281735	EIF2S2	eukaryotic translation initiation factor 2%2C subunit 2 beta%2C 38kDa%2C transcript variant X1	0.956958	0.01065
LNC_000118	XLOC_005442	XM_005893076.2	102267011	LOC102267011	60S ribosomal protein L35	0.957478	0.0104584
LNC_000118	XLOC_005442	XM_014481623.1	102280052	FCAR	Fc fragment of IgA receptor%2C transcript variant X2	0.959021	0.00989654
LNC_000118	XLOC_005442	XM_005904728.1	102283796	OAS2	2'-5'-oligoadenylate synthetase 2%2C 69/71kDa%2C transcript variant X2	0.957022	0.0106264
LNC_000118	XLOC_005442	XM_014478164.1	102284978	PPFIA4	protein tyrosine phosphatase%2C receptor type%2C f polypeptide (PTPRF)%2C interacting protein (liprin)%2C alpha 4%2C transcript variant X4	0.956983	0.0106408
LNC_000118	XLOC_005442	XM_014479534.1	102270607	VEGFA	vascular endothelial growth factor A%2C transcript variant X5	0.966502	0.00732269
LNC_000118	XLOC_005442	XM_005892509.2	102277667	PEX5L	peroxisomal biogenesis factor 5-like%2C transcript variant X6	0.956949	0.0106532
LNC_000118	XLOC_005442	XM_005891358.1	102277377	RIC1	RIC1 homolog%2C RAB6A GEF complex partner 1%2C transcript variant X1	0.956921	0.0106637
LNC_000118	XLOC_005442	XM_005899851.1	102275237	USP1	ubiquitin specific peptidase 1%2C transcript variant X4	0.956947	0.010654
LNC_000118	XLOC_005442	XM_005899818.2	102287443	SLC39A8	solute carrier family 39 (zinc transporter)%2C member 8%2C transcript variant X2	0.961122	0.00914842
LNC_000118	XLOC_005442	XM_014481509.1	102280438	LOC102280438	ADP-ribosylation factor 2%2C transcript variant X2	0.956969	0.0106458
LNC_000118	XLOC_005442	XM_005908295.2	102281208	AIFM1	apoptosis-inducing factor%2C mitochondrion-associated%2C 1%2C transcript variant X3	0.956975	0.0106436
LNC_000118	XLOC_005442	XM_005886928.2	102272495	ANGPT2	angiopoietin 2%2C transcript variant X2	0.957027	0.0106245
LNC_000118	XLOC_005442	XM_005900179.2	102280030	DNAJC18	DnaJ (Hsp40) homolog%2C subfamily C%2C member 18%2C transcript variant X2	0.956953	0.0106517
LNC_000118	XLOC_005442	XM_005907418.2	102286236	ERG	v-ets avian erythroblastosis virus E26 oncogene homolog%2C transcript variant X2	0.956834	0.0106958
LNC_000118	XLOC_005442	XM_005899563.2	102278447	DKC1	dyskeratosis congenita 1%2C dyskerin%2C transcript variant X2	0.956891	0.0106747
LNC_000118	XLOC_005442	XM_005900989.2	102275053	FOS	FBJ murine osteosarcoma viral oncogene homolog	0.952425	0.0123674
LNC_000118	XLOC_005442	XM_005894786.2	102268249	TNFSF13	tumor necrosis factor (ligand) superfamily%2C member 13%2C transcript variant X3	0.95671	0.0107419
LNC_000118	XLOC_005442	XM_005890771.2	102264548	CCDC151	coiled-coil domain containing 151%2C transcript variant X3	0.956043	0.0109899
LNC_000118	XLOC_005442	XM_005892330.2	102272648	PPFIA2	protein tyrosine phosphatase%2C receptor type%2C f polypeptide (PTPRF)%2C interacting protein (liprin)%2C alpha 2%2C transcript variant X6	0.960358	0.00941823
LNC_000118	XLOC_005442	XM_014480693.1	102276109	RNF41	ring finger protein 41%2C E3 ubiquitin protein ligase%2C transcript variant X2	0.951187	0.0128509
LNC_000118	XLOC_005442	XM_014480886.1	102281453	MAPKBP1	mitogen-activated protein kinase binding protein 1%2C transcript variant X1	0.95696	0.0106494
LNC_000118	XLOC_005442	XM_005903617.2	102285277	WBP11	WW domain binding protein 11%2C transcript variant X2	0.955305	0.0112667
LNC_000118	XLOC_005442	XM_005907867.2	102284648	PDLIM5	PDZ and LIM domain 5%2C transcript variant X9	0.956958	0.01065
LNC_000118	XLOC_005442	XM_005886755.2	102284082	ZNF205	zinc finger protein 205%2C transcript variant X2	0.952413	0.0123719
LNC_000118	XLOC_005442	XM_005907140.2	102265651	LOC102265651	C-type lectin domain family 2 member D11%2C transcript variant X2	0.956977	0.0106431
LNC_000118	XLOC_005442	XM_005892306.1	102288073	BCAS3	breast carcinoma amplified sequence 3%2C transcript variant X2	0.981888	0.00291814
LNC_000118	XLOC_005442	XM_005899113.1	102278533	MYB	v-myb avian myeloblastosis viral oncogene homolog%2C transcript variant X1	0.958111	0.0102267
LNC_000118	XLOC_005442	XM_014477828.1	102280532	IL6ST	interleukin 6 signal transducer%2C transcript variant X2	0.956931	0.0106601
LNC_000118	XLOC_005442	XM_005897217.2	102268705	ASPM	abnormal spindle microtubule assembly%2C transcript variant X1	0.954935	0.0114059
LNC_000118	XLOC_005442	XM_005903502.2	102272600	TNNT3	troponin T type 3 (skeletal%2C fast)%2C transcript variant X7	0.956948	0.0106537
LNC_000118	XLOC_005442	XM_014480292.1	102284907	PNN	pinin%2C desmosome associated protein%2C transcript variant X2	0.956972	0.0106447
LNC_000118	XLOC_005442	XM_014478777.1	102272862	DCUN1D4	DCN1%2C defective in cullin neddylation 1%2C domain containing 4%2C transcript variant X2	0.959039	0.00989007
LNC_000118	XLOC_005442	XM_014476416.1	102267562	NIFK	nucleolar protein interacting with the FHA domain of MKI67%2C transcript variant X2	0.956953	0.010652
LNC_000118	XLOC_005442	XM_005908329.2	102269972	CYFIP2	cytoplasmic FMR1 interacting protein 2%2C transcript variant X4	0.956958	0.01065
LNC_000118	XLOC_005442	XM_014478419.1	102273618	PRPF40B	PRP40 homolog%2C pre-mRNA processing factor B%2C transcript variant X2	0.956936	0.0106582
LNC_000118	XLOC_005442	XM_005909122.2	102268669	S1PR3	sphingosine-1-phosphate receptor 3%2C transcript variant X2	0.957087	0.0106022
LNC_000118	XLOC_005442	XM_014482377.1	102271666	FFAR3	free fatty acid receptor 3%2C transcript variant X1	0.956958	0.0106502
LNC_000118	XLOC_005442	XM_005897480.2	102274669	TRPM3	transient receptor potential cation channel%2C subfamily M%2C member 3%2C transcript variant X1	0.956771	0.0107192
LNC_000118	XLOC_005442	XM_014480471.1	102278914	FILIP1	filamin A interacting protein 1%2C transcript variant X4	0.956971	0.0106452
LNC_000118	XLOC_005442	XM_005905626.2	102274036	NEDD4	neural precursor cell expressed%2C developmentally down-regulated 4%2C E3 ubiquitin protein ligase%2C transcript variant X4	0.957909	0.0103005
LNC_000118	XLOC_005442	XM_005909598.2	102280180	FN1	fibronectin 1%2C transcript variant X9	0.963543	0.00831026
LNC_000118	XLOC_005442	XM_014481538.1	102287288	ATF3	activating transcription factor 3%2C transcript variant X2	0.967761	0.00691518
LNC_000118	XLOC_005442	XM_014481630.1	102283525	LOC102283525	GTPase IMAP family member 7%2C transcript variant X2	0.955248	0.011288
LNC_000118	XLOC_005442	XM_005900323.2	102280223	FOSB	FBJ murine osteosarcoma viral oncogene homolog B%2C transcript variant X2	0.971602	0.00572005
LNC_000118	XLOC_005442	XM_014479792.1	102271546	TAF1	TAF1 RNA polymerase II%2C TATA box binding protein (TBP)-associated factor%2C 250kDa%2C transcript variant X1	0.95687	0.0106824
LNC_000118	XLOC_005442	XM_014479644.1	102280223	FOSB	FBJ murine osteosarcoma viral oncogene homolog B%2C transcript variant X2	0.974079	0.00499019
LNC_000118	XLOC_005442	XM_005903209.2	102279863	C2CD3	C2 calcium-dependent domain containing 3%2C transcript variant X3	0.957026	0.010625
LNC_000118	XLOC_005442	XM_005902370.2	102268908	SH3D19	SH3 domain containing 19%2C transcript variant X1	0.956961	0.0106488
LNC_000118	XLOC_005442	XM_005901350.2	102273442	SRI	sorcin%2C transcript variant X3	0.956977	0.010643
LNC_000118	XLOC_005442	XM_014481915.1	102268381	KRT6A	keratin 6A%2C type II%2C transcript variant X1	0.959017	0.00989821
LNC_000118	XLOC_005442	XM_005894052.2	102280772	FRMD8	FERM domain containing 8%2C transcript variant X3	0.956958	0.01065
LNC_000118	XLOC_005442	XM_005896516.2	102284980	ZFP90	ZFP90 zinc finger protein%2C transcript variant X4	0.956961	0.0106487
LNC_000118	XLOC_005442	XM_005889642.1	102269794	CXCR1	chemokine (C-X-C motif) receptor 1%2C transcript variant X2	0.953447	0.0119729
LNC_000118	XLOC_005442	XM_005893915.2	102287988	PEPD	peptidase D%2C transcript variant X3	0.956949	0.0106532
LNC_000118	XLOC_005442	XM_014479151.1	102287154	LAMA3	laminin%2C alpha 3%2C transcript variant X2	0.956961	0.010649
LNC_000118	XLOC_005442	XM_005910542.1	102282059	COLQ	collagen-like tail subunit (single strand of homotrimer) of asymmetric acetylcholinesterase%2C transcript variant X2	0.957039	0.0106202
LNC_000118	XLOC_005442	XM_005909386.2	102283557	MBP	myelin basic protein%2C transcript variant X4	0.956965	0.0106474
LNC_000118	XLOC_005442	XM_005899950.1	102281723	KLHL13	kelch-like family member 13%2C transcript variant X2	0.951691	0.0126533
LNC_000118	XLOC_005442	XM_014482925.1	102267480	SGCE	sarcoglycan%2C epsilon%2C transcript variant X1	0.956957	0.0106504
LNC_000894	XLOC_040808	XM_014477155.1	102265978	ZNHIT3	zinc finger%2C HIT-type containing 3%2C transcript variant X5	0.994229	0.000525773
LNC_000894	XLOC_040808	XM_014476476.1	102283273	ADGRG7	adhesion G protein-coupled receptor G7%2C transcript variant X2	0.967459	0.00701222
LNC_000894	XLOC_040808	XM_005886755.2	102284082	ZNF205	zinc finger protein 205%2C transcript variant X2	0.969608	0.00633102
LNC_000894	XLOC_040808	XM_014479005.1	102265330	MBNL1	muscleblind-like splicing regulator 1%2C transcript variant X5	0.978458	0.00378312
LNC_000894	XLOC_040808	XM_014479933.1	102265912	AVPI1	arginine vasopressin-induced 1%2C transcript variant X4	-0.958043	0.0102515
LNC_000894	XLOC_040808	XM_014482951.1	102272247	SLC22A17	solute carrier family 22%2C member 17%2C transcript variant X2	0.992611	0.000761565
LNC_000894	XLOC_040808	XM_005908241.1	102287766	WDR87	WD repeat domain 87%2C transcript variant X1	0.963545	0.00830975
LNC_000894	XLOC_040808	XM_005907439.1	102269966	LMO3	LIM domain only 3 (rhombotin-like 2)%2C transcript variant X1	0.999978	1.224e-07
LNC_000894	XLOC_040808	XM_005909297.2	102282332	SORBS2	sorbin and SH3 domain containing 2%2C transcript variant X3	0.969203	0.00645785
LNC_000894	XLOC_040808	XM_014482870.1	102280462	DVL3	dishevelled segment polarity protein 3%2C transcript variant X1	0.958208	0.0101915
LNC_000894	XLOC_040808	XM_005894178.2	102270378	ERI3	ERI1 exoribonuclease family member 3%2C transcript variant X2	0.975271	0.00465082
LNC_000894	XLOC_040808	XM_014480150.1	102280510	NINJ1	ninjurin 1%2C transcript variant X2	0.969937	0.00622894
LNC_000894	XLOC_040808	XM_005910358.1	102267384	IRAK3	interleukin-1 receptor-associated kinase 3%2C transcript variant X1	0.988924	0.0013969
LNC_000894	XLOC_040808	XM_005901931.1	102266106	BMP4	bone morphogenetic protein 4%2C transcript variant X1	0.994511	0.000487778
LNC_000894	XLOC_040808	XM_005907248.2	102275758	SLC46A1	solute carrier family 46 (folate transporter)%2C member 1%2C transcript variant X2	0.997198	0.000178008
LNC_000894	XLOC_040808	XM_005894504.2	102278227	ATP2A1	ATPase%2C Ca++ transporting%2C cardiac muscle%2C fast twitch 1	0.993168	0.000677132
LNC_000894	XLOC_040808	XM_014482209.1	102270911	LOC102270911	butyrophilin-like protein 9%2C transcript variant X2	0.982834	0.00269286
LNC_000894	XLOC_040808	XM_005895787.1	102265420	IL12RB2	interleukin 12 receptor%2C beta 2%2C transcript variant X3	0.996882	0.000208932
LNC_000894	XLOC_040808	XM_014479789.1	102279693	DNAJB1	DnaJ (Hsp40) homolog%2C subfamily B%2C member 1%2C transcript variant X3	0.966042	0.00747339
LNC_000894	XLOC_040808	XM_005902993.2	102287928	BNIP3L	BCL2/adenovirus E1B 19kDa interacting protein 3-like%2C transcript variant X3	0.969743	0.00628919
LNC_000894	XLOC_040808	XM_005909504.2	102275287	THPO	thrombopoietin%2C transcript variant X2	0.999811	3.11166e-06
LNC_000894	XLOC_040808	XM_005886920.1	102270623	MON2	MON2 homolog%2C regulator of endosome-to-Golgi trafficking%2C transcript variant X4	0.962447	0.00868655
LNC_000894	XLOC_040808	XM_005899818.2	102287443	SLC39A8	solute carrier family 39 (zinc transporter)%2C member 8%2C transcript variant X2	0.964205	0.00808585
LNC_000894	XLOC_040808	XM_014481601.1	102271572	AK2	adenylate kinase 2%2C transcript variant X4	0.989054	0.00137255
LNC_000894	XLOC_040808	XM_014483417.1	102265289	ERCC8	excision repair cross-complementation group 8%2C transcript variant X2	0.98497	0.00220689
LNC_000894	XLOC_040808	XM_014477563.1	102287228	CDKL4	cyclin-dependent kinase-like 4%2C transcript variant X3	0.999993	2.15388e-08
LNC_000894	XLOC_040808	XM_014477273.1	102279727	TNFRSF25	tumor necrosis factor receptor superfamily%2C member 25%2C transcript variant X1	0.983664	0.00250028
LNC_000894	XLOC_040808	XM_014480693.1	102276109	RNF41	ring finger protein 41%2C E3 ubiquitin protein ligase%2C transcript variant X2	0.953037	0.0121305
LNC_000894	XLOC_040808	XM_014482457.1	102277169	LOC102277169	oxysterol-binding protein-related protein 1-like	0.958359	0.0101363
LNC_000894	XLOC_040808	XM_014478374.1	102265422	COL25A1	collagen%2C type XXV%2C alpha 1%2C transcript variant X2	0.988456	0.00148633
LNC_000894	XLOC_040808	XM_014478777.1	102272862	DCUN1D4	DCN1%2C defective in cullin neddylation 1%2C domain containing 4%2C transcript variant X2	0.957951	0.0102852
LNC_000894	XLOC_040808	XM_014481077.1	102267813	FGFR4	fibroblast growth factor receptor 4%2C transcript variant X2	0.990392	0.00112894
LNC_000894	XLOC_040808	XM_005901570.1	102271361	CACNA1E	calcium channel%2C voltage-dependent%2C R type%2C alpha 1E subunit%2C transcript variant X3	0.999959	3.15728e-07
LNC_000894	XLOC_040808	XM_014480457.1	102265732	LAMC3	laminin%2C gamma 3	0.957271	0.0105345
LNC_000894	XLOC_040808	XM_014483281.1	102284393	LOC102284393	sialic acid-binding Ig-like lectin 10%2C transcript variant X4	0.998667	5.84233e-05
LNC_000894	XLOC_040808	XM_005908026.1	102287102	IRF4	interferon regulatory factor 4%2C transcript variant X2	0.994453	0.000495516
LNC_000894	XLOC_040808	XM_005898613.1	102272009	IGF1	insulin-like growth factor 1 (somatomedin C)%2C transcript variant X4	0.967599	0.00696716
LNC_000894	XLOC_040808	XM_005894865.2	102274183	NIM1K	NIM1 serine/threonine protein kinase	0.990332	0.0011395
LNC_000894	XLOC_040808	XM_005901139.2	102280228	ACAA1	acetyl-CoA acyltransferase 1%2C transcript variant X2	0.999899	1.22079e-06
LNC_000894	XLOC_040808	XM_014481538.1	102287288	ATF3	activating transcription factor 3%2C transcript variant X2	0.974284	0.00493126
LNC_000894	XLOC_040808	XM_014479236.1	102274015	SYNCRIP	synaptotagmin binding%2C cytoplasmic RNA interacting protein%2C transcript variant X5	0.976222	0.00438582
LNC_000894	XLOC_040808	XM_005887459.1	102280821	PVALB	parvalbumin	0.998843	4.72106e-05
LNC_000894	XLOC_040808	XM_014478119.1	102286657	EMP3	epithelial membrane protein 3%2C transcript variant X2	0.999318	2.13664e-05
LNC_000894	XLOC_040808	XM_005896958.1	102281995	LCA5	Leber congenital amaurosis 5	0.967672	0.00694361
LNC_000894	XLOC_040808	XM_005900323.2	102280223	FOSB	FBJ murine osteosarcoma viral oncogene homolog B%2C transcript variant X2	0.96301	0.00849251
LNC_000894	XLOC_040808	XM_005904689.1	102270046	RSRC2	arginine/serine-rich coiled-coil 2%2C transcript variant X4	0.999328	2.09302e-05
LNC_000894	XLOC_040808	XM_014479644.1	102280223	FOSB	FBJ murine osteosarcoma viral oncogene homolog B%2C transcript variant X2	0.969245	0.0064447
LNC_000894	XLOC_040808	XM_005902008.1	102267529	INSC	inscuteable homolog (Drosophila)%2C transcript variant X1	0.981714	0.0029602
LNC_000894	XLOC_040808	XM_005907999.2	102277828	FOXJ1	forkhead box J1	0.971331	0.00580201
LNC_000894	XLOC_040808	XM_005899645.2	102280877	ABCA13	ATP-binding cassette%2C sub-family A (ABC1)%2C member 13	0.977093	0.00414747
LNC_000894	XLOC_040808	XM_014481915.1	102268381	KRT6A	keratin 6A%2C type II%2C transcript variant X1	0.956863	0.010685
LNC_000894	XLOC_040808	XM_005889642.1	102269794	CXCR1	chemokine (C-X-C motif) receptor 1%2C transcript variant X2	0.973518	0.00515253
LNC_000894	XLOC_040808	XM_005899950.1	102281723	KLHL13	kelch-like family member 13%2C transcript variant X2	0.976644	0.00426982
LNC_000894	XLOC_040808	XM_014481168.1	102281742	TRIT1	tRNA isopentenyltransferase 1%2C transcript variant X3	0.951886	0.0125772
LNC_001601	XLOC_070452	XM_005910982.2	102279719	LOC102279719	NKG2-A/NKG2-B type II integral membrane protein%2C transcript variant X1	0.979268	0.00357223
LNC_001601	XLOC_070452	XM_014480672.1	102284826	LOC102284826	uncharacterized LOC102284826%2C transcript variant X2	0.984319	0.00235169
LNC_001601	XLOC_070452	XM_014476956.1	102278310	BUB1	BUB1 mitotic checkpoint serine/threonine kinase	0.952604	0.0122979
LNC_001601	XLOC_070452	XM_005895294.2	102280964	GFRA2	GDNF family receptor alpha 2%2C transcript variant X1	0.954218	0.0116782
LNC_001601	XLOC_070452	XM_014476509.1	102283742	WISP3	WNT1 inducible signaling pathway protein 3%2C transcript variant X1	0.955013	0.0113765
LNC_001601	XLOC_070452	XM_005907053.1	102287946	KIF15	kinesin family member 15%2C transcript variant X1	0.955633	0.0111432
LNC_001601	XLOC_070452	XM_014478647.1	106700897	LOC106700897	histone H2AX	0.960934	0.00921442
LNC_001601	XLOC_070452	XM_005897216.2	102268705	ASPM	abnormal spindle microtubule assembly%2C transcript variant X1	0.964342	0.0080395
LNC_001601	XLOC_070452	XM_005906634.2	102264994	RBM26	RNA binding motif protein 26%2C transcript variant X1	0.952445	0.0123596
LNC_001601	XLOC_070452	XM_005897345.2	102282836	KLHL5	kelch-like family member 5%2C transcript variant X2	0.981123	0.00310452
LNC_001601	XLOC_070452	XM_005904600.1	102269766	MXD3	MAX dimerization protein 3%2C transcript variant X2	0.981877	0.00292082
LNC_001601	XLOC_070452	XM_005910207.1	102276344	LOC102276344	histone H2A type 1	0.968898	0.00655354
LNC_001601	XLOC_070452	XM_005893652.2	102270577	NDC80	NDC80 kinetochore complex component	0.965762	0.00756565
LNC_001601	XLOC_070452	XM_005902512.2	102267160	LOC102267160	histone H2B type 1-J	0.951034	0.012911
LNC_001601	XLOC_070452	XM_005897042.2	102264960	CSN3	casein kappa%2C transcript variant X2	0.957415	0.0104816
LNC_001601	XLOC_070452	XM_005906152.1	102271941	LOC102271941	histone H4	0.958225	0.0101853
LNC_001601	XLOC_070452	XM_005906150.2	102271377	LOC102271377	histone H1.5	0.964239	0.00807445
LNC_001601	XLOC_070452	XM_005897527.2	102264395	IDO1	indoleamine 2%2C3-dioxygenase 1%2C transcript variant X2	0.950135	0.0132663
LNC_001601	XLOC_070452	XM_005896961.1	102283482	DCAF6	DDB1 and CUL4 associated factor 6%2C transcript variant X2	0.96083	0.00925113
LNC_001601	XLOC_070452	XM_005910158.2	102279335	LOC102279335	histone H2B type 1	0.9612	0.00912101
LNC_001601	XLOC_070452	XM_005908136.2	102278110	LRRC24	leucine rich repeat containing 24%2C transcript variant X2	0.987972	0.00158059
LNC_001601	XLOC_070452	XM_005899356.2	102284056	CDK16	cyclin-dependent kinase 16%2C transcript variant X1	0.975196	0.00467204
LNC_001601	XLOC_070452	XM_005896396.2	102271809	TROAP	trophinin associated protein%2C transcript variant X2	0.955994	0.0110082
LNC_001601	XLOC_070452	XM_005894497.1	102276261	ATXN2L	ataxin 2-like%2C transcript variant X2	0.974754	0.004797
LNC_001601	XLOC_070452	XM_005890630.2	102265859	KIF11	kinesin family member 11	0.959784	0.0096226
LNC_001601	XLOC_070452	XM_005897065.2	102272184	NCAPG	non-SMC condensin I complex%2C subunit G	0.987609	0.00165264
LNC_001601	XLOC_070452	XM_014479249.1	102272961	MKI67	marker of proliferation Ki-67	0.959809	0.00961365
LNC_001601	XLOC_070452	XM_005892647.1	102274366	AGO3	argonaute RISC catalytic component 3%2C transcript variant X1	0.985261	0.00214327
LNC_001601	XLOC_070452	XM_005905046.2	102269298	DLGAP5	discs%2C large (Drosophila) homolog-associated protein 5	0.958191	0.0101976
LNC_001601	XLOC_070452	XM_005903344.2	102274688	KIF18B	kinesin family member 18B	0.983158	0.0026171
LNC_001601	XLOC_070452	XM_014481702.1	102274043	LOC102274043	chromosome unknown open reading frame%2C human C2orf49%2C transcript variant X4	0.962932	0.00851933
LNC_001601	XLOC_070452	XM_014483649.1	102281521	LOC102281521	protein C19orf12 homolog%2C transcript variant X1	0.978306	0.00382307
LNC_001601	XLOC_070452	XM_014483101.1	102279049	LOC102279049	histone H3	0.968721	0.00660956
LNC_001601	XLOC_070452	XM_014482153.1	102279511	LOC102279511	BOLA class I histocompatibility antigen%2C alpha chain BL3-7-like	0.95463	0.0115214
LNC_001601	XLOC_070452	XM_005892326.2	102271891	IL1R2	interleukin 1 receptor%2C type II	0.977353	0.00407737
LNC_001601	XLOC_070452	XM_005901279.2	102272590	CENPF	centromere protein F%2C 350/400kDa	0.960864	0.00923903
LNC_001601	XLOC_070452	XM_014480651.1	102284826	LOC102284826	uncharacterized LOC102284826%2C transcript variant X2	0.991297	0.000973358
LNC_001601	XLOC_070452	XM_005891626.2	102287974	LOC102287974	two pore calcium channel protein 2	0.957822	0.0103323
LNC_001601	XLOC_070452	XM_014481587.1	106700510	LOC106700510	histone H2A type 1-D	0.963912	0.00818497
LNC_001601	XLOC_070452	XM_005890878.1	102277559	TCP11L1	t-complex 11%2C testis-specific-like 1%2C transcript variant X1	0.971677	0.00569761
LNC_001601	XLOC_070452	XM_005898641.2	102284891	LOC102284891	natural killer cells antigen CD94	0.98594	0.0019971
LNC_001601	XLOC_070452	XM_005905517.2	102281569	MBOAT2	membrane bound O-acyltransferase domain containing 2	-0.951991	0.012536
LNC_001601	XLOC_070452	XM_005910206.1	102276058	LOC102276058	histone H2B type 1	0.960559	0.00934691
LNC_001601	XLOC_070452	XM_005900836.2	102269287	KIF4A	kinesin family member 4A	0.956224	0.0109223
LNC_001601	XLOC_070452	XM_005902513.1	102267713	LOC102267713	histone H2B type 1-K	0.96232	0.00873029
LNC_001601	XLOC_070452	XM_005903983.2	102284625	CAPN3	calpain 3%2C transcript variant X6	0.993829	0.000581381
LNC_001601	XLOC_070452	XM_005895792.2	102267224	MIER1	mesoderm induction early response 1%2C transcriptional regulator%2C transcript variant X5	0.9553	0.0112684
LNC_001601	XLOC_070452	XM_005911888.2	102270755	OASL	2'-5'-oligoadenylate synthetase-like%2C transcript variant X2	0.958595	0.0100507
LNC_001601	XLOC_070452	XM_014477127.1	102278875	LOC102278875	histone H2B type 1-M%2C transcript variant X1	0.973249	0.00523099
LNC_001601	XLOC_070452	XM_005899400.1	102274774	OGDH	oxoglutarate (alpha-ketoglutarate) dehydrogenase (lipoamide)%2C transcript variant X5	0.975237	0.00466026
LNC_001601	XLOC_070452	XM_014477125.1	102285798	LOC102285798	histone H2A type 1	0.994331	0.000511979
LNC_001601	XLOC_070452	XM_005892208.1	102278316	LOC102278316	histone H2B type 1	0.973831	0.00506166
LNC_001601	XLOC_070452	XM_014476663.1	106700606	LOC106700606	myeloid-associated differentiation marker-like	0.983273	0.00259049
LNC_001601	XLOC_070452	XM_005897076.1	102275427	PPARGC1A	peroxisome proliferator-activated receptor gamma%2C coactivator 1 alpha%2C transcript variant X4	0.97799	0.00390689
LNC_001601	XLOC_070452	XM_005902765.2	102286979	POMT1	protein-O-mannosyltransferase 1%2C transcript variant X1	0.960624	0.00932383
LNC_001600	XLOC_070452	XM_005910697.2	102269344	PEX5	peroxisomal biogenesis factor 5%2C transcript variant X1	0.996913	0.000205777
LNC_001600	XLOC_070452	XM_014476476.1	102283273	ADGRG7	adhesion G protein-coupled receptor G7%2C transcript variant X2	0.986695	0.00183868
LNC_001600	XLOC_070452	XM_005894178.2	102270378	ERI3	ERI1 exoribonuclease family member 3%2C transcript variant X2	0.955334	0.0112556
LNC_001600	XLOC_070452	XM_005905373.2	102280526	PYCR1	pyrroline-5-carboxylate reductase 1%2C transcript variant X3	0.956347	0.0108767
LNC_001600	XLOC_070452	XM_005887625.1	102283814	CLCN5	chloride channel%2C voltage-sensitive 5%2C transcript variant X1	0.99978	3.9124e-06
LNC_001600	XLOC_070452	XM_005887208.2	102274614	PGRMC1	progesterone receptor membrane component 1%2C transcript variant X2	0.995105	0.000410847
LNC_001600	XLOC_070452	XM_005893966.2	102278225	SMOX	spermine oxidase%2C transcript variant X3	0.998014	0.000106231
LNC_001600	XLOC_070452	XM_014479933.1	102265912	AVPI1	arginine vasopressin-induced 1%2C transcript variant X4	-0.973038	0.00529307
LNC_001600	XLOC_070452	XM_014479236.1	102274015	SYNCRIP	synaptotagmin binding%2C cytoplasmic RNA interacting protein%2C transcript variant X5	0.979945	0.003399
LNC_001600	XLOC_070452	XM_005908241.1	102287766	WDR87	WD repeat domain 87%2C transcript variant X1	0.989016	0.00137956
LNC_001600	XLOC_070452	XM_014476551.1	102268032	HSPA4	heat shock 70kDa protein 4%2C transcript variant X2	-0.987604	0.00165362
LNC_001600	XLOC_070452	XM_005907489.2	102283349	ENO2	enolase 2 (gamma%2C neuronal)%2C transcript variant X2	0.984044	0.00241364
LNC_001600	XLOC_070452	XM_005891865.2	102264555	IGFBP1	insulin-like growth factor binding protein 1	0.999794	3.55367e-06
LNC_001600	XLOC_070452	XM_014476755.1	102281782	MITF	microphthalmia-associated transcription factor%2C transcript variant X6	0.96167	0.00895635
LNC_001600	XLOC_070452	XM_014479854.1	102279470	C5AR2	complement component 5a receptor 2%2C transcript variant X2	0.977893	0.00393262
LNC_001600	XLOC_070452	XM_005909440.1	102276619	XRCC6	X-ray repair complementing defective repair in Chinese hamster cells 6%2C transcript variant X4	0.982824	0.00269518
LNC_001600	XLOC_070452	XM_005892074.2	102286848	RERGL	RERG/RAS-like	0.988208	0.00153438
LNC_001600	XLOC_070452	XM_005892052.1	102279437	ELAVL2	ELAV like neuron-specific RNA binding protein 2%2C transcript variant X3	0.95231	0.012412
LNC_001600	XLOC_070452	XM_005897497.1	102274669	TRPM3	transient receptor potential cation channel%2C subfamily M%2C member 3%2C transcript variant X1	0.984688	0.00226918
LNC_001600	XLOC_070452	XM_005901931.1	102266106	BMP4	bone morphogenetic protein 4%2C transcript variant X1	0.951015	0.0129187
LNC_001600	XLOC_070452	XM_014483294.1	102268042	C1RL	complement component 1%2C r subcomponent-like%2C transcript variant X2	-0.952276	0.0124253
LNC_001600	XLOC_070452	XM_005909169.2	102287014	FOXO3	forkhead box O3%2C transcript variant X3	0.993285	0.000659879
LNC_001600	XLOC_070452	XM_005886707.1	102268287	RPL17	ribosomal protein L17%2C transcript variant X3	0.970056	0.00619206
LNC_001600	XLOC_070452	XM_014483367.1	102283463	LOC102283463	HLA class II histocompatibility antigen%2C DR alpha chain%2C transcript variant X2	0.99949	1.38232e-05
LNC_001600	XLOC_070452	XM_014483637.1	102273311	CNTN4	contactin 4	0.990802	0.00105754
LNC_001600	XLOC_070452	XM_005887301.2	102280056	DKK2	dickkopf WNT signaling pathway inhibitor 2	0.985787	0.00202972
LNC_001600	XLOC_070452	XM_005902864.2	102272482	FANK1	fibronectin type III and ankyrin repeat domains 1	0.989125	0.00135917
LNC_001600	XLOC_070452	XM_005902591.2	102275826	RGR	retinal G protein coupled receptor%2C transcript variant X1	-0.954571	0.0115439
LNC_001600	XLOC_070452	XM_014480130.1	102279861	TRHDE	thyrotropin-releasing hormone degrading enzyme	-0.95466	0.0115102
LNC_001600	XLOC_070452	XM_005900483.2	102284160	ELMOD1	ELMO/CED-12 domain containing 1%2C transcript variant X1	0.985423	0.00210802
LNC_001600	XLOC_070452	XM_005906335.2	102285763	LOC102285763	chromosome unknown open reading frame%2C human C16orf45	0.979793	0.00343775
LNC_001600	XLOC_070452	XM_014479789.1	102279693	DNAJB1	DnaJ (Hsp40) homolog%2C subfamily B%2C member 1%2C transcript variant X3	0.95232	0.0124083
LNC_001600	XLOC_070452	XM_005893092.2	102270667	RGL1	ral guanine nucleotide dissociation stimulator-like 1%2C transcript variant X2	0.970664	0.00600511
LNC_001600	XLOC_070452	XM_014482378.1	102287766	WDR87	WD repeat domain 87%2C transcript variant X1	-0.996769	0.000220364
LNC_001600	XLOC_070452	XM_005893149.2	102264566	MEPCE	methylphosphate capping enzyme%2C transcript variant X2	0.999403	1.75089e-05
LNC_001600	XLOC_070452	XM_005906599.1	102280253	CRABP1	cellular retinoic acid binding protein 1%2C transcript variant X1	0.978792	0.00369558
LNC_001600	XLOC_070452	XM_005901003.1	102279752	KIAA1324L	KIAA1324-like ortholog%2C transcript variant X3	0.960191	0.00947739
LNC_001600	XLOC_070452	XM_005896951.2	102279745	HTR1B	5-hydroxytryptamine (serotonin) receptor 1B%2C G protein-coupled	0.967004	0.00715932
LNC_001600	XLOC_070452	XM_014483038.1	102271603	LOC102271603	annexin A8%2C transcript variant X4	0.997706	0.000131812
LNC_001600	XLOC_070452	XM_014477591.1	102270003	LETM2	leucine zipper-EF-hand containing transmembrane protein 2%2C transcript variant X1	0.979294	0.00356559
LNC_001600	XLOC_070452	XM_014480846.1	102277044	LY9	lymphocyte antigen 9%2C transcript variant X3	-0.968079	0.00681319
LNC_001600	XLOC_070452	XM_005895205.2	102278885	ATP6V1E1	ATPase%2C H+ transporting%2C lysosomal 31kDa%2C V1 subunit E1%2C transcript variant X3	-0.967479	0.00700559
LNC_001600	XLOC_070452	XM_014476485.1	102281395	HINT3	histidine triad nucleotide binding protein 3%2C transcript variant X1	-0.985535	0.00208393
LNC_001600	XLOC_070452	XM_005905587.1	102281570	CDH11	cadherin 11%2C type 2%2C OB-cadherin (osteoblast)	0.952732	0.0122486
LNC_001600	XLOC_070452	XM_005899836.1	102270310	SFRP1	secreted frizzled-related protein 1	0.952465	0.0123519
LNC_001600	XLOC_070452	XM_014476680.1	102275960	CCL25	chemokine (C-C motif) ligand 25%2C transcript variant X2	0.993794	0.000586354
LNC_001600	XLOC_070452	XM_005895983.2	102279741	PPP1R16B	protein phosphatase 1%2C regulatory subunit 16B%2C transcript variant X2	-0.990617	0.00108945
LNC_001600	XLOC_070452	XM_005897019.1	102277963	SORCS1	sortilin-related VPS10 domain containing receptor 1%2C transcript variant X1	0.96146	0.00902989
LNC_001600	XLOC_070452	XM_005891053.2	102269708	MCM8	minichromosome maintenance 8 homologous recombination repair factor%2C transcript variant X1	0.975043	0.00471501
LNC_001600	XLOC_070452	XM_005892515.2	102277667	PEX5L	peroxisomal biogenesis factor 5-like%2C transcript variant X6	0.999626	8.68007e-06
LNC_001600	XLOC_070452	XM_014477194.1	102287978	ORC6	origin recognition complex%2C subunit 6%2C transcript variant X3	0.996198	0.000281272
LNC_001600	XLOC_070452	XM_014479220.1	102282470	AASDH	aminoadipate-semialdehyde dehydrogenase%2C transcript variant X2	0.959906	0.00957908
LNC_001600	XLOC_070452	XM_005891599.1	102281037	KCNIP3	Kv channel interacting protein 3%2C calsenilin%2C transcript variant X3	0.950587	0.0130873
LNC_001600	XLOC_070452	XM_014480679.1	102270415	RABL2B	RAB%2C member of RAS oncogene family-like 2B%2C transcript variant X4	-0.980145	0.00334854
LNC_001600	XLOC_070452	XM_014482457.1	102277169	LOC102277169	oxysterol-binding protein-related protein 1-like	0.980847	0.00317283
LNC_001600	XLOC_070452	XM_014483612.1	102277668	PTGER3	prostaglandin E receptor 3 (subtype EP3)%2C transcript variant X3	0.950304	0.0131993
LNC_001600	XLOC_070452	XM_014476542.1	102275491	NME1	NME/NM23 nucleoside diphosphate kinase 1%2C transcript variant X5	-0.959603	0.00968751
LNC_001600	XLOC_070452	XM_014481077.1	102267813	FGFR4	fibroblast growth factor receptor 4%2C transcript variant X2	0.960949	0.0092092
LNC_001600	XLOC_070452	XM_005894682.2	102286099	FAM69A	family with sequence similarity 69%2C member A%2C transcript variant X3	0.999892	1.34479e-06
LNC_001600	XLOC_070452	XM_014483502.1	102276066	PHF6	PHD finger protein 6%2C transcript variant X1	0.952811	0.0122178
LNC_001600	XLOC_070452	XM_014480268.1	102284812	ROBO2	roundabout guidance receptor 2%2C transcript variant X1	0.980697	0.00321013
LNC_001600	XLOC_070452	XM_014480457.1	102265732	LAMC3	laminin%2C gamma 3	0.991531	0.00093442
LNC_001600	XLOC_070452	XM_014479599.1	102281439	CKAP2	cytoskeleton associated protein 2%2C transcript variant X1	-0.953348	0.012011
LNC_001600	XLOC_070452	XM_005902642.2	102267247	PAPD5	PAP associated domain containing 5%2C transcript variant X2	-0.966151	0.00743769
LNC_001600	XLOC_070452	XM_005898613.1	102272009	IGF1	insulin-like growth factor 1 (somatomedin C)%2C transcript variant X4	0.986604	0.00185739
LNC_001600	XLOC_070452	XM_014480523.1	102269014	RSPH10B	radial spoke head 10 homolog B (Chlamydomonas)%2C transcript variant X2	0.975001	0.00472701
LNC_001600	XLOC_070452	XM_005894865.2	102274183	NIM1K	NIM1 serine/threonine protein kinase	0.961034	0.0091792
LNC_001600	XLOC_070452	XM_014481532.1	102275552	NECAP2	NECAP endocytosis associated 2%2C transcript variant X2	0.986436	0.00189246
LNC_001600	XLOC_070452	XM_014483417.1	102265289	ERCC8	excision repair cross-complementation group 8%2C transcript variant X2	0.970008	0.00620692
LNC_001600	XLOC_070452	XM_014480477.1	102285092	SMOC2	SPARC related modular calcium binding 2	0.966188	0.00742554
LNC_001600	XLOC_070452	XM_005896958.1	102281995	LCA5	Leber congenital amaurosis 5	0.978069	0.00388597
LNC_001600	XLOC_070452	XM_014482270.1	102284371	HN1	hematological and neurological expressed 1%2C transcript variant X3	0.980908	0.00315757
LNC_001600	XLOC_070452	XM_014479938.1	102270609	HPSE2	heparanase 2 (inactive)	0.967187	0.00709981
LNC_001600	XLOC_070452	XM_005902218.2	102286123	LOC102286123	neuroendocrine secretory protein 55	0.962222	0.00876427
LNC_001600	XLOC_070452	XM_005894690.2	102287992	TMED5	transmembrane p24 trafficking protein 5%2C transcript variant X2	0.96334	0.0083794
LNC_001600	XLOC_070452	XM_005902008.1	102267529	INSC	inscuteable homolog (Drosophila)%2C transcript variant X1	0.974213	0.00495151
LNC_001600	XLOC_070452	XM_005907999.2	102277828	FOXJ1	forkhead box J1	0.981495	0.0030135
LNC_001600	XLOC_070452	XM_005899645.2	102280877	ABCA13	ATP-binding cassette%2C sub-family A (ABC1)%2C member 13	0.976138	0.00440901
LNC_001600	XLOC_070452	XM_005887855.1	102283636	DMRTA1	DMRT-like family A1	0.951999	0.0125329
LNC_001600	XLOC_070452	XM_014476653.1	102278302	NUMBL	numb homolog (Drosophila)-like%2C transcript variant X1	0.980963	0.00314395
LNC_001600	XLOC_070452	XM_005902982.2	102285454	NEFL	neurofilament%2C light polypeptide%2C transcript variant X3	0.964452	0.00800267
LNC_001600	XLOC_070452	XM_005893796.2	102275509	LAMA1	laminin%2C alpha 1	0.954499	0.011571
LNC_001600	XLOC_070452	XM_005903751.1	102278359	EDIL3	EGF-like repeats and discoidin I-like domains 3%2C transcript variant X2	0.954883	0.0114259
LNC_001600	XLOC_070452	XM_014481168.1	102281742	TRIT1	tRNA isopentenyltransferase 1%2C transcript variant X3	0.994211	0.000528306
LNC_001600	XLOC_070452	XM_014478406.1	102280971	TRPM1	transient receptor potential cation channel%2C subfamily M%2C member 1	0.986632	0.00185172
LNC_001600	XLOC_070452	XM_005889572.1	102266909	RIMBP2	RIMS binding protein 2	-0.967178	0.00710291
LNC_001078	XLOC_048352	XM_014476476.1	102283273	ADGRG7	adhesion G protein-coupled receptor G7%2C transcript variant X2	0.960901	0.00922595
LNC_001078	XLOC_048352	XM_005887208.2	102274614	PGRMC1	progesterone receptor membrane component 1%2C transcript variant X2	0.951534	0.0127146
LNC_001078	XLOC_048352	XM_014479933.1	102265912	AVPI1	arginine vasopressin-induced 1%2C transcript variant X4	-0.952115	0.0124877
LNC_001078	XLOC_048352	XM_014479236.1	102274015	SYNCRIP	synaptotagmin binding%2C cytoplasmic RNA interacting protein%2C transcript variant X5	0.964517	0.00798082
LNC_001078	XLOC_048352	XM_005908241.1	102287766	WDR87	WD repeat domain 87%2C transcript variant X1	0.959863	0.00959447
LNC_001078	XLOC_048352	XM_005907439.1	102269966	LMO3	LIM domain only 3 (rhombotin-like 2)%2C transcript variant X1	0.957784	0.0103463
LNC_001078	XLOC_048352	XM_005909440.1	102276619	XRCC6	X-ray repair complementing defective repair in Chinese hamster cells 6%2C transcript variant X4	0.962222	0.00876426
LNC_001078	XLOC_048352	XM_005897493.1	102274669	TRPM3	transient receptor potential cation channel%2C subfamily M%2C member 3%2C transcript variant X1	-0.959021	0.00989671
LNC_001078	XLOC_048352	XM_005910358.1	102267384	IRAK3	interleukin-1 receptor-associated kinase 3%2C transcript variant X1	0.983063	0.00263935
LNC_001078	XLOC_048352	XM_005901931.1	102266106	BMP4	bone morphogenetic protein 4%2C transcript variant X1	0.967242	0.00708224
LNC_001078	XLOC_048352	XM_005907248.2	102275758	SLC46A1	solute carrier family 46 (folate transporter)%2C member 1%2C transcript variant X2	0.965876	0.00752825
LNC_001078	XLOC_048352	XM_005894504.2	102278227	ATP2A1	ATPase%2C Ca++ transporting%2C cardiac muscle%2C fast twitch 1	0.950372	0.0131725
LNC_001078	XLOC_048352	XM_014479789.1	102279693	DNAJB1	DnaJ (Hsp40) homolog%2C subfamily B%2C member 1%2C transcript variant X3	0.969995	0.00621094
LNC_001078	XLOC_048352	XM_005902993.2	102287928	BNIP3L	BCL2/adenovirus E1B 19kDa interacting protein 3-like%2C transcript variant X3	0.957539	0.010436
LNC_001078	XLOC_048352	XM_005909504.2	102275287	THPO	thrombopoietin%2C transcript variant X2	0.955928	0.0110328
LNC_001078	XLOC_048352	XM_005886920.1	102270623	MON2	MON2 homolog%2C regulator of endosome-to-Golgi trafficking%2C transcript variant X4	0.999668	7.2591e-06
LNC_001078	XLOC_048352	XM_014479069.1	102281632	CR2	complement component (3d/Epstein Barr virus) receptor 2%2C transcript variant X2	0.967293	0.00706551
LNC_001078	XLOC_048352	XM_005901273.2	102271174	PTGS2	prostaglandin-endoperoxide synthase 2 (prostaglandin G/H synthase and cyclooxygenase)%2C transcript variant X2	0.973978	0.00501924
LNC_001078	XLOC_048352	XM_005895205.2	102278885	ATP6V1E1	ATPase%2C H+ transporting%2C lysosomal 31kDa%2C V1 subunit E1%2C transcript variant X3	-0.979821	0.00343046
LNC_001078	XLOC_048352	XM_014483417.1	102265289	ERCC8	excision repair cross-complementation group 8%2C transcript variant X2	0.966997	0.00716159
LNC_001078	XLOC_048352	XM_005890701.2	102268402	ZEB2	zinc finger E-box binding homeobox 2%2C transcript variant X1	0.968065	0.00681763
LNC_001078	XLOC_048352	XM_005894724.2	102274182	OSBPL9	oxysterol binding protein-like 9%2C transcript variant X4	0.967027	0.00715179
LNC_001078	XLOC_048352	XM_014479005.1	102265330	MBNL1	muscleblind-like splicing regulator 1%2C transcript variant X5	0.954853	0.0114372
LNC_001078	XLOC_048352	XM_005902591.2	102275826	RGR	retinal G protein coupled receptor%2C transcript variant X1	-0.964456	0.0080012
LNC_001078	XLOC_048352	XM_014477194.1	102287978	ORC6	origin recognition complex%2C subunit 6%2C transcript variant X3	0.956238	0.0109172
LNC_001078	XLOC_048352	XM_005886755.2	102284082	ZNF205	zinc finger protein 205%2C transcript variant X2	0.984358	0.00234279
LNC_001078	XLOC_048352	XM_014482457.1	102277169	LOC102277169	oxysterol-binding protein-related protein 1-like	0.982735	0.00271614
LNC_001078	XLOC_048352	XM_014481077.1	102267813	FGFR4	fibroblast growth factor receptor 4%2C transcript variant X2	0.967776	0.0069103
LNC_001078	XLOC_048352	XM_005901570.1	102271361	CACNA1E	calcium channel%2C voltage-dependent%2C R type%2C alpha 1E subunit%2C transcript variant X3	0.957451	0.0104683
LNC_001078	XLOC_048352	XM_005894175.2	102270094	COL19A1	collagen%2C type XIX%2C alpha 1	0.959418	0.00975364
LNC_001078	XLOC_048352	XM_014480268.1	102284812	ROBO2	roundabout guidance receptor 2%2C transcript variant X1	0.96778	0.00690904
LNC_001078	XLOC_048352	XM_014480457.1	102265732	LAMC3	laminin%2C gamma 3	0.959075	0.00987704
LNC_001078	XLOC_048352	XM_014483281.1	102284393	LOC102284393	sialic acid-binding Ig-like lectin 10%2C transcript variant X4	0.950602	0.0130816
LNC_001078	XLOC_048352	XM_005908026.1	102287102	IRF4	interferon regulatory factor 4%2C transcript variant X2	0.952787	0.0122273
LNC_001078	XLOC_048352	XM_005898613.1	102272009	IGF1	insulin-like growth factor 1 (somatomedin C)%2C transcript variant X4	0.960965	0.00920342
LNC_001078	XLOC_048352	XM_005894865.2	102274183	NIM1K	NIM1 serine/threonine protein kinase	0.968258	0.00675626
LNC_001078	XLOC_048352	XM_005887459.1	102280821	PVALB	parvalbumin	0.957897	0.0103049
LNC_001078	XLOC_048352	XM_014478119.1	102286657	EMP3	epithelial membrane protein 3%2C transcript variant X2	0.953156	0.0120846
LNC_001078	XLOC_048352	XM_005896958.1	102281995	LCA5	Leber congenital amaurosis 5	0.983534	0.00253022
LNC_001078	XLOC_048352	XM_014480150.1	102280510	NINJ1	ninjurin 1%2C transcript variant X2	0.979	0.00364161
LNC_001078	XLOC_048352	XM_005904689.1	102270046	RSRC2	arginine/serine-rich coiled-coil 2%2C transcript variant X4	0.953201	0.0120677
LNC_001078	XLOC_048352	XM_014479644.1	102280223	FOSB	FBJ murine osteosarcoma viral oncogene homolog B%2C transcript variant X2	0.963467	0.00833604
LNC_001078	XLOC_048352	XM_014477563.1	102287228	CDKL4	cyclin-dependent kinase-like 4%2C transcript variant X3	0.959167	0.00984388
LNC_001078	XLOC_048352	XM_005902008.1	102267529	INSC	inscuteable homolog (Drosophila)%2C transcript variant X1	0.966297	0.0073896
LNC_001078	XLOC_048352	XM_005899645.2	102280877	ABCA13	ATP-binding cassette%2C sub-family A (ABC1)%2C member 13	0.953438	0.0119763
LNC_001078	XLOC_048352	XM_005909880.2	102276897	LOC102276897	cytochrome b ascorbate-dependent protein 3%2C transcript variant X3	-0.960256	0.00945439
LNC_001078	XLOC_048352	XM_005903751.1	102278359	EDIL3	EGF-like repeats and discoidin I-like domains 3%2C transcript variant X2	0.972519	0.00544616
LNC_001078	XLOC_048352	XM_005900989.2	102275053	FOS	FBJ murine osteosarcoma viral oncogene homolog	0.979487	0.00351589
LNC_001078	XLOC_048352	XM_005901139.2	102280228	ACAA1	acetyl-CoA acyltransferase 1%2C transcript variant X2	0.960468	0.0093792
LNC_001078	XLOC_048352	XM_014481168.1	102281742	TRIT1	tRNA isopentenyltransferase 1%2C transcript variant X3	0.953028	0.0121343
LNC_001079	XLOC_048352	XM_005911983.1	102283085	LONRF2	LON peptidase N-terminal domain and ring finger 2	0.973696	0.00510099
LNC_001079	XLOC_048352	XM_005887625.1	102283814	CLCN5	chloride channel%2C voltage-sensitive 5%2C transcript variant X1	0.955145	0.011327
LNC_001079	XLOC_048352	XM_005910090.2	102279626	LUM	lumican%2C transcript variant X2	0.972912	0.00533
LNC_001079	XLOC_048352	XM_014477191.1	102284547	FGL1	fibrinogen-like 1%2C transcript variant X3	0.953198	0.0120685
LNC_001079	XLOC_048352	XM_005893966.2	102278225	SMOX	spermine oxidase%2C transcript variant X3	0.95949	0.00972796
LNC_001079	XLOC_048352	XM_014480523.1	102269014	RSPH10B	radial spoke head 10 homolog B (Chlamydomonas)%2C transcript variant X2	0.970077	0.00618558
LNC_001079	XLOC_048352	XM_014476551.1	102268032	HSPA4	heat shock 70kDa protein 4%2C transcript variant X2	-0.980769	0.00319225
LNC_001079	XLOC_048352	XM_005907489.2	102283349	ENO2	enolase 2 (gamma%2C neuronal)%2C transcript variant X2	0.962592	0.00863634
LNC_001079	XLOC_048352	XM_005910086.2	102278770	DCN	decorin%2C transcript variant X1	0.972031	0.00559149
LNC_001079	XLOC_048352	XM_005904011.1	102269672	BAG5	BCL2-associated athanogene 5%2C transcript variant X2	-0.981114	0.00310686
LNC_001079	XLOC_048352	XM_014479938.1	102270609	HPSE2	heparanase 2 (inactive)	0.9765	0.0043092
LNC_001079	XLOC_048352	XM_005906339.1	102286611	NTAN1	N-terminal asparagine amidase%2C transcript variant X2	0.97568	0.00453629
LNC_001079	XLOC_048352	XM_005892074.2	102286848	RERGL	RERG/RAS-like	0.958589	0.0100528
LNC_001079	XLOC_048352	XM_005897493.1	102274669	TRPM3	transient receptor potential cation channel%2C subfamily M%2C member 3%2C transcript variant X1	-0.959413	0.00975559
LNC_001079	XLOC_048352	XM_005892052.1	102279437	ELAVL2	ELAV like neuron-specific RNA binding protein 2%2C transcript variant X3	0.966771	0.00723499
LNC_001079	XLOC_048352	XM_005902872.1	102275061	STK31	serine/threonine kinase 31	0.975501	0.00458632
LNC_001079	XLOC_048352	XM_005898394.2	102271535	COL6A5	collagen%2C type VI%2C alpha 5	0.977699	0.00398439
LNC_001079	XLOC_048352	XM_005897497.1	102274669	TRPM3	transient receptor potential cation channel%2C subfamily M%2C member 3%2C transcript variant X1	0.962505	0.0086665
LNC_001079	XLOC_048352	XM_014477749.1	102271297	RIMS1	regulating synaptic membrane exocytosis 1%2C transcript variant X4	0.951264	0.0128206
LNC_001079	XLOC_048352	XM_005909169.2	102287014	FOXO3	forkhead box O3%2C transcript variant X3	0.973243	0.00523291
LNC_001079	XLOC_048352	XM_005886707.1	102268287	RPL17	ribosomal protein L17%2C transcript variant X3	0.9879	0.00159481
LNC_001079	XLOC_048352	XM_005901408.2	102268450	CHN2	chimerin 2%2C transcript variant X7	0.977083	0.00415024
LNC_001079	XLOC_048352	XM_014483637.1	102273311	CNTN4	contactin 4	0.973498	0.00515856
LNC_001079	XLOC_048352	XM_005887301.2	102280056	DKK2	dickkopf WNT signaling pathway inhibitor 2	0.971612	0.00571704
LNC_001079	XLOC_048352	XM_014481088.1	102267333	ZNF346	zinc finger protein 346%2C transcript variant X6	0.955341	0.0112531
LNC_001079	XLOC_048352	XM_005899938.1	102278729	IL1RL1	interleukin 1 receptor-like 1	0.974253	0.00494024
LNC_001079	XLOC_048352	XM_014480130.1	102279861	TRHDE	thyrotropin-releasing hormone degrading enzyme	-0.997463	0.000153382
LNC_001079	XLOC_048352	XM_014482378.1	102287766	WDR87	WD repeat domain 87%2C transcript variant X1	-0.973111	0.00527161
LNC_001079	XLOC_048352	XM_005887372.2	102276955	LOC102276955	granzyme A	0.989174	0.00134999
LNC_001079	XLOC_048352	XM_005903687.1	102284072	HOXA1	homeobox A1%2C transcript variant X2	-0.960768	0.0092731
LNC_001079	XLOC_048352	XM_014479069.1	102281632	CR2	complement component (3d/Epstein Barr virus) receptor 2%2C transcript variant X2	0.961965	0.00885337
LNC_001079	XLOC_048352	XM_005906599.1	102280253	CRABP1	cellular retinoic acid binding protein 1%2C transcript variant X1	0.954034	0.0117481
LNC_001079	XLOC_048352	XM_014479308.1	102281821	RGN	regucalcin%2C transcript variant X2	-0.990433	0.00112169
LNC_001079	XLOC_048352	XM_014479343.1	102264401	CBY1	chibby homolog 1 (Drosophila)%2C transcript variant X6	0.956142	0.0109529
LNC_001079	XLOC_048352	XM_014477591.1	102270003	LETM2	leucine zipper-EF-hand containing transmembrane protein 2%2C transcript variant X1	0.959619	0.00968178
LNC_001079	XLOC_048352	XM_005892515.2	102277667	PEX5L	peroxisomal biogenesis factor 5-like%2C transcript variant X6	0.955912	0.0110388
LNC_001079	XLOC_048352	XM_005901273.2	102271174	PTGS2	prostaglandin-endoperoxide synthase 2 (prostaglandin G/H synthase and cyclooxygenase)%2C transcript variant X2	0.965244	0.00773748
LNC_001079	XLOC_048352	XM_014480309.1	102277039	LSS	lanosterol synthase (2%2C3-oxidosqualene-lanosterol cyclase)%2C transcript variant X3	-0.95118	0.0128537
LNC_001079	XLOC_048352	XM_005895205.2	102278885	ATP6V1E1	ATPase%2C H+ transporting%2C lysosomal 31kDa%2C V1 subunit E1%2C transcript variant X3	-0.957405	0.0104853
LNC_001079	XLOC_048352	XM_005895378.1	102281531	HSD17B14	hydroxysteroid (17-beta) dehydrogenase 14	0.968263	0.0067546
LNC_001079	XLOC_048352	XM_014476485.1	102281395	HINT3	histidine triad nucleotide binding protein 3%2C transcript variant X1	-0.953118	0.0120993
LNC_001079	XLOC_048352	XM_005905587.1	102281570	CDH11	cadherin 11%2C type 2%2C OB-cadherin (osteoblast)	0.986235	0.00193458
LNC_001079	XLOC_048352	XM_005889581.2	102269416	GPM6B	glycoprotein M6B%2C transcript variant X1	0.967633	0.00695626
LNC_001079	XLOC_048352	XM_005890731.1	102277268	LOC102277268	adhesion G protein-coupled receptor E4	0.956636	0.0107691
LNC_001079	XLOC_048352	XM_014476680.1	102275960	CCL25	chemokine (C-C motif) ligand 25%2C transcript variant X2	0.964063	0.00813372
LNC_001079	XLOC_048352	XM_005899666.1	102288203	LOC102288203	C-C motif chemokine 15	0.963289	0.00839706
LNC_001079	XLOC_048352	XM_014476755.1	102281782	MITF	microphthalmia-associated transcription factor%2C transcript variant X6	0.966749	0.00724217
LNC_001079	XLOC_048352	XM_005909503.2	102275287	THPO	thrombopoietin%2C transcript variant X2	-0.959259	0.00981076
LNC_001079	XLOC_048352	XM_005895983.2	102279741	PPP1R16B	protein phosphatase 1%2C regulatory subunit 16B%2C transcript variant X2	-0.973397	0.00518794
LNC_001079	XLOC_048352	XM_005902591.2	102275826	RGR	retinal G protein coupled receptor%2C transcript variant X1	-0.978363	0.00380809
LNC_001079	XLOC_048352	XM_005905933.1	102275745	PDE1A	phosphodiesterase 1A%2C calmodulin-dependent%2C transcript variant X2	0.975821	0.00449693
LNC_001079	XLOC_048352	XM_005898457.2	102268348	LOC102268348	alpha-2-macroglobulin%2C transcript variant X2	0.95633	0.0108828
LNC_001079	XLOC_048352	XM_014477194.1	102287978	ORC6	origin recognition complex%2C subunit 6%2C transcript variant X3	0.961402	0.00905007
LNC_001079	XLOC_048352	XM_014479220.1	102282470	AASDH	aminoadipate-semialdehyde dehydrogenase%2C transcript variant X2	0.95434	0.0116315
LNC_001079	XLOC_048352	XM_005910087.2	102278770	DCN	decorin%2C transcript variant X1	0.964312	0.00804968
LNC_001079	XLOC_048352	XM_014480679.1	102270415	RABL2B	RAB%2C member of RAS oncogene family-like 2B%2C transcript variant X4	-0.966665	0.00726944
LNC_001079	XLOC_048352	XM_005889162.2	102277735	CHCHD7	coiled-coil-helix-coiled-coil-helix domain containing 7%2C transcript variant X1	-0.976663	0.0042647
LNC_001079	XLOC_048352	XM_014476998.1	102287081	RHOC	ras homolog family member C%2C transcript variant X3	-0.957774	0.0103497
LNC_001079	XLOC_048352	XM_014478982.1	102275465	TEX2	testis expressed 2%2C transcript variant X3	-0.965112	0.00778158
LNC_001079	XLOC_048352	XM_014482163.1	102287862	PI16	peptidase inhibitor 16%2C transcript variant X1	0.955289	0.0112726
LNC_001079	XLOC_048352	XM_014481022.1	102270220	MMRN1	multimerin 1%2C transcript variant X2	0.975399	0.00461473
LNC_001079	XLOC_048352	XM_014476542.1	102275491	NME1	NME/NM23 nucleoside diphosphate kinase 1%2C transcript variant X5	-0.988417	0.00149387
LNC_001079	XLOC_048352	XM_014477779.1	102264752	ADAT1	adenosine deaminase%2C tRNA-specific 1	-0.98058	0.00323919
LNC_001079	XLOC_048352	XM_005896447.2	102287715	TFEB	transcription factor EB%2C transcript variant X2	-0.975685	0.00453468
LNC_001079	XLOC_048352	XM_014480268.1	102284812	ROBO2	roundabout guidance receptor 2%2C transcript variant X1	0.96398	0.00816176
LNC_001079	XLOC_048352	XM_014481532.1	102275552	NECAP2	NECAP endocytosis associated 2%2C transcript variant X2	0.960262	0.00945217
LNC_001079	XLOC_048352	XM_005889333.2	102281669	TNPO1	transportin 1%2C transcript variant X3	0.975751	0.00451638
[truncated: 2,197 more rows]
