# Supplementary material for: Transcriptome Analysis Reveals the Potential Role of Long Non-coding RNAs in Mammary Gland of Yak During Lactation and Dry Period
Source: Front Cell Dev Biol. 2020 Nov 25;8:579708. doi: 10.3389/fcell.2020.579708 (PMC7723986; doi:10.3389/fcell.2020.579708)
Supplement: Supplementary file 9 [file Table_7.XLSX]

## Sheet: Sheet1
Supplementary Table S7 GO analysis of the trans-target genes for differentially expressed lncRNAs
source	term_name	term_id	adjusted_P_value	negative_log10_of_adjusted_P_value	term_size	query_size	intersection_size	intersections
GO:BP	cellular process	GO:0009987	1.37008e-25	24.8633	12774	644	457	CAPRIN2,PARK7,ZNF683,FGF13,ZSCAN31,ABCD1,OS9,ALDH3A1,TSSK4,TFB1M,PYGM,ELF2,PPP2R2A,TRAPPC8,LOC102266632,VIL1,TXNL4A,ITGB1,LIPT1,APBB1,MSH6,ATXN2L,CALCOCO2,TARS2,TENM2,POLR1B,CTNNA1,CCT4,CHRNA2,AGFG1,LYAR,DCLK1,GRIA3,IPO4,ALDOB,DLD,GK,DDX3X,OXR1,MYLK2,KCNH1,RNGTT,PGAP3,RPS6KC1,MORF4L2,USP47,ATP2B1,MAPT,CCT3,PDHB,PRMT3,ZMYND11,TRIM6,TUBGCP3,CLINT1,TRPM3,CTCF,EPHA3,HAUS2,NFE2,TBCD,RRP1,CALM1,CDK15,I…
GO:BP	biological regulation	GO:0065007	3.89689e-22	21.4093	8617	644	342	CAPRIN2,PARK7,ZNF683,FGF13,ZSCAN31,ABCD1,OS9,TSSK4,ELF2,LOC102266632,VIL1,ITGB1,APBB1,MSH6,ATXN2L,CALCOCO2,TENM2,CTNNA1,CCT4,CHRNA2,LYAR,GRIA3,ALDOB,DLD,DDX3X,TBC1D2,OXR1,MYLK2,KCNH1,MORF4L2,USP47,ATP2B1,MAPT,CCT3,PRMT3,ZMYND11,TRIM6,CTCF,EPHA3,NFE2,TBCD,CALM1,IKZF1,FHL1,DLG1,ERN2,SMARCD1,ADIPOQ,FUBP1,INPP5K,MIER1,PLAT,UBAP2L,CYFIP1,TNFSF13,C3,ASB11,SPAG5,MXD3,CSN3,CCNB2,TGIF1,ZMYND15,ARHGAP30,AR…
GO:BP	metabolic process	GO:0008152	7.31797e-17	16.1356	8414	644	320	CAPRIN2,PARK7,ZNF683,FGF13,ZSCAN31,ABCD1,OS9,ALDH3A1,TSSK4,TFB1M,PYGM,ELF2,PPP2R2A,LIPE,VIL1,TXNL4A,ITGB1,LIPT1,APBB1,MSH6,CALCOCO2,TARS2,POLR1B,CCT4,LYAR,DCLK1,ALDOB,DLD,GK,DDX3X,OXR1,MYLK2,RNGTT,PGAP3,RPS6KC1,MORF4L2,USP47,MAPT,CCT3,PDHB,PRMT3,ZMYND11,TRIM6,CTCF,EPHA3,NFE2,RRP1,CDK15,CTSD,XPNPEP1,DLG1,ERN2,SMARCD1,ADIPOQ,LALBA,FUBP1,INPP5K,MIER1,PLAT,TNFSF13,C3,MXD3,LOC102271941,TGIF1,ZMYND15,B…
GO:BP	regulation of biological process	GO:0050789	1.13148e-17	16.9464	8169	644	316	CAPRIN2,PARK7,ZNF683,FGF13,ZSCAN31,ABCD1,OS9,TSSK4,ELF2,LOC102266632,VIL1,ITGB1,APBB1,MSH6,ATXN2L,CALCOCO2,TENM2,CTNNA1,CCT4,CHRNA2,LYAR,GRIA3,DLD,DDX3X,OXR1,MYLK2,KCNH1,MORF4L2,USP47,ATP2B1,MAPT,CCT3,PRMT3,ZMYND11,TRIM6,CTCF,EPHA3,NFE2,TBCD,CALM1,FHL1,DLG1,ERN2,SMARCD1,ADIPOQ,FUBP1,INPP5K,MIER1,PLAT,CYFIP1,TNFSF13,C3,ASB11,SPAG5,MXD3,CCNB2,TGIF1,ZMYND15,ARHGAP30,ARHGAP11A,MEMO1,BID,KIF11,KIF18B,…
GO:BP	organic substance metabolic process	GO:0071704	1.07003e-15	14.9706	7838	644	300	CAPRIN2,PARK7,ZNF683,FGF13,ZSCAN31,ABCD1,OS9,ALDH3A1,TSSK4,TFB1M,PYGM,ELF2,PPP2R2A,LIPE,VIL1,TXNL4A,LIPT1,APBB1,MSH6,TARS2,POLR1B,CCT4,LYAR,DCLK1,ALDOB,DLD,GK,DDX3X,OXR1,MYLK2,RNGTT,PGAP3,RPS6KC1,MORF4L2,USP47,MAPT,CCT3,PDHB,PRMT3,ZMYND11,TRIM6,CTCF,EPHA3,NFE2,RRP1,CDK15,CTSD,XPNPEP1,DLG1,ERN2,SMARCD1,ADIPOQ,LALBA,FUBP1,INPP5K,MIER1,PLAT,TNFSF13,C3,MXD3,LOC102271941,TGIF1,ZMYND15,BID,CHD1L,TOP2A,…
GO:BP	regulation of cellular process	GO:0050794	7.61181e-15	14.1185	7803	644	296	CAPRIN2,PARK7,ZNF683,FGF13,ZSCAN31,ABCD1,OS9,TSSK4,ELF2,LOC102266632,VIL1,ITGB1,APBB1,MSH6,ATXN2L,CALCOCO2,TENM2,CTNNA1,CCT4,CHRNA2,LYAR,GRIA3,DLD,DDX3X,OXR1,MYLK2,KCNH1,MORF4L2,USP47,ATP2B1,MAPT,CCT3,PRMT3,ZMYND11,TRIM6,CTCF,EPHA3,NFE2,TBCD,CALM1,FHL1,DLG1,ERN2,SMARCD1,ADIPOQ,FUBP1,INPP5K,MIER1,PLAT,CYFIP1,TNFSF13,C3,ASB11,SPAG5,MXD3,TGIF1,ZMYND15,ARHGAP30,ARHGAP11A,MEMO1,BID,KIF11,KIF18B,RRAD,T…
GO:BP	primary metabolic process	GO:0044238	3.14232e-14	13.5028	7413	644	283	CAPRIN2,PARK7,FGF13,ZSCAN31,ABCD1,OS9,TSSK4,TFB1M,PYGM,ELF2,PPP2R2A,LIPE,VIL1,TXNL4A,LIPT1,APBB1,MSH6,TARS2,POLR1B,CCT4,LYAR,DCLK1,ALDOB,DLD,GK,DDX3X,OXR1,MYLK2,RNGTT,PGAP3,RPS6KC1,MORF4L2,USP47,MAPT,CCT3,PDHB,PRMT3,ZMYND11,TRIM6,CTCF,EPHA3,NFE2,RRP1,CDK15,CTSD,XPNPEP1,DLG1,ERN2,SMARCD1,ADIPOQ,LALBA,FUBP1,INPP5K,MIER1,PLAT,TNFSF13,C3,MXD3,LOC102271941,TGIF1,ZMYND15,BID,CHD1L,TOP2A,FOXM1,CENPF,PPP…
GO:BP	cellular metabolic process	GO:0044237	9.49551e-14	13.0225	7371	644	280	CAPRIN2,PARK7,FGF13,ZSCAN31,ABCD1,OS9,ALDH3A1,TSSK4,TFB1M,PYGM,ELF2,PPP2R2A,VIL1,TXNL4A,LIPT1,APBB1,MSH6,CALCOCO2,TARS2,POLR1B,CCT4,LYAR,DCLK1,ALDOB,DLD,GK,DDX3X,OXR1,MYLK2,RNGTT,PGAP3,RPS6KC1,MORF4L2,USP47,MAPT,CCT3,PDHB,PRMT3,ZMYND11,TRIM6,CTCF,EPHA3,NFE2,RRP1,CDK15,XPNPEP1,DLG1,ERN2,SMARCD1,ADIPOQ,LALBA,FUBP1,INPP5K,MIER1,PLAT,TNFSF13,C3,MXD3,LOC102271941,TGIF1,ZMYND15,BID,CHD1L,TOP2A,FOXM1,CE…
GO:BP	nitrogen compound metabolic process	GO:0006807	3.8071e-12	11.4194	6989	644	263	CAPRIN2,PARK7,FGF13,ZSCAN31,ABCD1,OS9,TSSK4,TFB1M,ELF2,PPP2R2A,VIL1,TXNL4A,LIPT1,APBB1,MSH6,TARS2,POLR1B,CCT4,LYAR,DCLK1,ALDOB,DLD,DDX3X,OXR1,MYLK2,RNGTT,PGAP3,RPS6KC1,MORF4L2,USP47,MAPT,CCT3,PDHB,PRMT3,ZMYND11,TRIM6,CTCF,EPHA3,NFE2,RRP1,CDK15,CTSD,XPNPEP1,DLG1,ERN2,SMARCD1,ADIPOQ,FUBP1,INPP5K,MIER1,PLAT,TNFSF13,C3,MXD3,LOC102271941,TGIF1,ZMYND15,BID,CHD1L,TOP2A,FOXM1,CENPF,PPP3CA,NOS1,POU2F2,LOC…
GO:BP	macromolecule metabolic process	GO:0043170	6.77592e-13	12.169	6709	644	258	CAPRIN2,PARK7,ZNF683,FGF13,ZSCAN31,ABCD1,OS9,TSSK4,TFB1M,PYGM,ELF2,PPP2R2A,VIL1,TXNL4A,LIPT1,APBB1,MSH6,TARS2,POLR1B,CCT4,LYAR,DCLK1,DLD,DDX3X,OXR1,MYLK2,RNGTT,PGAP3,RPS6KC1,MORF4L2,USP47,MAPT,CCT3,PRMT3,ZMYND11,TRIM6,CTCF,EPHA3,NFE2,RRP1,CDK15,CTSD,XPNPEP1,DLG1,ERN2,SMARCD1,ADIPOQ,FUBP1,INPP5K,MIER1,PLAT,TNFSF13,C3,MXD3,LOC102271941,TGIF1,ZMYND15,BID,CHD1L,TOP2A,FOXM1,CENPF,PPP3CA,NOS1,POU2F2,LO…
GO:BP	response to stimulus	GO:0050896	1.6206e-12	11.7903	5961	644	235	CAPRIN2,PARK7,ZNF683,FGF13,ABCD1,OS9,PPP2R2A,LOC102266632,VIL1,ITGB1,APBB1,MSH6,CALCOCO2,TENM2,CTNNA1,CHRNA2,GRIA3,DDX3X,OXR1,USP47,ATP2B1,MAPT,ZMYND11,TRIM6,TRPM3,EPHA3,CALM1,DLG1,ADIPOQ,LALBA,INPP5K,PLAT,CYFIP1,TNFSF13,C3,ASB11,ARHGAP30,AZGP1,ARHGAP11A,BID,CHD1L,RRAD,TOP2A,FOXM1,PPP3CA,IL4R,NOS1,POU2F2,CHRD,PDE4D,CORO1A,LY9,PPARGC1A,RHOA,RGL1,LAMA1,APTX,CIT,TRPM1,ENPP3,WNT2,C5AR2,VDAC1,MAPK8,AD…
GO:BP	cellular macromolecule metabolic process	GO:0044260	2.25651e-08	7.64656	5616	644	208	CAPRIN2,PARK7,FGF13,ZSCAN31,OS9,TSSK4,PYGM,ELF2,PPP2R2A,VIL1,LIPT1,APBB1,MSH6,TARS2,POLR1B,CCT4,LYAR,DCLK1,DLD,DDX3X,OXR1,MYLK2,RNGTT,PGAP3,RPS6KC1,MORF4L2,USP47,MAPT,CCT3,PRMT3,ZMYND11,TRIM6,CTCF,EPHA3,NFE2,CDK15,DLG1,ERN2,SMARCD1,ADIPOQ,FUBP1,INPP5K,MIER1,PLAT,TNFSF13,C3,MXD3,LOC102271941,TGIF1,ZMYND15,BID,CHD1L,TOP2A,FOXM1,CENPF,PPP3CA,NOS1,POU2F2,LOC102270329,CKAP2,PDE4D,FANK1,PPARGC1A,RHOA,N…
GO:BP	cellular response to stimulus	GO:0051716	4.79561e-09	8.31916	5101	644	196	CAPRIN2,PARK7,FGF13,ABCD1,OS9,LOC102266632,VIL1,ITGB1,APBB1,MSH6,TENM2,CTNNA1,CHRNA2,GRIA3,DDX3X,OXR1,USP47,ATP2B1,MAPT,ZMYND11,TRIM6,EPHA3,CALM1,DLG1,ADIPOQ,INPP5K,PLAT,CYFIP1,C3,ASB11,ARHGAP30,ARHGAP11A,BID,CHD1L,RRAD,TOP2A,FOXM1,PPP3CA,IL4R,NOS1,CHRD,PDE4D,CORO1A,PPARGC1A,RHOA,RGL1,LAMA1,APTX,CIT,TRPM1,WNT2,C5AR2,MAPK8,ADGRF1,RGR,SOSTDC1,PTGS2,ROBO2,RHOC,IGF1,IQGAP3,DAXX,BCL2L2,COL1A1,RYR1,POS…
GO:BP	multicellular organismal process	GO:0032501	9.20045e-16	15.0362	4046	644	188	PARK7,ZNF683,ABCD1,TSSK4,VIL1,ITGB1,MSH6,CTNNA1,AGFG1,LYAR,DDX3X,OXR1,MYLK2,MAPT,TRIM6,TRPM3,EPHA3,TBCD,IKZF1,FHL1,DLG1,ADIPOQ,INPP5K,CYFIP1,TNFSF13,C3,CSN3,CCNB2,ZMYND15,AAAS,AZGP1,TOP2A,CENPF,PPP3CA,IL4R,NOS1,POU2F2,CHRD,PDE4D,CORO1A,LY9,PPARGC1A,RHOA,NEK2,LAMA1,TRPM1,FOXJ1,WNT2,C5AR2,RIMS1,ASTN1,VDAC1,RGR,SOSTDC1,PI16,PTGS2,ROBO2,IGF1,IQGAP3,MFAP5,SLC8A1,BCL2L2,ETV1,COL1A1,STK36,RBM47,IP6K1,SP…
GO:BP	regulation of metabolic process	GO:0019222	9.49551e-14	13.0225	4151	644	185	CAPRIN2,PARK7,ZNF683,ZSCAN31,ABCD1,OS9,TSSK4,ELF2,VIL1,ITGB1,APBB1,MSH6,CALCOCO2,CCT4,LYAR,DDX3X,OXR1,MYLK2,MORF4L2,USP47,MAPT,CCT3,PRMT3,ZMYND11,TRIM6,CTCF,NFE2,DLG1,ERN2,SMARCD1,ADIPOQ,FUBP1,INPP5K,MIER1,PLAT,TNFSF13,C3,MXD3,TGIF1,ZMYND15,BID,TOP2A,FOXM1,CENPF,PPP3CA,NOS1,POU2F2,CKAP2,PDE4D,FANK1,LY9,PPARGC1A,RHOA,NEK2,DMRTA1,RIMBP2,TMPO,FOXJ1,MBNL1,SLC4A4,WNT2,C5AR2,VDAC1,MAPK8,MBNL3,IGF1,IQGA…
GO:BP	cellular component organization or biogenesis	GO:0071840	5.67308e-19	18.2462	3639	644	184	CAPRIN2,PARK7,ABCD1,TFB1M,TRAPPC8,VIL1,ITGB1,ATXN2L,CALCOCO2,CTNNA1,CCT4,AGFG1,LYAR,IPO4,ALDOB,DDX3X,MORF4L2,USP47,MAPT,CCT3,TRIM6,TUBGCP3,TRPM3,CTCF,EPHA3,HAUS2,TBCD,RRP1,FHL1,DLG1,ERN2,SMARCD1,INPP5K,MIER1,UBAP2L,CYFIP1,SPAG5,CAP2,POGZ,AAAS,BID,KIF11,CHD1L,KIF18B,TOP2A,PPP3CA,NOS1,KIF4A,CKAP2,NDC80,NEFM,CORO1A,PPARGC1A,RHOA,NEK2,LAMA1,TRPM1,FOXJ1,RIMS1,VDAC1,PI16,ROBO2,RHOC,IGF1,IQGAP3,MFAP5,DA…
GO:BP	cellular component organization	GO:0016043	5.32021e-18	17.2741	3540	644	178	CAPRIN2,PARK7,ABCD1,TRAPPC8,VIL1,ITGB1,ATXN2L,CALCOCO2,CTNNA1,CCT4,AGFG1,IPO4,ALDOB,DDX3X,MORF4L2,USP47,MAPT,CCT3,TRIM6,TUBGCP3,TRPM3,CTCF,EPHA3,HAUS2,TBCD,FHL1,DLG1,ERN2,SMARCD1,INPP5K,MIER1,UBAP2L,CYFIP1,SPAG5,CAP2,POGZ,AAAS,BID,KIF11,CHD1L,KIF18B,TOP2A,PPP3CA,NOS1,KIF4A,CKAP2,NDC80,NEFM,CORO1A,PPARGC1A,RHOA,NEK2,LAMA1,TRPM1,FOXJ1,RIMS1,VDAC1,PI16,ROBO2,RHOC,IGF1,IQGAP3,MFAP5,DAXX,COL1A1,STK36,…
GO:BP	regulation of macromolecule metabolic process	GO:0060255	2.86648e-13	12.5427	3859	644	174	CAPRIN2,PARK7,ZNF683,ZSCAN31,ABCD1,OS9,TSSK4,ELF2,VIL1,APBB1,MSH6,CCT4,LYAR,DDX3X,OXR1,MYLK2,MORF4L2,USP47,MAPT,CCT3,PRMT3,ZMYND11,TRIM6,CTCF,NFE2,DLG1,ERN2,SMARCD1,ADIPOQ,FUBP1,INPP5K,MIER1,PLAT,TNFSF13,C3,MXD3,TGIF1,ZMYND15,BID,TOP2A,FOXM1,CENPF,PPP3CA,NOS1,POU2F2,CKAP2,PDE4D,FANK1,LY9,PPARGC1A,RHOA,NEK2,DMRTA1,TMPO,FOXJ1,MBNL1,WNT2,C5AR2,MAPK8,MBNL3,IGF1,IQGAP3,DAXX,ETV1,COL1A1,STK36,SPIB,RECQ…
GO:BP	localization	GO:0051179	6.49397e-12	11.1875	4004	644	174	PARK7,ABCD1,OS9,TSSK4,VIL1,ITGB1,CTNNA1,CCT4,CHRNA2,LYAR,GRIA3,IPO4,DDX3X,MYLK2,KCNH1,ATP2B1,MAPT,CCT3,CLINT1,TRPM3,CTCF,EPHA3,FHL1,DLG1,ADIPOQ,INPP5K,PLAT,SLC30A6,C3,SPAG5,CSN3,AAAS,BID,RRAD,CENPF,PPP3CA,NOS1,POU2F2,CLCN5,LOC102268001,SLC31A2,CHRD,NDC80,PDE4D,CORO1A,TMED2,RHOA,ABCA13,LAMA1,TRPM1,FOXJ1,SLC4A4,C5AR2,RIMS1,ASTN1,VDAC1,ATP6V1E1,MAPK8,IGF1,SLC8A1,COL1A1,RYR1,STK36,DCTN1,BMP4,VPS13A,N…
GO:BP	organonitrogen compound metabolic process	GO:1901564	1.10714e-06	5.9558	4616	644	171	CAPRIN2,PARK7,FGF13,ABCD1,OS9,TSSK4,ELF2,PPP2R2A,VIL1,LIPT1,TARS2,DCLK1,ALDOB,DLD,DDX3X,OXR1,MYLK2,RNGTT,PGAP3,RPS6KC1,USP47,MAPT,PDHB,PRMT3,ZMYND11,TRIM6,CTCF,EPHA3,CDK15,CTSD,XPNPEP1,DLG1,ERN2,ADIPOQ,INPP5K,MIER1,PLAT,C3,BID,FOXM1,PPP3CA,NOS1,PRPS2,PDE4D,PPARGC1A,RHOA,PGRMC1,NEK2,LAMA1,CIT,DIO1,SLC4A4,ENPP3,C5AR2,C1RL,MAPK8,RGR,FBXO32,VCPKMT,IGF1,IQGAP3,DAXX,CAD,STK36,PIGO,BMP4,VPS13A,ERC1,BAG5…
GO:BP	cell communication	GO:0007154	2.57926e-07	6.58851	4480	644	170	CAPRIN2,PARK7,FGF13,LOC102266632,VIL1,ITGB1,MSH6,TENM2,CTNNA1,CHRNA2,GRIA3,DDX3X,MYLK2,USP47,MAPT,ZMYND11,TRIM6,EPHA3,CALM1,DLG1,ADIPOQ,INPP5K,PLAT,CYFIP1,C3,ASB11,ARHGAP30,ARHGAP11A,BID,RRAD,FOXM1,PPP3CA,IL4R,NOS1,CHRD,PDE4D,CORO1A,RHOA,RGL1,LAMA1,CIT,TRPM1,WNT2,C5AR2,VDAC1,MAPK8,ADGRF1,RGR,SOSTDC1,RHOC,IGF1,IQGAP3,DAXX,SLC8A1,BCL2L2,COL1A1,POSTN,STK36,TENM1,BMP4,ERC1,DCN,BAG5,CHN2,DKK2,IL1RL1,S…
GO:BP	positive regulation of biological process	GO:0048518	1.02463e-13	12.9894	3596	644	167	CAPRIN2,PARK7,ABCD1,TSSK4,ELF2,VIL1,ITGB1,APBB1,CALCOCO2,CTNNA1,CCT4,LYAR,DDX3X,MYLK2,USP47,MAPT,CCT3,TRIM6,CTCF,EPHA3,FHL1,DLG1,SMARCD1,ADIPOQ,INPP5K,MIER1,CYFIP1,TNFSF13,C3,BID,TOP2A,FOXM1,PPP3CA,NOS1,POU2F2,CHRD,CKAP2,NDC80,PDE4D,CORO1A,FANK1,LY9,PPARGC1A,RHOA,NEK2,CIT,FOXJ1,SLC4A4,ENPP3,WNT2,C5AR2,RIMS1,MAPK8,ROBO2,RHOC,IGF1,IQGAP3,DAXX,SLC8A1,ETV1,COL1A1,STK36,DCTN1,BMP4,NUP98,AMIGO2,LUM,DCN…
GO:BP	regulation of cellular metabolic process	GO:0031323	6.94215e-12	11.1585	3786	644	167	CAPRIN2,PARK7,ZSCAN31,ABCD1,OS9,TSSK4,ELF2,VIL1,APBB1,MSH6,CALCOCO2,CCT4,LYAR,DDX3X,OXR1,MORF4L2,USP47,MAPT,CCT3,PRMT3,ZMYND11,TRIM6,CTCF,NFE2,DLG1,ERN2,SMARCD1,ADIPOQ,FUBP1,INPP5K,MIER1,PLAT,TNFSF13,C3,MXD3,TGIF1,ZMYND15,BID,TOP2A,FOXM1,CENPF,PPP3CA,NOS1,POU2F2,CKAP2,PDE4D,FANK1,PPARGC1A,RHOA,NEK2,DMRTA1,RIMBP2,TMPO,FOXJ1,MBNL1,SLC4A4,WNT2,C5AR2,VDAC1,MBNL3,IGF1,IQGAP3,DAXX,ETV1,COL1A1,STK36,SPI…
GO:BP	organic cyclic compound metabolic process	GO:1901360	1.85251e-10	9.73224	3849	644	164	CAPRIN2,PARK7,ZSCAN31,ABCD1,TSSK4,TFB1M,ELF2,LIPE,TXNL4A,APBB1,MSH6,TARS2,POLR1B,CCT4,LYAR,ALDOB,DDX3X,RNGTT,MORF4L2,USP47,CCT3,PDHB,TRIM6,CTCF,NFE2,RRP1,DLG1,ERN2,SMARCD1,ADIPOQ,FUBP1,INPP5K,MIER1,TNFSF13,MXD3,LOC102271941,TGIF1,ZMYND15,CHD1L,TOP2A,FOXM1,CENPF,PPP3CA,NOS1,POU2F2,LOC102270329,PRPS2,CKAP2,FANK1,PPARGC1A,PGRMC1,NEK2,DMRTA1,APTX,TRIT1,TMPO,FOXJ1,MBNL1,SLC4A4,ENPP3,WNT2,AK5,MBNL3,IGF…
GO:BP	cellular nitrogen compound metabolic process	GO:0034641	4.64625e-07	6.3329	4318	644	164	CAPRIN2,PARK7,ZSCAN31,ABCD1,TSSK4,TFB1M,ELF2,TXNL4A,APBB1,MSH6,TARS2,POLR1B,CCT4,LYAR,ALDOB,DDX3X,RNGTT,MORF4L2,USP47,CCT3,PDHB,TRIM6,CTCF,NFE2,RRP1,XPNPEP1,DLG1,ERN2,SMARCD1,ADIPOQ,FUBP1,INPP5K,MIER1,TNFSF13,MXD3,LOC102271941,TGIF1,ZMYND15,CHD1L,TOP2A,FOXM1,CENPF,PPP3CA,NOS1,POU2F2,LOC102270329,PRPS2,CKAP2,FANK1,PPARGC1A,PGRMC1,NEK2,DMRTA1,APTX,TRIT1,TMPO,FOXJ1,MBNL1,SLC4A4,ENPP3,WNT2,AK5,MBNL3,…
GO:BP	signaling	GO:0023052	2.47213e-06	5.60693	4438	644	164	CAPRIN2,PARK7,FGF13,LOC102266632,VIL1,ITGB1,MSH6,TENM2,CTNNA1,CHRNA2,GRIA3,DDX3X,MYLK2,USP47,MAPT,ZMYND11,TRIM6,EPHA3,CALM1,DLG1,ADIPOQ,INPP5K,PLAT,CYFIP1,C3,ASB11,ARHGAP30,ARHGAP11A,BID,DLGAP5,RRAD,FOXM1,PPP3CA,IL4R,NOS1,CHRD,PDE4D,CORO1A,RHOA,RGL1,LAMA1,CIT,TRPM1,WNT2,C5AR2,VDAC1,MAPK8,ADGRF1,RGR,SOSTDC1,RHOC,IGF1,IQGAP3,DAXX,BCL2L2,COL1A1,STK36,TENM1,BMP4,ERC1,DCN,BAG5,CHN2,DKK2,IL1RL1,SFRP1,L…
GO:BP	regulation of primary metabolic process	GO:0080090	1.60538e-11	10.7944	3637	644	161	CAPRIN2,PARK7,ZSCAN31,ABCD1,OS9,TSSK4,ELF2,VIL1,APBB1,MSH6,CCT4,LYAR,DDX3X,OXR1,MORF4L2,USP47,MAPT,CCT3,PRMT3,ZMYND11,TRIM6,CTCF,NFE2,DLG1,ERN2,SMARCD1,ADIPOQ,FUBP1,INPP5K,MIER1,PLAT,TNFSF13,C3,MXD3,TGIF1,ZMYND15,BID,TOP2A,FOXM1,CENPF,PPP3CA,NOS1,POU2F2,CKAP2,PDE4D,FANK1,PPARGC1A,RHOA,NEK2,DMRTA1,TMPO,FOXJ1,MBNL1,SLC4A4,WNT2,C5AR2,MAPK8,MBNL3,IGF1,IQGAP3,DAXX,ETV1,COL1A1,STK36,SPIB,RECQL5,BMP4,NU…
GO:BP	gene expression	GO:0010467	3.88037e-09	8.41113	3915	644	161	CAPRIN2,PARK7,ZNF683,ZSCAN31,ABCD1,TSSK4,TFB1M,ELF2,TXNL4A,LIPT1,APBB1,TARS2,POLR1B,LYAR,DDX3X,MYLK2,RNGTT,MORF4L2,USP47,MAPT,TRIM6,CTCF,NFE2,RRP1,DLG1,ERN2,SMARCD1,ADIPOQ,FUBP1,INPP5K,MIER1,PLAT,C3,MXD3,LOC102271941,TGIF1,ZMYND15,TOP2A,FOXM1,CENPF,PPP3CA,NOS1,POU2F2,LOC102270329,CKAP2,PDE4D,FANK1,LY9,PPARGC1A,DMRTA1,TRIT1,TMPO,FOXJ1,MBNL1,WNT2,C5AR2,MAPK8,MBNL3,IGF1,IQGAP3,DAXX,ETV1,COL1A1,STK36…
GO:BP	regulation of nitrogen compound metabolic process	GO:0051171	1.2459e-11	10.9045	3562	644	159	CAPRIN2,PARK7,ZSCAN31,OS9,TSSK4,ELF2,VIL1,APBB1,MSH6,CCT4,LYAR,DDX3X,OXR1,MORF4L2,USP47,MAPT,CCT3,PRMT3,ZMYND11,TRIM6,CTCF,NFE2,DLG1,ERN2,SMARCD1,ADIPOQ,FUBP1,INPP5K,MIER1,PLAT,TNFSF13,C3,MXD3,TGIF1,ZMYND15,BID,TOP2A,FOXM1,CENPF,PPP3CA,NOS1,POU2F2,CKAP2,PDE4D,FANK1,PPARGC1A,RHOA,NEK2,DMRTA1,TMPO,FOXJ1,MBNL1,SLC4A4,WNT2,C5AR2,MAPK8,MBNL3,IGF1,IQGAP3,DAXX,ETV1,COL1A1,STK36,SPIB,RECQL5,BMP4,NUP98,LU…
GO:BP	negative regulation of biological process	GO:0048519	8.57728e-16	15.0667	3130	644	158	CAPRIN2,PARK7,ABCD1,OS9,VIL1,ITGB1,APBB1,MSH6,CTNNA1,LYAR,DDX3X,OXR1,USP47,MAPT,PRMT3,ZMYND11,TRIM6,CTCF,EPHA3,TBCD,FHL1,DLG1,ERN2,ADIPOQ,INPP5K,MIER1,PLAT,MXD3,TGIF1,ZMYND15,BID,RRAD,TOP2A,FOXM1,CENPF,PPP3CA,NOS1,CHRD,CKAP2,NDC80,PDE4D,CORO1A,FANK1,PPARGC1A,RHOA,NEK2,RIMBP2,ENPP3,C5AR2,VDAC1,MAPK8,SOSTDC1,PI16,MBNL3,ROBO2,IGF1,IQGAP3,DAXX,BCL2L2,COL1A1,RYR1,IP6K1,RECQL5,BMP4,AMIGO2,DCN,BAG5,DKK2…
GO:BP	cellular aromatic compound metabolic process	GO:0006725	3.40313e-09	8.46812	3743	644	156	CAPRIN2,PARK7,ZSCAN31,ABCD1,TSSK4,TFB1M,ELF2,TXNL4A,APBB1,MSH6,TARS2,POLR1B,CCT4,LYAR,ALDOB,DDX3X,RNGTT,MORF4L2,USP47,CCT3,PDHB,TRIM6,CTCF,NFE2,RRP1,DLG1,ERN2,SMARCD1,ADIPOQ,FUBP1,INPP5K,MIER1,TNFSF13,MXD3,LOC102271941,TGIF1,ZMYND15,CHD1L,TOP2A,FOXM1,CENPF,PPP3CA,NOS1,POU2F2,LOC102270329,PRPS2,CKAP2,FANK1,PPARGC1A,PGRMC1,NEK2,DMRTA1,APTX,TRIT1,TMPO,FOXJ1,MBNL1,SLC4A4,ENPP3,WNT2,AK5,MBNL3,IGF1,DAX…
GO:BP	heterocycle metabolic process	GO:0046483	3.88037e-09	8.41113	3720	644	155	CAPRIN2,PARK7,ZSCAN31,ABCD1,TSSK4,TFB1M,ELF2,TXNL4A,APBB1,MSH6,TARS2,POLR1B,CCT4,LYAR,ALDOB,DDX3X,RNGTT,MORF4L2,USP47,CCT3,PDHB,TRIM6,CTCF,NFE2,RRP1,DLG1,ERN2,SMARCD1,ADIPOQ,FUBP1,INPP5K,MIER1,TNFSF13,MXD3,LOC102271941,TGIF1,ZMYND15,CHD1L,TOP2A,FOXM1,CENPF,PPP3CA,NOS1,POU2F2,LOC102270329,PRPS2,CKAP2,FANK1,PPARGC1A,PGRMC1,NEK2,DMRTA1,APTX,TRIT1,TMPO,FOXJ1,MBNL1,SLC4A4,ENPP3,WNT2,AK5,MBNL3,IGF1,DAX…
GO:BP	developmental process	GO:0032502	1.17707e-12	11.9292	3301	644	154	ZNF683,ABCD1,TSSK4,VIL1,ITGB1,MSH6,CTNNA1,AGFG1,LYAR,MYLK2,MAPT,TRIM6,EPHA3,TBCD,IKZF1,FHL1,DLG1,ADIPOQ,INPP5K,CYFIP1,TNFSF13,CSN3,CCNB2,CAP2,ZMYND15,TOP2A,FOXM1,CENPF,PPP3CA,NOS1,POU2F2,CHRD,PDE4D,CORO1A,LY9,PPARGC1A,RHOA,NEK2,LAMA1,TRPM1,FOXJ1,WNT2,RIMS1,ASTN1,VDAC1,SOSTDC1,PI16,MBNL3,ROBO2,IGF1,IQGAP3,MFAP5,SLC8A1,BCL2L2,ETV1,AKAP2,COL1A1,STK36,RBM47,SPIB,DCTN1,BMP4,VPS13A,AMIGO2,FGL1,DCN,BAG5…
GO:BP	signal transduction	GO:0007165	8.11468e-06	5.09073	4179	644	154	CAPRIN2,PARK7,FGF13,LOC102266632,VIL1,ITGB1,MSH6,TENM2,CTNNA1,CHRNA2,GRIA3,DDX3X,USP47,MAPT,ZMYND11,TRIM6,EPHA3,CALM1,DLG1,ADIPOQ,INPP5K,PLAT,CYFIP1,C3,ASB11,ARHGAP30,ARHGAP11A,BID,RRAD,FOXM1,PPP3CA,IL4R,NOS1,CHRD,PDE4D,CORO1A,RHOA,RGL1,LAMA1,CIT,TRPM1,WNT2,C5AR2,MAPK8,ADGRF1,RGR,SOSTDC1,RHOC,IGF1,IQGAP3,DAXX,BCL2L2,COL1A1,STK36,TENM1,BMP4,ERC1,DCN,BAG5,CHN2,DKK2,IL1RL1,SFRP1,LOC102277268,MITF,TH…
GO:BP	nucleobase-containing compound metabolic process	GO:0006139	4.02577e-09	8.39515	3626	644	152	CAPRIN2,PARK7,ZSCAN31,ABCD1,TSSK4,TFB1M,ELF2,TXNL4A,APBB1,MSH6,TARS2,POLR1B,CCT4,LYAR,ALDOB,DDX3X,RNGTT,MORF4L2,USP47,CCT3,PDHB,TRIM6,CTCF,NFE2,RRP1,DLG1,ERN2,SMARCD1,ADIPOQ,FUBP1,INPP5K,MIER1,TNFSF13,MXD3,LOC102271941,TGIF1,ZMYND15,CHD1L,TOP2A,FOXM1,CENPF,PPP3CA,NOS1,POU2F2,LOC102270329,PRPS2,CKAP2,FANK1,PPARGC1A,NEK2,DMRTA1,APTX,TRIT1,TMPO,FOXJ1,MBNL1,SLC4A4,ENPP3,WNT2,AK5,MBNL3,IGF1,DAXX,CAD,E…
GO:BP	positive regulation of cellular process	GO:0048522	7.59735e-12	11.1193	3261	644	150	CAPRIN2,PARK7,ABCD1,ELF2,VIL1,ITGB1,APBB1,CALCOCO2,CTNNA1,CCT4,LYAR,DDX3X,USP47,MAPT,CCT3,TRIM6,CTCF,EPHA3,DLG1,SMARCD1,ADIPOQ,INPP5K,MIER1,CYFIP1,TNFSF13,C3,BID,TOP2A,FOXM1,PPP3CA,NOS1,POU2F2,CHRD,CKAP2,NDC80,CORO1A,FANK1,PPARGC1A,RHOA,NEK2,CIT,FOXJ1,SLC4A4,WNT2,C5AR2,RIMS1,ROBO2,RHOC,IGF1,IQGAP3,DAXX,ETV1,COL1A1,STK36,DCTN1,BMP4,NUP98,AMIGO2,LUM,DCN,DKK2,IL1RL1,SFRP1,MITF,THPO,PPP1R16B,NME1,TFE…
GO:BP	anatomical structure development	GO:0048856	2.10621e-13	12.6765	3048	644	148	ZNF683,ABCD1,TSSK4,VIL1,ITGB1,MSH6,CTNNA1,AGFG1,LYAR,MYLK2,MAPT,EPHA3,TBCD,IKZF1,FHL1,DLG1,ADIPOQ,INPP5K,CYFIP1,TNFSF13,CSN3,CCNB2,CAP2,ZMYND15,TOP2A,CENPF,PPP3CA,NOS1,POU2F2,CHRD,CORO1A,LY9,PPARGC1A,RHOA,NEK2,LAMA1,TRPM1,FOXJ1,WNT2,RIMS1,ASTN1,VDAC1,SOSTDC1,PI16,MBNL3,ROBO2,IGF1,IQGAP3,MFAP5,SLC8A1,BCL2L2,ETV1,AKAP2,COL1A1,STK36,RBM47,SPIB,DCTN1,BMP4,VPS13A,AMIGO2,FGL1,DCN,BAG5,DKK2,GPM6B,SFRP1,…
GO:BP	biosynthetic process	GO:0009058	9.98059e-06	5.00084	3989	644	148	CAPRIN2,PARK7,ZSCAN31,ABCD1,TSSK4,ELF2,APBB1,TARS2,POLR1B,CCT4,LYAR,DDX3X,PGAP3,MORF4L2,USP47,CCT3,PDHB,TRIM6,CTCF,NFE2,DLG1,ERN2,SMARCD1,ADIPOQ,LALBA,FUBP1,INPP5K,MIER1,C3,MXD3,LOC102271941,TGIF1,ZMYND15,TOP2A,FOXM1,CENPF,PPP3CA,NOS1,POU2F2,LOC102270329,PRPS2,CKAP2,FANK1,PPARGC1A,PGRMC1,NEK2,DMRTA1,TMPO,FOXJ1,ENPP3,WNT2,AK5,PTGS2,IGF1,DAXX,CAD,ETV1,COL1A1,STK36,IP6K1,PIGO,SPIB,RECQL5,BMP4,NUP98,…
GO:BP	negative regulation of cellular process	GO:0048523	1.66644e-15	14.7782	2841	644	147	CAPRIN2,PARK7,ABCD1,OS9,VIL1,ITGB1,APBB1,MSH6,CTNNA1,LYAR,DDX3X,OXR1,USP47,MAPT,PRMT3,ZMYND11,TRIM6,CTCF,EPHA3,TBCD,FHL1,DLG1,ERN2,ADIPOQ,INPP5K,MIER1,PLAT,MXD3,TGIF1,ZMYND15,BID,RRAD,TOP2A,FOXM1,CENPF,PPP3CA,NOS1,CHRD,CKAP2,NDC80,PDE4D,CORO1A,FANK1,PPARGC1A,RHOA,NEK2,RIMBP2,ENPP3,C5AR2,VDAC1,MAPK8,SOSTDC1,PI16,MBNL3,IGF1,DAXX,BCL2L2,COL1A1,RYR1,RECQL5,BMP4,AMIGO2,DCN,BAG5,DKK2,SFRP1,MITF,PPP1R16…
GO:BP	protein metabolic process	GO:0019538	1.91753e-05	4.71726	4009	644	147	CAPRIN2,PARK7,FGF13,OS9,TSSK4,ELF2,PPP2R2A,VIL1,LIPT1,TARS2,DCLK1,DLD,DDX3X,OXR1,MYLK2,RNGTT,PGAP3,RPS6KC1,USP47,MAPT,PRMT3,ZMYND11,TRIM6,CTCF,EPHA3,CDK15,CTSD,XPNPEP1,DLG1,ERN2,ADIPOQ,INPP5K,MIER1,PLAT,C3,BID,FOXM1,PPP3CA,NOS1,PDE4D,RHOA,NEK2,LAMA1,CIT,C5AR2,C1RL,MAPK8,RGR,FBXO32,VCPKMT,IGF1,IQGAP3,DAXX,STK36,PIGO,BMP4,VPS13A,ERC1,BAG5,CTDSP2,NTAN1,STK31,TRHDE,LOC102276955,SFRP1,THPO,PPP1R16B,PK…
GO:BP	organic substance biosynthetic process	GO:1901576	1.59006e-05	4.79859	3926	644	145	CAPRIN2,PARK7,ZSCAN31,ABCD1,TSSK4,ELF2,APBB1,TARS2,POLR1B,CCT4,LYAR,DDX3X,PGAP3,MORF4L2,USP47,CCT3,PDHB,TRIM6,CTCF,NFE2,DLG1,ERN2,SMARCD1,ADIPOQ,LALBA,FUBP1,INPP5K,MIER1,C3,MXD3,LOC102271941,TGIF1,ZMYND15,TOP2A,FOXM1,CENPF,PPP3CA,NOS1,POU2F2,LOC102270329,PRPS2,CKAP2,FANK1,PPARGC1A,PGRMC1,NEK2,DMRTA1,TMPO,FOXJ1,ENPP3,WNT2,AK5,PTGS2,IGF1,DAXX,CAD,ETV1,COL1A1,STK36,IP6K1,PIGO,SPIB,RECQL5,BMP4,NUP98,…
GO:BP	cellular biosynthetic process	GO:0044249	1.22426e-05	4.91212	3873	644	144	CAPRIN2,PARK7,ZSCAN31,ABCD1,TSSK4,ELF2,APBB1,TARS2,POLR1B,CCT4,LYAR,DDX3X,PGAP3,MORF4L2,USP47,CCT3,PDHB,TRIM6,CTCF,NFE2,DLG1,ERN2,SMARCD1,ADIPOQ,LALBA,FUBP1,INPP5K,MIER1,C3,MXD3,LOC102271941,TGIF1,ZMYND15,TOP2A,FOXM1,CENPF,PPP3CA,NOS1,POU2F2,LOC102270329,PRPS2,CKAP2,FANK1,PPARGC1A,PGRMC1,NEK2,DMRTA1,TMPO,FOXJ1,ENPP3,WNT2,AK5,PTGS2,IGF1,DAXX,CAD,ETV1,COL1A1,STK36,PIGO,SPIB,RECQL5,BMP4,NUP98,LUM,DC…
GO:BP	nucleic acid metabolic process	GO:0090304	8.3628e-09	8.07765	3314	644	141	CAPRIN2,PARK7,ZSCAN31,TSSK4,TFB1M,ELF2,TXNL4A,APBB1,MSH6,TARS2,POLR1B,CCT4,LYAR,DDX3X,RNGTT,MORF4L2,USP47,CCT3,TRIM6,CTCF,NFE2,RRP1,DLG1,ERN2,SMARCD1,ADIPOQ,FUBP1,INPP5K,MIER1,TNFSF13,MXD3,LOC102271941,TGIF1,ZMYND15,CHD1L,TOP2A,FOXM1,CENPF,PPP3CA,NOS1,POU2F2,LOC102270329,CKAP2,FANK1,PPARGC1A,NEK2,DMRTA1,APTX,TRIT1,TMPO,FOXJ1,MBNL1,ENPP3,WNT2,MBNL3,IGF1,DAXX,ETV1,COL1A1,STK36,RBM47,SPIB,RECQL5,BMP…
GO:BP	multicellular organism development	GO:0007275	4.61086e-13	12.3362	2695	644	135	ZNF683,ABCD1,ITGB1,MSH6,CTNNA1,LYAR,MYLK2,MAPT,EPHA3,TBCD,IKZF1,FHL1,DLG1,ADIPOQ,INPP5K,CYFIP1,TNFSF13,CSN3,CCNB2,TOP2A,CENPF,PPP3CA,NOS1,POU2F2,CHRD,LY9,PPARGC1A,RHOA,NEK2,LAMA1,TRPM1,FOXJ1,WNT2,RIMS1,ASTN1,SOSTDC1,PI16,ROBO2,IGF1,IQGAP3,MFAP5,SLC8A1,BCL2L2,ETV1,COL1A1,STK36,RBM47,SPIB,DCTN1,BMP4,VPS13A,AMIGO2,FGL1,DCN,BAG5,DKK2,GPM6B,SFRP1,MITF,THPO,PPP1R16B,NME1,FANCA,ARID1A,NUMBL,LAMC3,SMOC2,…
GO:BP	establishment of localization	GO:0051234	1.36539e-09	8.86474	3029	644	135	PARK7,ABCD1,OS9,VIL1,ITGB1,CCT4,CHRNA2,LYAR,GRIA3,IPO4,MYLK2,KCNH1,ATP2B1,MAPT,CCT3,CLINT1,TRPM3,EPHA3,FHL1,DLG1,ADIPOQ,INPP5K,SLC30A6,C3,SPAG5,CSN3,AAAS,BID,RRAD,CENPF,PPP3CA,NOS1,POU2F2,CLCN5,LOC102268001,SLC31A2,NDC80,PDE4D,CORO1A,TMED2,ABCA13,TRPM1,SLC4A4,RIMS1,VDAC1,ATP6V1E1,IGF1,SLC8A1,COL1A1,RYR1,STK36,DCTN1,BMP4,NUP98,HSPA4,TTR,IL1RL1,SFRP1,NME1,TNPO1,ABCA10,ARID1A,CPTP,GULP1,UCP2,NECAP2,…
GO:BP	regulation of gene expression	GO:0010468	1.00016e-09	8.99993	2921	644	132	CAPRIN2,PARK7,ZNF683,ZSCAN31,ABCD1,TSSK4,ELF2,APBB1,LYAR,DDX3X,MYLK2,MORF4L2,USP47,MAPT,TRIM6,CTCF,NFE2,DLG1,ERN2,SMARCD1,ADIPOQ,FUBP1,INPP5K,MIER1,C3,MXD3,TGIF1,ZMYND15,TOP2A,FOXM1,CENPF,PPP3CA,NOS1,POU2F2,CKAP2,PDE4D,FANK1,LY9,PPARGC1A,DMRTA1,TMPO,FOXJ1,MBNL1,WNT2,C5AR2,MAPK8,MBNL3,IGF1,IQGAP3,DAXX,ETV1,COL1A1,STK36,SPIB,RECQL5,BMP4,NUP98,LUM,DCN,IL1RL1,HOXA1,SFRP1,MITF,FANCA,TFEB,GSDMD,ARID1A,…
GO:BP	cellular protein metabolic process	GO:0044267	1.74476e-05	4.75826	3460	644	131	CAPRIN2,PARK7,FGF13,OS9,TSSK4,ELF2,PPP2R2A,VIL1,LIPT1,TARS2,DCLK1,DLD,DDX3X,OXR1,MYLK2,RNGTT,PGAP3,RPS6KC1,USP47,MAPT,PRMT3,ZMYND11,TRIM6,CTCF,EPHA3,CDK15,DLG1,ERN2,ADIPOQ,INPP5K,MIER1,PLAT,C3,BID,FOXM1,PPP3CA,NOS1,PDE4D,RHOA,NEK2,LAMA1,CIT,C5AR2,MAPK8,RGR,FBXO32,VCPKMT,IGF1,IQGAP3,DAXX,STK36,PIGO,BMP4,VPS13A,ERC1,BAG5,CTDSP2,NTAN1,STK31,SFRP1,THPO,PPP1R16B,PKHD1,FMR1,ATF3,LEF1,LMO3,DVL3,IRAK3,LO…
GO:BP	transport	GO:0006810	4.26742e-08	7.36983	2924	644	126	PARK7,ABCD1,OS9,VIL1,CCT4,CHRNA2,LYAR,GRIA3,IPO4,MYLK2,KCNH1,ATP2B1,CCT3,CLINT1,TRPM3,EPHA3,FHL1,DLG1,ADIPOQ,INPP5K,SLC30A6,C3,CSN3,AAAS,BID,RRAD,CENPF,PPP3CA,NOS1,POU2F2,CLCN5,LOC102268001,SLC31A2,PDE4D,CORO1A,TMED2,ABCA13,TRPM1,SLC4A4,RIMS1,VDAC1,ATP6V1E1,IGF1,SLC8A1,COL1A1,RYR1,STK36,DCTN1,BMP4,NUP98,HSPA4,TTR,IL1RL1,SFRP1,NME1,TNPO1,ABCA10,ARID1A,CPTP,GULP1,UCP2,NECAP2,NEFL,FMR1,SLC22A17,LOC1…
GO:BP	cellular nitrogen compound biosynthetic process	GO:0044271	1.09154e-05	4.96196	3225	644	125	CAPRIN2,PARK7,ZSCAN31,ABCD1,TSSK4,ELF2,APBB1,TARS2,POLR1B,CCT4,LYAR,DDX3X,MORF4L2,USP47,CCT3,PDHB,TRIM6,CTCF,NFE2,DLG1,ERN2,SMARCD1,ADIPOQ,FUBP1,INPP5K,MIER1,MXD3,LOC102271941,TGIF1,ZMYND15,TOP2A,FOXM1,CENPF,PPP3CA,NOS1,POU2F2,LOC102270329,PRPS2,CKAP2,FANK1,PPARGC1A,PGRMC1,NEK2,DMRTA1,TMPO,FOXJ1,ENPP3,WNT2,AK5,IGF1,DAXX,CAD,ETV1,COL1A1,STK36,SPIB,RECQL5,BMP4,NUP98,LUM,DCN,HOXA1,SFRP1,MITF,NME1,FA…
GO:BP	system development	GO:0048731	3.00876e-11	10.5216	2506	644	123	ZNF683,ABCD1,ITGB1,MSH6,CTNNA1,LYAR,MYLK2,MAPT,EPHA3,TBCD,IKZF1,FHL1,DLG1,ADIPOQ,CYFIP1,TNFSF13,CSN3,CCNB2,TOP2A,CENPF,PPP3CA,NOS1,POU2F2,CHRD,LY9,PPARGC1A,RHOA,LAMA1,TRPM1,FOXJ1,WNT2,RIMS1,ASTN1,SOSTDC1,PI16,ROBO2,IGF1,IQGAP3,MFAP5,SLC8A1,BCL2L2,ETV1,COL1A1,STK36,RBM47,SPIB,DCTN1,BMP4,VPS13A,AMIGO2,FGL1,DCN,BAG5,GPM6B,SFRP1,MITF,THPO,PPP1R16B,NME1,FANCA,ARID1A,NUMBL,LAMC3,SMOC2,CBY1,NEFL,FMR1,NC…
GO:BP	RNA metabolic process	GO:0016070	5.12883e-07	6.28998	2939	644	122	CAPRIN2,PARK7,ZSCAN31,TSSK4,TFB1M,ELF2,TXNL4A,APBB1,TARS2,POLR1B,LYAR,DDX3X,RNGTT,MORF4L2,USP47,TRIM6,CTCF,NFE2,RRP1,DLG1,ERN2,SMARCD1,ADIPOQ,FUBP1,INPP5K,MIER1,MXD3,LOC102271941,TGIF1,ZMYND15,TOP2A,FOXM1,CENPF,PPP3CA,NOS1,POU2F2,LOC102270329,CKAP2,FANK1,PPARGC1A,DMRTA1,TRIT1,TMPO,FOXJ1,MBNL1,WNT2,MBNL3,IGF1,DAXX,ETV1,COL1A1,STK36,RBM47,SPIB,RECQL5,BMP4,NUP98,LUM,DCN,HOXA1,SFRP1,MITF,ADAT1,FANCA,…
GO:BP	macromolecule biosynthetic process	GO:0009059	0.000229548	3.63913	3313	644	121	CAPRIN2,PARK7,ZSCAN31,TSSK4,ELF2,APBB1,TARS2,POLR1B,CCT4,LYAR,DDX3X,PGAP3,MORF4L2,USP47,CCT3,TRIM6,CTCF,NFE2,DLG1,ERN2,SMARCD1,ADIPOQ,FUBP1,INPP5K,MIER1,MXD3,LOC102271941,TGIF1,ZMYND15,TOP2A,FOXM1,CENPF,PPP3CA,NOS1,POU2F2,LOC102270329,CKAP2,FANK1,PPARGC1A,NEK2,DMRTA1,TMPO,FOXJ1,WNT2,IGF1,DAXX,ETV1,COL1A1,STK36,PIGO,SPIB,RECQL5,BMP4,NUP98,LUM,DCN,HOXA1,SFRP1,MITF,ORC6,FANCA,TFEB,ARID1A,PKHD1,MEPCE…
GO:BP	organic cyclic compound biosynthetic process	GO:1901362	2.24634e-08	7.64852	2673	644	119	CAPRIN2,PARK7,ZSCAN31,ABCD1,TSSK4,ELF2,APBB1,POLR1B,CCT4,LYAR,DDX3X,MORF4L2,USP47,CCT3,PDHB,TRIM6,CTCF,NFE2,DLG1,ERN2,SMARCD1,ADIPOQ,FUBP1,INPP5K,MIER1,MXD3,LOC102271941,TGIF1,ZMYND15,TOP2A,FOXM1,CENPF,PPP3CA,NOS1,POU2F2,LOC102270329,PRPS2,CKAP2,FANK1,PPARGC1A,PGRMC1,NEK2,DMRTA1,TMPO,FOXJ1,ENPP3,WNT2,AK5,IGF1,DAXX,CAD,ETV1,COL1A1,STK36,SPIB,RECQL5,BMP4,NUP98,LUM,DCN,HOXA1,LSS,SFRP1,MITF,NME1,FANC…
GO:BP	cellular macromolecule biosynthetic process	GO:0034645	0.000280721	3.55172	3262	644	119	CAPRIN2,PARK7,ZSCAN31,TSSK4,ELF2,APBB1,TARS2,POLR1B,CCT4,LYAR,DDX3X,PGAP3,MORF4L2,USP47,CCT3,TRIM6,CTCF,NFE2,DLG1,ERN2,SMARCD1,ADIPOQ,FUBP1,INPP5K,MIER1,MXD3,LOC102271941,TGIF1,ZMYND15,TOP2A,FOXM1,CENPF,PPP3CA,NOS1,POU2F2,LOC102270329,CKAP2,FANK1,PPARGC1A,NEK2,DMRTA1,TMPO,FOXJ1,WNT2,IGF1,DAXX,ETV1,COL1A1,STK36,PIGO,SPIB,RECQL5,BMP4,LUM,DCN,HOXA1,SFRP1,MITF,ORC6,FANCA,TFEB,ARID1A,PKHD1,MEPCE,MCM8,…
GO:BP	heterocycle biosynthetic process	GO:0018130	2.25651e-08	7.64656	2613	644	117	CAPRIN2,PARK7,ZSCAN31,ABCD1,TSSK4,ELF2,APBB1,POLR1B,CCT4,LYAR,DDX3X,MORF4L2,USP47,CCT3,PDHB,TRIM6,CTCF,NFE2,DLG1,ERN2,SMARCD1,ADIPOQ,FUBP1,INPP5K,MIER1,MXD3,LOC102271941,TGIF1,ZMYND15,TOP2A,FOXM1,CENPF,PPP3CA,NOS1,POU2F2,LOC102270329,PRPS2,CKAP2,FANK1,PPARGC1A,PGRMC1,NEK2,DMRTA1,TMPO,FOXJ1,ENPP3,WNT2,AK5,IGF1,DAXX,CAD,ETV1,COL1A1,STK36,SPIB,RECQL5,BMP4,NUP98,LUM,DCN,HOXA1,SFRP1,MITF,NME1,FANCA,TF…
GO:BP	organelle organization	GO:0006996	3.17617e-11	10.4981	2305	644	116	PARK7,ABCD1,TRAPPC8,VIL1,ITGB1,ATXN2L,CALCOCO2,CCT4,AGFG1,IPO4,DDX3X,MORF4L2,MAPT,CCT3,TUBGCP3,CTCF,EPHA3,HAUS2,TBCD,DLG1,ERN2,SMARCD1,INPP5K,MIER1,UBAP2L,CYFIP1,SPAG5,CAP2,POGZ,AAAS,BID,KIF11,CHD1L,KIF18B,TOP2A,NOS1,KIF4A,CKAP2,NDC80,NEFM,CORO1A,PPARGC1A,RHOA,NEK2,FOXJ1,VDAC1,IGF1,DAXX,STK36,RECQL5,PMEL,DCTN1,BMP4,VPS13A,NUP98,HSPA4,DCN,BAG5,GPM6B,FANCA,FMNL2,ARID1A,PKHD1,TMED5,CBY1,NEFL,FMR1,MP…
GO:BP	aromatic compound biosynthetic process	GO:0019438	6.47014e-08	7.18909	2605	644	115	CAPRIN2,PARK7,ZSCAN31,ABCD1,TSSK4,ELF2,APBB1,POLR1B,CCT4,LYAR,DDX3X,MORF4L2,USP47,CCT3,PDHB,TRIM6,CTCF,NFE2,DLG1,ERN2,SMARCD1,ADIPOQ,FUBP1,INPP5K,MIER1,MXD3,LOC102271941,TGIF1,ZMYND15,TOP2A,FOXM1,CENPF,PPP3CA,NOS1,POU2F2,LOC102270329,PRPS2,CKAP2,FANK1,PPARGC1A,PGRMC1,NEK2,DMRTA1,TMPO,FOXJ1,ENPP3,WNT2,AK5,IGF1,DAXX,ETV1,COL1A1,STK36,SPIB,RECQL5,BMP4,NUP98,LUM,DCN,HOXA1,SFRP1,MITF,NME1,FANCA,TFEB,A…
GO:BP	positive regulation of metabolic process	GO:0009893	2.5662e-11	10.5907	2238	644	114	CAPRIN2,PARK7,ABCD1,ELF2,APBB1,CALCOCO2,CCT4,DDX3X,MYLK2,MAPT,CCT3,TRIM6,CTCF,DLG1,SMARCD1,ADIPOQ,INPP5K,TNFSF13,C3,BID,TOP2A,FOXM1,PPP3CA,NOS1,POU2F2,CKAP2,PDE4D,FANK1,LY9,PPARGC1A,RHOA,NEK2,FOXJ1,SLC4A4,WNT2,C5AR2,MAPK8,IGF1,IQGAP3,DAXX,ETV1,COL1A1,BMP4,NUP98,LUM,DCN,IL1RL1,SFRP1,MITF,THPO,PPP1R16B,TFEB,GSDMD,ARID1A,MEPCE,SMOC2,FMR1,ATF3,LEF1,CIZ1,DVL3,DDX39B,TSPAN6,BNIP3L,AIFM1,ERG,RNF41,EGR3,…
GO:BP	regulation of nucleobase-containing compound metabolic process	GO:0019219	9.0485e-09	8.04342	2479	644	114	CAPRIN2,PARK7,ZSCAN31,TSSK4,ELF2,APBB1,MSH6,CCT4,LYAR,DDX3X,MORF4L2,USP47,CCT3,TRIM6,CTCF,NFE2,DLG1,ERN2,SMARCD1,ADIPOQ,FUBP1,INPP5K,MIER1,TNFSF13,MXD3,TGIF1,ZMYND15,TOP2A,FOXM1,CENPF,PPP3CA,NOS1,POU2F2,CKAP2,FANK1,PPARGC1A,NEK2,DMRTA1,TMPO,FOXJ1,MBNL1,SLC4A4,WNT2,MBNL3,IGF1,DAXX,ETV1,COL1A1,STK36,SPIB,RECQL5,BMP4,NUP98,LUM,DCN,HOXA1,SFRP1,MITF,FANCA,TFEB,ARID1A,PKHD1,MEPCE,KCNIP3,SMOC2,FMR1,MPV1…
GO:BP	regulation of response to stimulus	GO:0048583	9.77422e-11	10.0099	2259	644	113	CAPRIN2,PARK7,ZNF683,ABCD1,OS9,VIL1,ITGB1,CTNNA1,DDX3X,OXR1,USP47,ATP2B1,MAPT,ZMYND11,TRIM6,DLG1,ADIPOQ,INPP5K,TNFSF13,C3,BID,FOXM1,PPP3CA,NOS1,CHRD,PDE4D,RHOA,ENPP3,C5AR2,SOSTDC1,PI16,ROBO2,IGF1,IQGAP3,COL1A1,STK36,RECQL5,BMP4,DCN,BAG5,DKK2,IL1RL1,SFRP1,THPO,PPP1R16B,LOC102268348,FANCA,PKHD1,KIAA1324L,SMOC2,CBY1,TRIM59,FMR1,ATF3,LEF1,LMO3,LOC102284393,DVL3,DDX39B,IRAK3,TSPAN6,USP1,ANGPT2,SRI,RNF…
GO:BP	nucleobase-containing compound biosynthetic process	GO:0034654	8.75069e-08	7.05796	2560	644	113	CAPRIN2,PARK7,ZSCAN31,ABCD1,TSSK4,ELF2,APBB1,POLR1B,CCT4,LYAR,DDX3X,MORF4L2,USP47,CCT3,PDHB,TRIM6,CTCF,NFE2,DLG1,ERN2,SMARCD1,ADIPOQ,FUBP1,INPP5K,MIER1,MXD3,LOC102271941,TGIF1,ZMYND15,TOP2A,FOXM1,CENPF,PPP3CA,NOS1,POU2F2,LOC102270329,PRPS2,CKAP2,FANK1,PPARGC1A,NEK2,DMRTA1,TMPO,FOXJ1,ENPP3,WNT2,AK5,IGF1,DAXX,ETV1,COL1A1,STK36,SPIB,RECQL5,BMP4,NUP98,LUM,DCN,HOXA1,SFRP1,MITF,NME1,FANCA,TFEB,ARID1A,P…
GO:BP	regulation of biosynthetic process	GO:0009889	9.8875e-08	7.00491	2566	644	113	CAPRIN2,PARK7,ZSCAN31,ABCD1,TSSK4,ELF2,APBB1,CCT4,LYAR,DDX3X,MORF4L2,USP47,CCT3,TRIM6,CTCF,NFE2,DLG1,ERN2,SMARCD1,ADIPOQ,FUBP1,INPP5K,MIER1,C3,MXD3,TGIF1,ZMYND15,TOP2A,FOXM1,CENPF,PPP3CA,NOS1,POU2F2,CKAP2,FANK1,PPARGC1A,NEK2,DMRTA1,TMPO,FOXJ1,WNT2,IGF1,DAXX,ETV1,COL1A1,STK36,SPIB,RECQL5,BMP4,NUP98,LUM,DCN,HOXA1,SFRP1,MITF,FANCA,TFEB,ARID1A,PKHD1,MEPCE,KCNIP3,SMOC2,FMR1,ATF3,LEF1,ZFP37,CIZ1,DVL3,D…
GO:BP	regulation of cellular biosynthetic process	GO:0031326	8.75069e-08	7.05796	2529	644	112	CAPRIN2,PARK7,ZSCAN31,ABCD1,TSSK4,ELF2,APBB1,CCT4,LYAR,DDX3X,MORF4L2,USP47,CCT3,TRIM6,CTCF,NFE2,DLG1,ERN2,SMARCD1,ADIPOQ,FUBP1,INPP5K,MIER1,C3,MXD3,TGIF1,ZMYND15,TOP2A,FOXM1,CENPF,PPP3CA,NOS1,POU2F2,CKAP2,FANK1,PPARGC1A,NEK2,DMRTA1,TMPO,FOXJ1,WNT2,IGF1,DAXX,ETV1,COL1A1,STK36,SPIB,RECQL5,BMP4,NUP98,LUM,DCN,HOXA1,SFRP1,MITF,FANCA,TFEB,ARID1A,PKHD1,MEPCE,KCNIP3,SMOC2,FMR1,ATF3,LEF1,ZFP37,CIZ1,DVL3,D…
GO:BP	macromolecule modification	GO:0043412	1.09154e-05	4.96196	2702	644	109	CAPRIN2,PARK7,FGF13,OS9,TSSK4,TFB1M,PPP2R2A,LIPT1,DCLK1,DLD,DDX3X,OXR1,MYLK2,RNGTT,PGAP3,RPS6KC1,USP47,MAPT,PRMT3,ZMYND11,TRIM6,CTCF,EPHA3,CDK15,DLG1,ERN2,ADIPOQ,INPP5K,MIER1,C3,FOXM1,PPP3CA,NOS1,PDE4D,RHOA,NEK2,LAMA1,CIT,C5AR2,MAPK8,RGR,FBXO32,VCPKMT,IGF1,IQGAP3,DAXX,STK36,RBM47,PIGO,BMP4,ERC1,BAG5,CTDSP2,STK31,SFRP1,THPO,PPP1R16B,PKHD1,MEPCE,FMR1,ATF3,LEF1,LMO3,DVL3,IRAK3,USP1,CDKL4,RNF41,MYB,I…
GO:BP	regulation of macromolecule biosynthetic process	GO:0010556	2.15321e-07	6.66691	2449	644	108	CAPRIN2,PARK7,ZSCAN31,TSSK4,ELF2,APBB1,CCT4,LYAR,DDX3X,MORF4L2,USP47,CCT3,TRIM6,CTCF,NFE2,DLG1,ERN2,SMARCD1,ADIPOQ,FUBP1,INPP5K,MIER1,MXD3,TGIF1,ZMYND15,TOP2A,FOXM1,CENPF,PPP3CA,NOS1,POU2F2,CKAP2,FANK1,PPARGC1A,NEK2,DMRTA1,TMPO,FOXJ1,WNT2,IGF1,DAXX,ETV1,COL1A1,STK36,SPIB,RECQL5,BMP4,NUP98,LUM,DCN,HOXA1,SFRP1,MITF,FANCA,TFEB,ARID1A,PKHD1,MEPCE,KCNIP3,SMOC2,FMR1,ATF3,LEF1,ZFP37,CIZ1,DVL3,DDX39B,IRA…
GO:BP	regulation of biological quality	GO:0065008	1.13847e-09	8.94368	2148	644	106	PARK7,ABCD1,OS9,VIL1,CCT4,LYAR,DLD,DDX3X,ATP2B1,MAPT,CCT3,TRIM6,IKZF1,FHL1,DLG1,ADIPOQ,INPP5K,UBAP2L,CYFIP1,C3,CSN3,CCNB2,BID,PPP3CA,NOS1,PDE4D,CORO1A,PPARGC1A,RHOA,NEK2,APTX,TRPM1,SLC4A4,TSPAN1,PTGS2,IGF1,IQGAP3,SLC8A1,AKAP2,RYR1,IP6K1,DCTN1,AMIGO2,DCN,BAG5,TTR,LSS,SFRP1,MMRN1,NME1,DRD5,PKHD1,CRABP1,HTR1B,FMR1,MPV17,NCDN,RAD51C,CIZ1,DVL3,ATP2A1,SLC39A8,SRI,PPFIA2,ZNF205,ASPM,FFAR3,DKC1,NEDD4,COL…
GO:BP	regulation of cellular macromolecule biosynthetic process	GO:2000112	2.9683e-07	6.52749	2407	644	106	CAPRIN2,PARK7,ZSCAN31,TSSK4,ELF2,APBB1,CCT4,LYAR,DDX3X,MORF4L2,USP47,CCT3,TRIM6,CTCF,NFE2,DLG1,ERN2,SMARCD1,ADIPOQ,FUBP1,INPP5K,MIER1,MXD3,TGIF1,ZMYND15,TOP2A,FOXM1,CENPF,PPP3CA,NOS1,POU2F2,CKAP2,FANK1,PPARGC1A,NEK2,DMRTA1,TMPO,FOXJ1,WNT2,IGF1,DAXX,ETV1,COL1A1,STK36,SPIB,RECQL5,BMP4,LUM,DCN,HOXA1,SFRP1,MITF,FANCA,TFEB,ARID1A,PKHD1,MEPCE,KCNIP3,SMOC2,FMR1,ATF3,LEF1,ZFP37,CIZ1,DVL3,DDX39B,IRAK3,TAF…
GO:BP	positive regulation of macromolecule metabolic process	GO:0010604	4.26922e-10	9.36965	2082	644	105	CAPRIN2,PARK7,ELF2,APBB1,CCT4,DDX3X,MYLK2,CCT3,TRIM6,CTCF,DLG1,SMARCD1,ADIPOQ,INPP5K,TNFSF13,C3,BID,TOP2A,FOXM1,PPP3CA,NOS1,POU2F2,CKAP2,PDE4D,FANK1,LY9,PPARGC1A,RHOA,NEK2,FOXJ1,WNT2,C5AR2,MAPK8,IGF1,IQGAP3,DAXX,ETV1,COL1A1,BMP4,NUP98,LUM,DCN,IL1RL1,SFRP1,MITF,THPO,PPP1R16B,TFEB,GSDMD,ARID1A,MEPCE,SMOC2,FMR1,ATF3,LEF1,CIZ1,DVL3,DDX39B,TSPAN6,AIFM1,ERG,RNF41,EGR3,BCAS3,MYB,IL6ST,CYFIP2,IRF4,FFAR3,…
GO:BP	response to chemical	GO:0042221	4.29382e-08	7.36716	2278	644	105	PARK7,ABCD1,OS9,PPP2R2A,VIL1,CALCOCO2,CTNNA1,DDX3X,OXR1,USP47,ATP2B1,TRIM6,EPHA3,ADIPOQ,LALBA,INPP5K,AZGP1,PPP3CA,IL4R,NOS1,CHRD,PDE4D,CORO1A,PPARGC1A,RHOA,APTX,WNT2,C5AR2,MAPK8,SOSTDC1,PTGS2,ROBO2,IGF1,IQGAP3,DAXX,COL1A1,RYR1,POSTN,RECQL5,BMP4,DCN,BAG5,LOC102286123,SFRP1,THPO,DRD5,ARID1A,KIAA1324L,HTR1B,IL5RA,NUMBL,SMOC2,ATF3,LEF1,LMO3,IRAK3,SLC46A1,BNIP3L,ANGPT2,EGR3,BCAS3,IL6ST,CYFIP2,FFAR3,NE…
GO:BP	cellular protein modification process	GO:0006464	9.98059e-06	5.00084	2566	644	105	CAPRIN2,PARK7,FGF13,OS9,TSSK4,PPP2R2A,LIPT1,DCLK1,DLD,DDX3X,OXR1,MYLK2,RNGTT,PGAP3,RPS6KC1,USP47,MAPT,PRMT3,ZMYND11,TRIM6,CTCF,EPHA3,CDK15,DLG1,ERN2,ADIPOQ,INPP5K,MIER1,C3,FOXM1,PPP3CA,NOS1,PDE4D,RHOA,NEK2,LAMA1,CIT,C5AR2,MAPK8,RGR,FBXO32,VCPKMT,IGF1,IQGAP3,DAXX,STK36,PIGO,BMP4,ERC1,BAG5,CTDSP2,STK31,SFRP1,THPO,PPP1R16B,PKHD1,FMR1,ATF3,LEF1,LMO3,DVL3,IRAK3,USP1,CDKL4,RNF41,MYB,IL6ST,NEDD4,KLHL13,…
GO:BP	protein modification process	GO:0036211	9.98059e-06	5.00084	2566	644	105	CAPRIN2,PARK7,FGF13,OS9,TSSK4,PPP2R2A,LIPT1,DCLK1,DLD,DDX3X,OXR1,MYLK2,RNGTT,PGAP3,RPS6KC1,USP47,MAPT,PRMT3,ZMYND11,TRIM6,CTCF,EPHA3,CDK15,DLG1,ERN2,ADIPOQ,INPP5K,MIER1,C3,FOXM1,PPP3CA,NOS1,PDE4D,RHOA,NEK2,LAMA1,CIT,C5AR2,MAPK8,RGR,FBXO32,VCPKMT,IGF1,IQGAP3,DAXX,STK36,PIGO,BMP4,ERC1,BAG5,CTDSP2,STK31,SFRP1,THPO,PPP1R16B,PKHD1,FMR1,ATF3,LEF1,LMO3,DVL3,IRAK3,USP1,CDKL4,RNF41,MYB,IL6ST,NEDD4,KLHL13,…
GO:BP	response to stress	GO:0006950	4.60313e-09	8.33695	2063	644	101	PARK7,ABCD1,OS9,VIL1,ITGB1,APBB1,MSH6,CALCOCO2,DDX3X,OXR1,USP47,MAPT,ZMYND11,TRIM6,DLG1,ADIPOQ,PLAT,C3,BID,CHD1L,TOP2A,FOXM1,PPP3CA,IL4R,NOS1,CORO1A,PPARGC1A,RHOA,APTX,ENPP3,C5AR2,VDAC1,MAPK8,PTGS2,IGF1,DAXX,RYR1,RECQL5,BAG5,IL1RL1,SFRP1,LOC102268348,MMRN1,FANCA,GSDMD,DRD5,IL5RA,MCM8,UCP2,SMOC2,TRIM59,FMR1,ATF3,RAD51C,LOC102284393,DVL3,DDX39B,IRAK3,TSPAN6,ATP2A1,OAS2,BNIP3L,AIFM1,USP1,MAPKBP1,FFA…
GO:BP	regulation of RNA metabolic process	GO:0051252	9.86769e-07	6.00578	2312	644	101	CAPRIN2,PARK7,ZSCAN31,TSSK4,ELF2,APBB1,LYAR,DDX3X,MORF4L2,USP47,TRIM6,CTCF,NFE2,DLG1,ERN2,SMARCD1,ADIPOQ,FUBP1,INPP5K,MIER1,MXD3,TGIF1,ZMYND15,TOP2A,FOXM1,CENPF,PPP3CA,NOS1,POU2F2,CKAP2,FANK1,PPARGC1A,DMRTA1,TMPO,FOXJ1,MBNL1,WNT2,MBNL3,IGF1,DAXX,ETV1,COL1A1,STK36,SPIB,RECQL5,BMP4,NUP98,LUM,DCN,HOXA1,SFRP1,MITF,FANCA,TFEB,ARID1A,PKHD1,MEPCE,KCNIP3,FMR1,ATF3,LEF1,ZFP37,DVL3,DDX39B,IRAK3,TAF1,SLC39A…
GO:BP	regulation of multicellular organismal process	GO:0051239	1.34387e-12	11.8716	1750	644	100	PARK7,ZNF683,ABCD1,VIL1,ITGB1,CTNNA1,DDX3X,MYLK2,MAPT,TRIM6,EPHA3,DLG1,ADIPOQ,INPP5K,TNFSF13,C3,PPP3CA,NOS1,POU2F2,CHRD,PDE4D,LY9,PPARGC1A,RHOA,LAMA1,FOXJ1,WNT2,C5AR2,RIMS1,SOSTDC1,PI16,ROBO2,IGF1,IQGAP3,SLC8A1,COL1A1,IP6K1,BMP4,AMIGO2,LUM,DCN,BAG5,IL1RL1,GPM6B,SFRP1,MITF,THPO,PPP1R16B,FANCA,GSDMD,CPTP,IL5RA,NUMBL,SMOC2,FMR1,LEF1,DVL3,IRAK3,TSPAN6,ATP2A1,ANGPT2,SRI,PPFIA2,RNF41,MAPKBP1,EGR3,BCAS3…
GO:BP	nucleic acid-templated transcription	GO:0097659	1.71027e-06	5.76693	2278	644	99	CAPRIN2,PARK7,ZSCAN31,TSSK4,ELF2,APBB1,POLR1B,LYAR,DDX3X,MORF4L2,USP47,TRIM6,CTCF,NFE2,DLG1,ERN2,SMARCD1,ADIPOQ,FUBP1,INPP5K,MIER1,MXD3,LOC102271941,TGIF1,ZMYND15,TOP2A,FOXM1,CENPF,PPP3CA,NOS1,POU2F2,LOC102270329,CKAP2,FANK1,PPARGC1A,DMRTA1,TMPO,FOXJ1,WNT2,IGF1,DAXX,ETV1,COL1A1,STK36,SPIB,RECQL5,BMP4,NUP98,LUM,DCN,HOXA1,SFRP1,MITF,FANCA,TFEB,ARID1A,PKHD1,MEPCE,KCNIP3,ATF3,LEF1,ZFP37,DVL3,DDX39B,I…
GO:BP	RNA biosynthetic process	GO:0032774	1.95858e-06	5.70806	2286	644	99	CAPRIN2,PARK7,ZSCAN31,TSSK4,ELF2,APBB1,POLR1B,LYAR,DDX3X,MORF4L2,USP47,TRIM6,CTCF,NFE2,DLG1,ERN2,SMARCD1,ADIPOQ,FUBP1,INPP5K,MIER1,MXD3,LOC102271941,TGIF1,ZMYND15,TOP2A,FOXM1,CENPF,PPP3CA,NOS1,POU2F2,LOC102270329,CKAP2,FANK1,PPARGC1A,DMRTA1,TMPO,FOXJ1,WNT2,IGF1,DAXX,ETV1,COL1A1,STK36,SPIB,RECQL5,BMP4,NUP98,LUM,DCN,HOXA1,SFRP1,MITF,FANCA,TFEB,ARID1A,PKHD1,MEPCE,KCNIP3,ATF3,LEF1,ZFP37,DVL3,DDX39B,I…
GO:BP	positive regulation of cellular metabolic process	GO:0031325	3.08142e-09	8.51125	1956	644	98	CAPRIN2,PARK7,ABCD1,ELF2,APBB1,CALCOCO2,CCT4,DDX3X,MAPT,CCT3,TRIM6,CTCF,DLG1,SMARCD1,ADIPOQ,INPP5K,TNFSF13,C3,BID,TOP2A,FOXM1,PPP3CA,NOS1,POU2F2,CKAP2,FANK1,PPARGC1A,RHOA,NEK2,FOXJ1,SLC4A4,WNT2,C5AR2,IGF1,IQGAP3,DAXX,ETV1,COL1A1,BMP4,NUP98,LUM,DCN,SFRP1,MITF,THPO,PPP1R16B,TFEB,ARID1A,MEPCE,SMOC2,FMR1,ATF3,LEF1,CIZ1,DVL3,DDX39B,BNIP3L,AIFM1,ERG,RNF41,EGR3,ZNF205,BCAS3,MYB,IL6ST,CYFIP2,IRF4,DKC1,FO…
GO:BP	cellular developmental process	GO:0048869	5.97202e-08	7.22388	2084	644	98	ZNF683,TSSK4,VIL1,ITGB1,CTNNA1,AGFG1,LYAR,MYLK2,MAPT,TRIM6,EPHA3,TBCD,IKZF1,ADIPOQ,CYFIP1,ZMYND15,TOP2A,FOXM1,PPP3CA,NOS1,POU2F2,CHRD,LY9,PPARGC1A,RHOA,LAMA1,TRPM1,FOXJ1,WNT2,RIMS1,ASTN1,VDAC1,SOSTDC1,PI16,MBNL3,ROBO2,IGF1,ETV1,COL1A1,RBM47,SPIB,BMP4,BAG5,SFRP1,MITF,THPO,PPP1R16B,FANCA,ARID1A,NUMBL,LAMC3,CBY1,NEFL,FMR1,NCDN,ATF3,LEF1,LMO3,LOC102284393,ANGPT2,PPFIA2,RNF41,EGR3,MYB,IL6ST,ASPM,COL25…
GO:BP	transcription, DNA-templated	GO:0006351	2.31337e-06	5.63575	2265	644	98	CAPRIN2,PARK7,ZSCAN31,TSSK4,ELF2,APBB1,POLR1B,LYAR,DDX3X,MORF4L2,USP47,TRIM6,CTCF,NFE2,DLG1,ERN2,SMARCD1,ADIPOQ,FUBP1,INPP5K,MIER1,MXD3,LOC102271941,TGIF1,ZMYND15,TOP2A,FOXM1,CENPF,PPP3CA,NOS1,POU2F2,LOC102270329,CKAP2,FANK1,PPARGC1A,DMRTA1,TMPO,FOXJ1,WNT2,IGF1,DAXX,ETV1,COL1A1,STK36,SPIB,RECQL5,BMP4,LUM,DCN,HOXA1,SFRP1,MITF,FANCA,TFEB,ARID1A,PKHD1,MEPCE,KCNIP3,ATF3,LEF1,ZFP37,DVL3,DDX39B,IRAK3,T…
GO:BP	phosphate-containing compound metabolic process	GO:0006796	2.31399e-07	6.63564	2118	644	97	CAPRIN2,PARK7,FGF13,ABCD1,TSSK4,PPP2R2A,DCLK1,ALDOB,GK,DDX3X,MYLK2,RNGTT,PGAP3,RPS6KC1,MAPT,PDHB,ZMYND11,TRIM6,EPHA3,CDK15,DLG1,ERN2,ADIPOQ,INPP5K,C3,BID,FOXM1,PPP3CA,NOS1,PRPS2,PDE4D,PPARGC1A,RHOA,NEK2,LAMA1,CIT,RIMBP2,SLC4A4,ENPP3,C5AR2,AK5,MAPK8,IGF1,IQGAP3,DAXX,STK36,IP6K1,PIGO,BMP4,ERC1,CTDSP2,STK31,SFRP1,THPO,PPP1R16B,NME1,ENO2,PKHD1,FMR1,ATF3,LMO3,DVL3,IRAK3,AK2,CDKL4,RNF41,IL6ST,IL12RB2,F…
GO:BP	phosphorus metabolic process	GO:0006793	2.85982e-07	6.54366	2130	644	97	CAPRIN2,PARK7,FGF13,ABCD1,TSSK4,PPP2R2A,DCLK1,ALDOB,GK,DDX3X,MYLK2,RNGTT,PGAP3,RPS6KC1,MAPT,PDHB,ZMYND11,TRIM6,EPHA3,CDK15,DLG1,ERN2,ADIPOQ,INPP5K,C3,BID,FOXM1,PPP3CA,NOS1,PRPS2,PDE4D,PPARGC1A,RHOA,NEK2,LAMA1,CIT,RIMBP2,SLC4A4,ENPP3,C5AR2,AK5,MAPK8,IGF1,IQGAP3,DAXX,STK36,IP6K1,PIGO,BMP4,ERC1,CTDSP2,STK31,SFRP1,THPO,PPP1R16B,NME1,ENO2,PKHD1,FMR1,ATF3,LMO3,DVL3,IRAK3,AK2,CDKL4,RNF41,IL6ST,IL12RB2,F…
GO:BP	regulation of cell communication	GO:0010646	4.79561e-09	8.31916	1921	644	96	CAPRIN2,PARK7,ITGB1,CTNNA1,DDX3X,USP47,MAPT,ZMYND11,TRIM6,DLG1,ADIPOQ,INPP5K,PLAT,C3,BID,FOXM1,PPP3CA,NOS1,CHRD,PDE4D,RHOA,C5AR2,SOSTDC1,IGF1,IQGAP3,COL1A1,STK36,BMP4,DCN,BAG5,DKK2,IL1RL1,SFRP1,THPO,PPP1R16B,FANCA,DRD5,PKHD1,KIAA1324L,SMOC2,CBY1,TRIM59,FMR1,ATF3,LEF1,LMO3,LOC102284393,DVL3,IRAK3,TSPAN6,SRI,RNF41,MAPKBP1,ZNF205,IL6ST,ASPM,CYFIP2,SNX3,FFAR3,NEDD4,C2CD3,FRMD8,FN1,AVPI1,FGFR4,LOC1022…
GO:BP	regulation of signaling	GO:0023051	6.43063e-09	8.19175	1932	644	96	CAPRIN2,PARK7,ITGB1,CTNNA1,DDX3X,USP47,MAPT,ZMYND11,TRIM6,DLG1,ADIPOQ,INPP5K,PLAT,C3,BID,FOXM1,PPP3CA,NOS1,CHRD,PDE4D,RHOA,C5AR2,SOSTDC1,IGF1,IQGAP3,COL1A1,STK36,BMP4,DCN,BAG5,DKK2,IL1RL1,SFRP1,THPO,PPP1R16B,FANCA,DRD5,PKHD1,KIAA1324L,SMOC2,CBY1,TRIM59,FMR1,ATF3,LEF1,LMO3,LOC102284393,DVL3,IRAK3,TSPAN6,SRI,RNF41,MAPKBP1,ZNF205,IL6ST,ASPM,CYFIP2,SNX3,FFAR3,NEDD4,C2CD3,FRMD8,FN1,AVPI1,FGFR4,LOC1022…
GO:BP	cell differentiation	GO:0030154	1.2311e-07	6.90971	2030	644	95	ZNF683,TSSK4,VIL1,ITGB1,CTNNA1,AGFG1,LYAR,MYLK2,MAPT,TRIM6,EPHA3,TBCD,IKZF1,ADIPOQ,CYFIP1,ZMYND15,TOP2A,PPP3CA,NOS1,POU2F2,CHRD,LY9,PPARGC1A,RHOA,LAMA1,TRPM1,FOXJ1,WNT2,RIMS1,ASTN1,VDAC1,SOSTDC1,PI16,MBNL3,ROBO2,IGF1,ETV1,COL1A1,RBM47,SPIB,BMP4,BAG5,SFRP1,MITF,THPO,PPP1R16B,FANCA,ARID1A,NUMBL,LAMC3,CBY1,NEFL,FMR1,NCDN,ATF3,LEF1,LMO3,LOC102284393,ANGPT2,PPFIA2,RNF41,EGR3,MYB,IL6ST,ASPM,COL25A1,CYF…
GO:BP	regulation of nucleic acid-templated transcription	GO:1903506	1.5038e-06	5.82281	2148	644	95	CAPRIN2,PARK7,ZSCAN31,TSSK4,ELF2,APBB1,LYAR,DDX3X,MORF4L2,USP47,TRIM6,CTCF,NFE2,DLG1,ERN2,SMARCD1,ADIPOQ,FUBP1,INPP5K,MIER1,MXD3,TGIF1,ZMYND15,TOP2A,FOXM1,CENPF,PPP3CA,NOS1,POU2F2,CKAP2,FANK1,PPARGC1A,DMRTA1,TMPO,FOXJ1,WNT2,IGF1,DAXX,ETV1,COL1A1,STK36,SPIB,RECQL5,BMP4,NUP98,LUM,DCN,HOXA1,SFRP1,MITF,FANCA,TFEB,ARID1A,PKHD1,MEPCE,KCNIP3,ATF3,LEF1,ZFP37,DVL3,DDX39B,IRAK3,TAF1,SLC39A8,ERG,RNF41,EGR3,…
GO:BP	regulation of RNA biosynthetic process	GO:2001141	1.52422e-06	5.81695	2149	644	95	CAPRIN2,PARK7,ZSCAN31,TSSK4,ELF2,APBB1,LYAR,DDX3X,MORF4L2,USP47,TRIM6,CTCF,NFE2,DLG1,ERN2,SMARCD1,ADIPOQ,FUBP1,INPP5K,MIER1,MXD3,TGIF1,ZMYND15,TOP2A,FOXM1,CENPF,PPP3CA,NOS1,POU2F2,CKAP2,FANK1,PPARGC1A,DMRTA1,TMPO,FOXJ1,WNT2,IGF1,DAXX,ETV1,COL1A1,STK36,SPIB,RECQL5,BMP4,NUP98,LUM,DCN,HOXA1,SFRP1,MITF,FANCA,TFEB,ARID1A,PKHD1,MEPCE,KCNIP3,ATF3,LEF1,ZFP37,DVL3,DDX39B,IRAK3,TAF1,SLC39A8,ERG,RNF41,EGR3,…
GO:BP	regulation of transcription, DNA-templated	GO:0006355	2.02853e-06	5.69282	2135	644	94	CAPRIN2,PARK7,ZSCAN31,TSSK4,ELF2,APBB1,LYAR,DDX3X,MORF4L2,USP47,TRIM6,CTCF,NFE2,DLG1,ERN2,SMARCD1,ADIPOQ,FUBP1,INPP5K,MIER1,MXD3,TGIF1,ZMYND15,TOP2A,FOXM1,CENPF,PPP3CA,NOS1,POU2F2,CKAP2,FANK1,PPARGC1A,DMRTA1,TMPO,FOXJ1,WNT2,IGF1,DAXX,ETV1,COL1A1,STK36,SPIB,RECQL5,BMP4,LUM,DCN,HOXA1,SFRP1,MITF,FANCA,TFEB,ARID1A,PKHD1,MEPCE,KCNIP3,ATF3,LEF1,ZFP37,DVL3,DDX39B,IRAK3,TAF1,SLC39A8,ERG,RNF41,EGR3,ZNF205…
GO:BP	positive regulation of nitrogen compound metabolic process	GO:0051173	1.69528e-08	7.77076	1853	644	92	CAPRIN2,PARK7,ELF2,APBB1,CCT4,DDX3X,CCT3,TRIM6,CTCF,DLG1,SMARCD1,ADIPOQ,INPP5K,TNFSF13,C3,BID,TOP2A,FOXM1,PPP3CA,NOS1,POU2F2,CKAP2,FANK1,PPARGC1A,RHOA,NEK2,FOXJ1,SLC4A4,WNT2,C5AR2,MAPK8,IGF1,IQGAP3,DAXX,ETV1,COL1A1,BMP4,NUP98,LUM,DCN,SFRP1,MITF,THPO,PPP1R16B,TFEB,ARID1A,MEPCE,SMOC2,FMR1,ATF3,LEF1,CIZ1,DVL3,DDX39B,AIFM1,ERG,RNF41,EGR3,BCAS3,MYB,IL6ST,CYFIP2,IRF4,DKC1,NEDD4,FOSB,SH3D19,FOS,AVPI1,FG…
GO:BP	negative regulation of metabolic process	GO:0009892	3.08142e-09	8.51125	1728	644	90	PARK7,ABCD1,OS9,VIL1,APBB1,MSH6,LYAR,DDX3X,OXR1,USP47,MAPT,PRMT3,ZMYND11,TRIM6,CTCF,DLG1,ERN2,ADIPOQ,INPP5K,MIER1,PLAT,MXD3,TGIF1,ZMYND15,FOXM1,CENPF,PPP3CA,PDE4D,RIMBP2,C5AR2,VDAC1,IGF1,IQGAP3,DAXX,IP6K1,RECQL5,BMP4,BAG5,IL1RL1,SFRP1,MITF,PPP1R16B,DRD5,ARID1A,CPTP,MEPCE,KCNIP3,FMR1,ATF3,LEF1,LMO3,IRAK3,RIC1,RNF41,MAPKBP1,ZNF205,MYB,SNX3,DKC1,NEDD4,UBQLN4,FN1,DNAJB1,SYNCRIP,IDO1,AGO3,IL1R2,CAPN3,…
GO:BP	cellular component biogenesis	GO:0044085	4.06102e-08	7.39136	1773	644	88	PARK7,TFB1M,VIL1,ATXN2L,CTNNA1,AGFG1,LYAR,IPO4,ALDOB,DDX3X,MAPT,CCT3,TRIM6,TUBGCP3,TRPM3,CTCF,EPHA3,HAUS2,TBCD,RRP1,DLG1,INPP5K,UBAP2L,CYFIP1,POGZ,AAAS,BID,KIF11,KIF4A,NEFM,CORO1A,RHOA,NEK2,TRPM1,FOXJ1,RIMS1,RHOC,DAXX,STK36,DCTN1,NUP98,AMIGO2,HSPA4,BAG5,GPM6B,MITF,GSDMD,CPTP,LOC102283463,MAT1A,CBY1,NEFL,FMR1,LOC102274064,DDX39B,CCDC151,AIFM1,BCAS3,ASPM,DKC1,EMP3,C2CD3,COLQ,FN1,DNAJB1,LRRC24,AGO3,…
GO:BP	cellular response to chemical stimulus	GO:0070887	1.58534e-09	8.79988	1595	644	86	PARK7,ABCD1,VIL1,CTNNA1,DDX3X,OXR1,ATP2B1,TRIM6,EPHA3,ADIPOQ,INPP5K,PPP3CA,IL4R,NOS1,CHRD,PDE4D,CORO1A,PPARGC1A,RHOA,WNT2,C5AR2,MAPK8,SOSTDC1,PTGS2,ROBO2,IGF1,IQGAP3,DAXX,COL1A1,RYR1,POSTN,RECQL5,BMP4,DCN,BAG5,SFRP1,THPO,DRD5,ARID1A,KIAA1324L,HTR1B,IL5RA,NUMBL,SMOC2,ATF3,LEF1,LMO3,IRAK3,BNIP3L,EGR3,BCAS3,IL6ST,CYFIP2,FFAR3,NEDD4,IL12RB2,FOSB,FOS,FGFR4,SYNCRIP,LOC102267160,CDK16,IL1R2,CAPN3,PYCR1,…
GO:BP	negative regulation of macromolecule metabolic process	GO:0010605	3.16883e-09	8.4991	1591	644	85	PARK7,ABCD1,OS9,VIL1,APBB1,MSH6,LYAR,DDX3X,OXR1,USP47,MAPT,PRMT3,ZMYND11,TRIM6,CTCF,DLG1,ERN2,ADIPOQ,INPP5K,MIER1,PLAT,MXD3,TGIF1,ZMYND15,FOXM1,CENPF,PPP3CA,PDE4D,C5AR2,IGF1,IQGAP3,DAXX,RECQL5,BMP4,BAG5,IL1RL1,SFRP1,MITF,PPP1R16B,ARID1A,CPTP,MEPCE,KCNIP3,FMR1,ATF3,LEF1,LMO3,IRAK3,RIC1,MAPKBP1,ZNF205,MYB,SNX3,DKC1,NEDD4,UBQLN4,FN1,DNAJB1,SYNCRIP,IDO1,AGO3,IL1R2,CAPN3,XRCC6,PHF6,ZEB2,ETV5,LOC102281…
GO:BP	regulation of signal transduction	GO:0009966	6.67138e-08	7.17578	1710	644	85	CAPRIN2,PARK7,ITGB1,CTNNA1,DDX3X,USP47,MAPT,ZMYND11,TRIM6,DLG1,ADIPOQ,INPP5K,C3,BID,FOXM1,NOS1,CHRD,PDE4D,RHOA,C5AR2,SOSTDC1,IGF1,IQGAP3,COL1A1,STK36,BMP4,DCN,BAG5,DKK2,SFRP1,THPO,PPP1R16B,FANCA,PKHD1,KIAA1324L,SMOC2,CBY1,TRIM59,ATF3,LEF1,LMO3,LOC102284393,DVL3,IRAK3,TSPAN6,SRI,RNF41,MAPKBP1,ZNF205,IL6ST,ASPM,CYFIP2,SNX3,FFAR3,NEDD4,C2CD3,FN1,AVPI1,FGFR4,LOC102267160,AGO3,IL1R2,CAPN3,RNF183,LOC10…
GO:BP	regulation of cellular component organization	GO:0051128	5.517e-11	10.2583	1385	644	82	CAPRIN2,PARK7,VIL1,ATXN2L,CALCOCO2,CCT4,DDX3X,USP47,MAPT,CCT3,CTCF,EPHA3,TBCD,FHL1,DLG1,INPP5K,MIER1,CYFIP1,BID,KIF11,TOP2A,PPP3CA,NOS1,CKAP2,NDC80,CORO1A,PPARGC1A,RHOA,NEK2,RIMS1,VDAC1,PI16,ROBO2,RHOC,IGF1,DCTN1,BMP4,AMIGO2,DCN,BAG5,GPM6B,SFRP1,CPTP,PKHD1,FMR1,MPV17,LEF1,GNAI1,IRAK3,BNIP3L,RIC1,AIFM1,PPFIA2,RNF41,ZNF205,BCAS3,MYB,DKC1,UBQLN4,COLQ,DNAJB1,FGFR4,BUB1,LRRC24,SYT4,HPN,MDGA1,HAX1,UBE2…
GO:BP	phosphorylation	GO:0016310	3.88037e-09	8.41113	1517	644	82	CAPRIN2,PARK7,FGF13,ABCD1,TSSK4,DCLK1,ALDOB,DDX3X,MYLK2,RPS6KC1,MAPT,ZMYND11,TRIM6,EPHA3,CDK15,DLG1,ERN2,ADIPOQ,INPP5K,C3,BID,FOXM1,NOS1,PRPS2,PDE4D,RHOA,NEK2,LAMA1,CIT,SLC4A4,C5AR2,AK5,MAPK8,IGF1,IQGAP3,DAXX,STK36,IP6K1,BMP4,ERC1,STK31,SFRP1,THPO,NME1,ENO2,PKHD1,FMR1,ATF3,LMO3,DVL3,IRAK3,AK2,CDKL4,RNF41,IL6ST,IL12RB2,FN1,AVPI1,FGFR4,NIM1K,BUB1,CDK16,XRCC6,MINK1,HAX1,KCTD20,RELL2,LTF,AMBRA1,DGKB,…
GO:BP	regulation of developmental process	GO:0050793	1.4276e-09	8.84539	1455	644	81	ZNF683,VIL1,ITGB1,CTNNA1,MAPT,TRIM6,EPHA3,DLG1,ADIPOQ,TNFSF13,FOXM1,PPP3CA,NOS1,CHRD,CORO1A,PPARGC1A,RHOA,LAMA1,FOXJ1,WNT2,RIMS1,SOSTDC1,PI16,MBNL3,ROBO2,IGF1,IQGAP3,SLC8A1,AKAP2,COL1A1,BMP4,AMIGO2,DCN,BAG5,GPM6B,SFRP1,MITF,THPO,PPP1R16B,FANCA,FMNL2,NUMBL,SMOC2,FMR1,LEF1,LMO3,DVL3,IRAK3,ANGPT2,PPFIA2,RNF41,EGR3,MYB,IL6ST,ASPM,S1PR3,SH3D19,LAMA3,COLQ,FOS,IDO1,LRRC24,CAPN3,SYT4,HPN,ARG2,HAX1,LTF,TC…
GO:BP	intracellular signal transduction	GO:0035556	1.87019e-08	7.72811	1545	644	81	PARK7,FGF13,ITGB1,MSH6,DDX3X,USP47,MAPT,ZMYND11,CALM1,DLG1,ADIPOQ,INPP5K,CYFIP1,ASB11,BID,FOXM1,PPP3CA,NOS1,PDE4D,RHOA,RGL1,CIT,C5AR2,MAPK8,RHOC,IGF1,IQGAP3,STK36,BMP4,ERC1,DCN,BAG5,CHN2,THPO,PPP1R16B,DRD5,PKHD1,TRIM59,ATF3,LMO3,LOC102284393,DVL3,GMIP,IRAK3,TSPAN6,ATP2A1,AIFM1,SRI,RNF41,MAPKBP1,NEDD4,FN1,AVPI1,FGFR4,AGO3,CAPN3,RNF183,MINK1,S100A12,HAX1,RND1,SLC46A2,RELL2,LTF,LRP2,DGKB,UCHL1,MEF2A…
GO:BP	cellular component assembly	GO:0022607	2.57926e-07	6.58851	1651	644	81	PARK7,VIL1,ATXN2L,CTNNA1,AGFG1,IPO4,ALDOB,DDX3X,MAPT,CCT3,TRIM6,TUBGCP3,TRPM3,CTCF,EPHA3,HAUS2,TBCD,DLG1,INPP5K,UBAP2L,CYFIP1,POGZ,AAAS,BID,KIF11,KIF4A,NEFM,CORO1A,RHOA,NEK2,TRPM1,FOXJ1,RIMS1,RHOC,DAXX,STK36,DCTN1,NUP98,AMIGO2,HSPA4,BAG5,GPM6B,MITF,GSDMD,CPTP,LOC102283463,MAT1A,CBY1,NEFL,FMR1,LOC102274064,DDX39B,CCDC151,AIFM1,BCAS3,ASPM,EMP3,C2CD3,COLQ,FN1,DNAJB1,LRRC24,AGO3,CAPN3,SLC1A5,CEP63,HA…
GO:BP	immune system process	GO:0002376	3.33638e-10	9.47672	1383	644	80	PARK7,ZNF683,LOC102266632,ITGB1,MSH6,CALCOCO2,LYAR,DDX3X,ZMYND11,TRIM6,IKZF1,DLG1,ADIPOQ,TNFSF13,C3,CCNB2,TOP2A,POU2F2,PDE4D,CORO1A,LY9,RHOA,ENPP3,C5AR2,CCL28,IGF1,MFAP5,RBM47,SPIB,BMP4,LOC102288203,IL1RL1,SFRP1,CCL25,MITF,THPO,LOC102268348,FANCA,TFEB,LOC102283463,IL5RA,TRIM59,LEF1,LOC102284393,IRAK3,TSPAN6,OAS2,BNIP3L,TNFRSF25,RNF41,EGR3,MYB,IL6ST,FFAR3,FOS,SYNCRIP,LOC102284826,LOC102267160,IDO1…
GO:BP	regulation of molecular function	GO:0065009	4.64547e-08	7.33297	1524	644	79	CAPRIN2,PARK7,TSSK4,VIL1,ITGB1,MSH6,CCT4,ALDOB,DDX3X,TBC1D2,USP47,MAPT,TRIM6,CTCF,EPHA3,FHL1,DLG1,ADIPOQ,INPP5K,BID,RRAD,PPP3CA,NOS1,PDE4D,FANK1,ELMOD1,PPARGC1A,RHOA,NEK2,RIMBP2,WNT2,MAPK8,VCPKMT,IGF1,IQGAP3,DAXX,STK36,BMP4,CHN2,PPP1R16B,NME1,FANCA,DRD5,PKHD1,MEPCE,FMR1,LEF1,DVL3,GMIP,IRAK3,RIC1,AIFM1,SRI,RNF41,BCAS3,TNNT3,CYFIP2,DKC1,NEDD4,AVPI1,DNAJB1,FGFR4,CAPN3,XRCC6,CTSB,ANGPTL4,ITGA4,LTF,AM…
GO:BP	regulation of localization	GO:0032879	1.10741e-07	6.95569	1560	644	79	PARK7,OS9,VIL1,ITGB1,CTNNA1,CCT4,LYAR,MYLK2,KCNH1,MAPT,CCT3,EPHA3,FHL1,DLG1,ADIPOQ,INPP5K,C3,RRAD,PPP3CA,NOS1,CHRD,NDC80,PDE4D,CORO1A,RHOA,LAMA1,C5AR2,MAPK8,IGF1,COL1A1,RYR1,BMP4,DCN,IL1RL1,SFRP1,MITF,MEPCE,SMOC2,FMR1,LEF1,LOC102284393,BEST3,GNAI1,DVL3,BNIP3L,RIC1,ANGPT2,SRI,RNF41,ZNF205,BCAS3,SNX3,FFAR3,DKC1,NEDD4,FRMD8,LAMA3,FN1,CDK16,CAPN3,OSBPL6,SYT4,LOC102281707,FXYD5,MINK1,ARG2,TRIM50,SLC1A…
GO:BP	regulation of protein metabolic process	GO:0051246	4.41076e-07	6.35549	1616	644	79	CAPRIN2,PARK7,OS9,VIL1,DDX3X,OXR1,USP47,MAPT,PRMT3,ZMYND11,TRIM6,CTCF,DLG1,ADIPOQ,INPP5K,PLAT,C3,BID,FOXM1,NOS1,PDE4D,RHOA,C5AR2,MAPK8,IGF1,IQGAP3,DAXX,BMP4,BAG5,SFRP1,THPO,PPP1R16B,PKHD1,FMR1,ATF3,LEF1,LMO3,DVL3,IRAK3,RIC1,AIFM1,RNF41,MYB,IL6ST,CYFIP2,SNX3,NEDD4,UBQLN4,C2CD3,SH3D19,FN1,AVPI1,FGFR4,SYNCRIP,AGO3,IL1R2,CAPN3,XRCC6,HPN,LOC102281707,MINK1,LOC102265612,HAX1,RELL2,LTF,EIF3K,UCHL1,SNCA,…
GO:BP	negative regulation of cellular metabolic process	GO:0031324	5.08058e-08	7.29409	1472	644	77	PARK7,ABCD1,OS9,VIL1,APBB1,MSH6,LYAR,DDX3X,OXR1,USP47,MAPT,PRMT3,ZMYND11,TRIM6,CTCF,DLG1,ERN2,ADIPOQ,INPP5K,MIER1,PLAT,MXD3,TGIF1,ZMYND15,FOXM1,CENPF,PPP3CA,PDE4D,RIMBP2,VDAC1,IGF1,DAXX,RECQL5,BMP4,BAG5,SFRP1,MITF,PPP1R16B,ARID1A,CPTP,MEPCE,KCNIP3,FMR1,ATF3,LEF1,LMO3,IRAK3,RIC1,RNF41,ZNF205,MYB,DKC1,NEDD4,UBQLN4,DNAJB1,SYNCRIP,AGO3,IL1R2,CAPN3,XRCC6,PHF6,ZEB2,ETV5,MXI1,LTF,UCHL1,UHRF1,MEF2A,SETDB…
GO:BP	response to organic substance	GO:0010033	1.27356e-07	6.89498	1509	644	77	PARK7,OS9,PPP2R2A,VIL1,CALCOCO2,CTNNA1,ATP2B1,TRIM6,EPHA3,ADIPOQ,LALBA,INPP5K,IL4R,NOS1,CHRD,PDE4D,CORO1A,RHOA,WNT2,MAPK8,SOSTDC1,ROBO2,IGF1,IQGAP3,DAXX,COL1A1,RYR1,RECQL5,BMP4,DCN,LOC102286123,SFRP1,THPO,DRD5,ARID1A,KIAA1324L,HTR1B,IL5RA,NUMBL,SMOC2,ATF3,LEF1,LMO3,IRAK3,EGR3,BCAS3,IL6ST,CYFIP2,FFAR3,NEDD4,IL12RB2,FOS,FGFR4,SYNCRIP,LOC102267160,IDO1,CDK16,IL1R2,ACSBG1,LOC102281707,CTSB,LOC1022720…
GO:BP	animal organ development	GO:0048513	8.36778e-05	4.07739	1776	644	76	ZNF683,LYAR,MYLK2,IKZF1,FHL1,DLG1,ADIPOQ,CSN3,CCNB2,TOP2A,CENPF,PPP3CA,POU2F2,CHRD,LY9,PPARGC1A,LAMA1,TRPM1,FOXJ1,WNT2,SOSTDC1,PI16,ROBO2,IGF1,IQGAP3,MFAP5,SLC8A1,BCL2L2,COL1A1,STK36,RBM47,SPIB,DCTN1,BMP4,FGL1,GPM6B,SFRP1,MITF,THPO,NME1,FANCA,ARID1A,NUMBL,LAMC3,CBY1,ATF3,LEF1,LOC102284393,DVL3,NINJ1,RNF41,EGR3,MYB,ASPM,C2CD3,FOS,FN1,HPN,CTSB,STRA6,ARG2,HAX1,SLC1A2,AQP5,LTF,LRP2,MEF2A,ADGRG6,TENM3…
GO:BP	response to external stimulus	GO:0009605	4.45797e-09	8.35086	1333	644	75	PARK7,ABCD1,VIL1,CALCOCO2,DDX3X,ZMYND11,TRIM6,TRPM3,ADIPOQ,POU2F2,PDE4D,CORO1A,PPARGC1A,RHOA,ENPP3,C5AR2,MAPK8,RGR,ROBO2,IGF1,SLC8A1,COL1A1,POSTN,BMP4,IL1RL1,SFRP1,LOC102268348,FANCA,GSDMD,SMOC2,TRIM59,FMR1,ATF3,LEF1,LOC102284393,IRAK3,TSPAN6,OAS2,BNIP3L,ANGPT2,MAPKBP1,EGR3,SNX3,FFAR3,IL12RB2,CXCR1,FOS,SYNCRIP,LOC102267160,IDO1,IL1R2,CAPN3,OASL,XRCC6,SLC22A3,LOC102281707,ASGR1,LOC102272075,STRA6,…
GO:BP	positive regulation of gene expression	GO:0010628	4.70001e-08	7.3279	1386	644	74	CAPRIN2,PARK7,ELF2,APBB1,DDX3X,MYLK2,TRIM6,CTCF,SMARCD1,ADIPOQ,INPP5K,C3,TOP2A,FOXM1,PPP3CA,NOS1,POU2F2,CKAP2,PDE4D,FANK1,LY9,PPARGC1A,FOXJ1,WNT2,MAPK8,IGF1,IQGAP3,ETV1,COL1A1,BMP4,NUP98,LUM,DCN,IL1RL1,SFRP1,MITF,TFEB,GSDMD,ARID1A,MEPCE,FMR1,ATF3,LEF1,DVL3,DDX39B,TSPAN6,ERG,EGR3,BCAS3,MYB,IRF4,FFAR3,FOSB,FRMD8,FOS,FN1,FGFR4,SYNCRIP,IDO1,DCAF6,AGO3,CAPN3,XRCC6,ZEB2,HPN,ETV5,LOC102281707,HAX1,TCF12…
GO:BP	cell surface receptor signaling pathway	GO:0007166	9.11213e-07	6.04038	1501	644	74	CAPRIN2,PARK7,LOC102266632,VIL1,ITGB1,CTNNA1,GRIA3,DDX3X,USP47,ZMYND11,TRIM6,EPHA3,ADIPOQ,INPP5K,PLAT,BID,PPP3CA,IL4R,CHRD,PDE4D,CORO1A,RHOA,LAMA1,TRPM1,WNT2,C5AR2,ADGRF1,SOSTDC1,IGF1,BCL2L2,COL1A1,STK36,BMP4,DCN,DKK2,SFRP1,LOC102277268,MITF,THPO,FANCA,KIAA1324L,NUMBL,SMOC2,CBY1,ATF3,LEF1,DVL3,IRAK3,ANGPT2,RNF41,IL6ST,ASPM,CYFIP2,SNX3,FFAR3,IL12RB2,C2CD3,FOS,FN1,ADGRG7,FGFR4,LOC102267160,IL1R2,LO…
GO:BP	cellular localization	GO:0051641	1.14073e-05	4.94282	1614	644	74	PARK7,ABCD1,OS9,VIL1,ITGB1,CTNNA1,CCT4,IPO4,DDX3X,MYLK2,MAPT,CCT3,CTCF,EPHA3,DLG1,ADIPOQ,INPP5K,SPAG5,AAAS,BID,CENPF,PPP3CA,NOS1,NDC80,PDE4D,CORO1A,TRPM1,FOXJ1,COL1A1,RYR1,DCTN1,BMP4,NUP98,HSPA4,TNPO1,MEPCE,NEFL,CIZ1,GNAI1,DVL3,DDX39B,ATP2A1,BNIP3L,RIC1,AIFM1,SLC39A8,SRI,PPFIA2,BCAS3,ASPM,SNX3,DKC1,NEDD4,C2CD3,COLQ,CDK16,CAPN3,SLC22A3,RAB6A,ITGA4,SUPT7L,RHOT1,UCHL1,MEF2A,SNCA,BUB1B,CCL19,PREPL,CD…
GO:BP	negative regulation of nitrogen compound metabolic process	GO:0051172	3.31068e-08	7.48008	1345	644	73	PARK7,OS9,VIL1,APBB1,MSH6,LYAR,DDX3X,OXR1,USP47,MAPT,PRMT3,ZMYND11,TRIM6,CTCF,DLG1,ERN2,ADIPOQ,INPP5K,MIER1,PLAT,MXD3,TGIF1,ZMYND15,FOXM1,CENPF,PPP3CA,PDE4D,IGF1,DAXX,RECQL5,BMP4,BAG5,SFRP1,MITF,PPP1R16B,ARID1A,MEPCE,KCNIP3,FMR1,ATF3,LEF1,LMO3,IRAK3,RIC1,ZNF205,MYB,SNX3,DKC1,NEDD4,UBQLN4,DNAJB1,SYNCRIP,AGO3,IL1R2,CAPN3,XRCC6,PHF6,ZEB2,ETV5,MXI1,LTF,UCHL1,UHRF1,MEF2A,SETDB1,SNCA,DEPDC1,STEFIN-C,CD…
GO:BP	regulation of cellular protein metabolic process	GO:0032268	2.3404e-06	5.63071	1513	644	73	CAPRIN2,PARK7,OS9,VIL1,DDX3X,OXR1,USP47,MAPT,PRMT3,ZMYND11,TRIM6,CTCF,DLG1,ADIPOQ,INPP5K,PLAT,C3,BID,FOXM1,NOS1,PDE4D,RHOA,C5AR2,IGF1,IQGAP3,DAXX,BMP4,BAG5,SFRP1,THPO,PPP1R16B,PKHD1,FMR1,ATF3,LEF1,LMO3,DVL3,IRAK3,RIC1,AIFM1,RNF41,MYB,IL6ST,CYFIP2,UBQLN4,SH3D19,FN1,AVPI1,FGFR4,SYNCRIP,AGO3,IL1R2,CAPN3,XRCC6,HPN,MINK1,LOC102265612,HAX1,RELL2,LTF,EIF3K,UCHL1,SNCA,MYOC,CCL19,CDC20,CENPE,STEFIN-C,CHI3…
GO:BP	macromolecule localization	GO:0033036	0.000232502	3.63357	1678	644	71	PARK7,ABCD1,OS9,VIL1,ITGB1,CTNNA1,CCT4,IPO4,DDX3X,MAPT,CCT3,CTCF,EPHA3,DLG1,ADIPOQ,INPP5K,C3,BID,CENPF,PPP3CA,POU2F2,NDC80,TMED2,FOXJ1,MAPK8,IGF1,COL1A1,BMP4,NUP98,HSPA4,IL1RL1,SFRP1,TNPO1,CPTP,MEPCE,CIZ1,LOC102284393,GNAI1,DVL3,DDX39B,BNIP3L,RIC1,AIFM1,BCAS3,SNX3,DKC1,NEDD4,C2CD3,FRMD8,COLQ,FN1,MON2,CDK16,CAPN3,RAB6A,OSBPL6,LOC102281707,STRA6,ARG2,TRIM50,CCDC120,ITGA4,SUPT7L,LRP2,PLA2G2F,BUB1B,M…
GO:BP	protein phosphorylation	GO:0006468	3.26113e-07	6.48663	1266	644	67	CAPRIN2,PARK7,FGF13,TSSK4,DCLK1,DDX3X,MYLK2,RPS6KC1,ZMYND11,TRIM6,EPHA3,CDK15,DLG1,ERN2,ADIPOQ,INPP5K,C3,FOXM1,NOS1,PDE4D,RHOA,NEK2,LAMA1,CIT,C5AR2,MAPK8,IGF1,IQGAP3,DAXX,STK36,BMP4,ERC1,STK31,SFRP1,THPO,PKHD1,FMR1,ATF3,LMO3,DVL3,IRAK3,CDKL4,RNF41,IL6ST,IL12RB2,FN1,AVPI1,FGFR4,NIM1K,BUB1,CDK16,XRCC6,MINK1,HAX1,RELL2,LTF,UCHL1,MEF2A,SNCA,BUB1B,MYOC,CCL19,CENPE,CHI3L1,CD44,NTRK2,CSF3
GO:BP	positive regulation of cellular biosynthetic process	GO:0031328	4.26742e-08	7.36983	1139	644	65	CAPRIN2,PARK7,ABCD1,ELF2,APBB1,CCT4,DDX3X,CCT3,CTCF,SMARCD1,INPP5K,TOP2A,FOXM1,PPP3CA,NOS1,POU2F2,CKAP2,FANK1,PPARGC1A,NEK2,FOXJ1,WNT2,IGF1,DAXX,ETV1,COL1A1,BMP4,NUP98,LUM,DCN,SFRP1,MITF,TFEB,ARID1A,MEPCE,SMOC2,FMR1,ATF3,LEF1,CIZ1,DVL3,DDX39B,ERG,EGR3,ZNF205,BCAS3,MYB,IRF4,DKC1,FOSB,FOS,FGFR4,DCAF6,CAPN3,XRCC6,ZEB2,ETV5,LOC102281707,HAX1,TCF12,MEF2A,SNCA,SLC38A3,SPI1,CSF3
GO:BP	positive regulation of biosynthetic process	GO:0009891	6.15867e-08	7.21051	1152	644	65	CAPRIN2,PARK7,ABCD1,ELF2,APBB1,CCT4,DDX3X,CCT3,CTCF,SMARCD1,INPP5K,TOP2A,FOXM1,PPP3CA,NOS1,POU2F2,CKAP2,FANK1,PPARGC1A,NEK2,FOXJ1,WNT2,IGF1,DAXX,ETV1,COL1A1,BMP4,NUP98,LUM,DCN,SFRP1,MITF,TFEB,ARID1A,MEPCE,SMOC2,FMR1,ATF3,LEF1,CIZ1,DVL3,DDX39B,ERG,EGR3,ZNF205,BCAS3,MYB,IRF4,DKC1,FOSB,FOS,FGFR4,DCAF6,CAPN3,XRCC6,ZEB2,ETV5,LOC102281707,HAX1,TCF12,MEF2A,SNCA,SLC38A3,SPI1,CSF3
GO:BP	anatomical structure morphogenesis	GO:0009653	0.00012552	3.90129	1460	644	65	VIL1,ITGB1,AGFG1,MYLK2,MAPT,TBCD,DLG1,ADIPOQ,CYFIP1,CAP2,PPP3CA,CHRD,CORO1A,RHOA,LAMA1,TRPM1,FOXJ1,WNT2,RIMS1,SOSTDC1,ROBO2,AKAP2,COL1A1,BMP4,FGL1,DCN,PPP1R16B,FMNL2,ARID1A,NUMBL,LAMC3,SMOC2,LEF1,DVL3,NINJ1,ANGPT2,PPFIA2,EGR3,BCAS3,COL25A1,CYFIP2,C2CD3,SH3D19,FN1,LOC102274043,CAPN3,WDR74,SYT4,HPN,STRA6,ANGPTL4,ITGA4,AQP5,LTF,LRP2,UCHL1,MEF2A,ADGRG6,PALMD,TENM3,MYOC,CHI3L1,CD44,SPI1,RASAL1
GO:BP	negative regulation of gene expression	GO:0010629	7.93067e-08	7.10069	1134	644	64	PARK7,ABCD1,APBB1,LYAR,DDX3X,USP47,MAPT,TRIM6,CTCF,DLG1,ERN2,ADIPOQ,INPP5K,MIER1,MXD3,TGIF1,ZMYND15,FOXM1,CENPF,PPP3CA,C5AR2,IGF1,IQGAP3,DAXX,RECQL5,BMP4,IL1RL1,SFRP1,MITF,ARID1A,CPTP,MEPCE,KCNIP3,FMR1,ATF3,LEF1,IRAK3,MAPKBP1,ZNF205,MYB,NEDD4,FN1,DNAJB1,SYNCRIP,IDO1,AGO3,IL1R2,CAPN3,XRCC6,PHF6,ZEB2,ETV5,LOC102281707,ARG2,CARHSP1,MXI1,UHRF1,MEF2A,SETDB1,DEPDC1,HOMER2,SNX12,SPI1,PFDN5
GO:BP	cellular response to organic substance	GO:0071310	1.95858e-06	5.70806	1248	644	64	PARK7,VIL1,CTNNA1,ATP2B1,TRIM6,EPHA3,ADIPOQ,INPP5K,IL4R,NOS1,CHRD,PDE4D,CORO1A,RHOA,WNT2,MAPK8,SOSTDC1,ROBO2,IGF1,IQGAP3,DAXX,COL1A1,RYR1,RECQL5,BMP4,DCN,SFRP1,THPO,DRD5,ARID1A,KIAA1324L,HTR1B,IL5RA,NUMBL,SMOC2,ATF3,LEF1,LMO3,IRAK3,EGR3,BCAS3,IL6ST,CYFIP2,FFAR3,NEDD4,IL12RB2,FOS,FGFR4,SYNCRIP,LOC102267160,CDK16,IL1R2,LOC102281707,CTSB,HAX1,ITGA4,LTF,LOC102266649,LRP2,SSTR2,CD44,NTRK2,SPI1,CSF3
GO:BP	protein localization	GO:0008104	0.000150384	3.8228	1439	644	64	PARK7,OS9,VIL1,ITGB1,CTNNA1,CCT4,IPO4,DDX3X,MAPT,CCT3,CTCF,EPHA3,DLG1,ADIPOQ,INPP5K,BID,CENPF,PPP3CA,POU2F2,NDC80,TMED2,FOXJ1,MAPK8,IGF1,COL1A1,BMP4,NUP98,HSPA4,IL1RL1,SFRP1,TNPO1,MEPCE,CIZ1,LOC102284393,GNAI1,DVL3,DDX39B,BNIP3L,RIC1,AIFM1,BCAS3,SNX3,DKC1,NEDD4,C2CD3,FRMD8,COLQ,FN1,MON2,CDK16,CAPN3,RAB6A,ARG2,TRIM50,CCDC120,ITGA4,SUPT7L,LRP2,BUB1B,MYOM1,PREPL,TAF8,SNX12,AP4B1
GO:BP	positive regulation of multicellular organismal process	GO:0051240	8.17487e-10	9.08752	973	644	63	PARK7,VIL1,ITGB1,DDX3X,MAPT,TRIM6,EPHA3,ADIPOQ,INPP5K,TNFSF13,C3,PPP3CA,NOS1,POU2F2,PDE4D,LY9,PPARGC1A,RHOA,FOXJ1,WNT2,RIMS1,ROBO2,IGF1,IQGAP3,SLC8A1,COL1A1,BMP4,AMIGO2,LUM,IL1RL1,GPM6B,THPO,PPP1R16B,GSDMD,NUMBL,SMOC2,LEF1,IRAK3,TSPAN6,ATP2A1,EGR3,BCAS3,MYB,IL6ST,ASPM,IRF4,FFAR3,FRMD8,FOS,IDO1,LRRC24,SYT4,HPN,LOC102281707,HAX1,LTF,TCF12,LRP2,MEF2A,CDC20,CHI3L1,RASAL1,CSF3
GO:BP	regulation of multicellular organismal development	GO:2000026	8.75069e-08	7.05796	1111	644	63	ZNF683,ITGB1,CTNNA1,MAPT,EPHA3,DLG1,ADIPOQ,TNFSF13,PPP3CA,NOS1,RHOA,LAMA1,FOXJ1,WNT2,RIMS1,SOSTDC1,PI16,ROBO2,IGF1,IQGAP3,SLC8A1,COL1A1,BMP4,AMIGO2,DCN,BAG5,GPM6B,SFRP1,MITF,THPO,PPP1R16B,FANCA,NUMBL,SMOC2,FMR1,LEF1,DVL3,IRAK3,ANGPT2,PPFIA2,RNF41,EGR3,MYB,ASPM,S1PR3,LAMA3,COLQ,FOS,IDO1,LRRC24,CAPN3,SYT4,HPN,HAX1,TCF12,LRP2,SNCA,CDC20,CHI3L1,DGKG,SPI1,RASAL1,CSF3
GO:BP	positive regulation of response to stimulus	GO:0048584	2.02853e-06	5.69282	1222	644	63	CAPRIN2,PARK7,ITGB1,CTNNA1,DDX3X,USP47,TRIM6,ADIPOQ,TNFSF13,C3,BID,FOXM1,PPP3CA,NOS1,PDE4D,RHOA,C5AR2,IGF1,IQGAP3,COL1A1,STK36,BMP4,DCN,DKK2,IL1RL1,SFRP1,THPO,LOC102268348,KIAA1324L,SMOC2,FMR1,ATF3,LMO3,DVL3,ZNF205,MYB,IL6ST,ASPM,CYFIP2,FFAR3,NEDD4,AVPI1,FGFR4,IDO1,AGO3,XRCC6,RNF183,LOC102281707,MINK1,ARG2,S100A12,HAX1,SLC46A2,RELL2,LTF,LRP2,SNCA,MYOC,CCL19,CHI3L1,SULF2,CD44,CSF3
GO:BP	catabolic process	GO:0009056	0.00015231	3.81727	1410	644	63	PARK7,ABCD1,OS9,PYGM,LIPE,ITGB1,CALCOCO2,ALDOB,USP47,MAPT,XPNPEP1,ERN2,ADIPOQ,INPP5K,NOS1,SLC4A4,ENPP3,VDAC1,IGF1,VPS13A,DCN,BAG5,NTAN1,HSD17B14,SMOX,ENO2,CPTP,CRABP1,MAT1A,FMR1,TAT,IRAK3,BNIP3L,RIC1,AIFM1,USP1,RNF41,SNX3,DKC1,ACAA1,NEDD4,UBQLN4,SH3D19,SYNCRIP,IDO1,AGO3,CAPN3,CTSB,ETFA,LOC102272075,TPCN1,CARHSP1,UBE2C,AMBRA1,PLA2G2F,UCHL1,SNCA,CDC20,CD44,SNX12,PCBP2,AMT,TRIM9
GO:BP	nervous system development	GO:0007399	6.15867e-08	7.21051	1073	644	62	ABCD1,CTNNA1,MAPT,EPHA3,TBCD,DLG1,CYFIP1,CENPF,PPP3CA,NOS1,CHRD,RHOA,LAMA1,TRPM1,WNT2,RIMS1,ASTN1,ROBO2,ETV1,STK36,DCTN1,BMP4,VPS13A,AMIGO2,BAG5,ARID1A,NUMBL,LAMC3,CBY1,NEFL,FMR1,NCDN,LEF1,PPFIA2,EGR3,ASPM,COL25A1,CYFIP2,NEDD4,C2CD3,COLQ,FOS,FN1,LRRC24,CDK16,SYT4,GLDN,SLC1A2,RND1,TCF12,AMBRA1,LRP2,UCHL1,ADGRG6,SNCA,FABP7,MYOC,CDC20,GFRA1,DGKG,NTRK2,RASAL1
GO:BP	positive regulation of macromolecule biosynthetic process	GO:0010557	1.0467e-07	6.98018	1091	644	62	CAPRIN2,PARK7,ELF2,APBB1,CCT4,DDX3X,CCT3,CTCF,SMARCD1,INPP5K,TOP2A,FOXM1,PPP3CA,NOS1,POU2F2,CKAP2,FANK1,PPARGC1A,NEK2,FOXJ1,WNT2,IGF1,DAXX,ETV1,COL1A1,BMP4,NUP98,LUM,DCN,SFRP1,MITF,TFEB,ARID1A,MEPCE,SMOC2,FMR1,ATF3,LEF1,CIZ1,DVL3,DDX39B,ERG,EGR3,BCAS3,MYB,IRF4,DKC1,FOSB,FOS,FGFR4,DCAF6,CAPN3,XRCC6,ZEB2,ETV5,LOC102281707,HAX1,TCF12,MEF2A,SLC38A3,SPI1,CSF3
GO:BP	cell death	GO:0008219	2.24099e-07	6.64956	1115	644	62	PARK7,VIL1,ITGB1,APBB1,MSH6,CTNNA1,DDX3X,OXR1,USP47,MAPT,ZMYND11,ERN2,ADIPOQ,BID,TOP2A,BCL2L14,CORO1A,FANK1,PPARGC1A,CIT,VDAC1,MAPK8,ROBO2,IGF1,DAXX,BCL2L2,BMP4,AMIGO2,BAG5,SFRP1,MITF,GSDMD,PKHD1,ATF3,LEF1,ATP2A1,BNIP3L,AIFM1,TNFRSF25,RNF41,EGR3,ZNF205,CYFIP2,EMP3,IDO1,CAPN3,PYCR1,HPN,RNF183,ARG2,HAX1,ANGPTL4,ITGA4,RHOT1,AMBRA1,LRP2,SNCA,CCL19,TMEM14A,CD44,SPI1,GLS2
GO:BP	positive regulation of nucleobase-containing compound metabolic process	GO:0045935	2.24099e-07	6.64956	1115	644	62	CAPRIN2,PARK7,ELF2,APBB1,CCT4,DDX3X,CCT3,CTCF,SMARCD1,INPP5K,TNFSF13,TOP2A,FOXM1,PPP3CA,NOS1,POU2F2,CKAP2,FANK1,PPARGC1A,NEK2,FOXJ1,SLC4A4,WNT2,IGF1,DAXX,ETV1,COL1A1,BMP4,NUP98,LUM,DCN,SFRP1,MITF,TFEB,ARID1A,MEPCE,SMOC2,ATF3,LEF1,CIZ1,DVL3,DDX39B,ERG,EGR3,BCAS3,MYB,IRF4,DKC1,FOSB,FOS,FGFR4,DCAF6,CAPN3,XRCC6,ZEB2,ETV5,HAX1,TCF12,MEF2A,SLC38A3,SPI1,CSF3
GO:BP	programmed cell death	GO:0012501	2.66352e-07	6.57454	1042	644	59	PARK7,VIL1,ITGB1,APBB1,MSH6,CTNNA1,DDX3X,OXR1,USP47,ZMYND11,ERN2,ADIPOQ,BID,TOP2A,BCL2L14,CORO1A,FANK1,PPARGC1A,CIT,VDAC1,MAPK8,ROBO2,IGF1,DAXX,BCL2L2,BMP4,AMIGO2,BAG5,SFRP1,MITF,GSDMD,PKHD1,ATF3,LEF1,ATP2A1,BNIP3L,AIFM1,TNFRSF25,RNF41,EGR3,ZNF205,CYFIP2,IDO1,CAPN3,HPN,RNF183,ARG2,HAX1,ANGPTL4,ITGA4,RHOT1,AMBRA1,LRP2,SNCA,CCL19,TMEM14A,CD44,SPI1,GLS2
GO:BP	organic substance transport	GO:0071702	0.000383848	3.41584	1336	644	59	PARK7,ABCD1,OS9,VIL1,IPO4,ADIPOQ,INPP5K,C3,BID,CENPF,PPP3CA,NOS1,POU2F2,TMED2,SLC4A4,IGF1,COL1A1,BMP4,NUP98,HSPA4,IL1RL1,SFRP1,TNPO1,CPTP,LOC102284393,DDX39B,SLC46A1,BNIP3L,RIC1,AIFM1,BCAS3,SNX3,FFAR3,NEDD4,FRMD8,FN1,MON2,CDK16,SLC22A3,OSBPL6,SYT4,LOC102281707,ABCC11,SLC1A5,STRA6,ARG2,SLC1A3,SLC1A2,AQP5,LOC102266649,LRP2,PLA2G2F,MEF2A,SNCA,MYOM1,PREPL,SLC38A3,SNX12,AP4B1
GO:BP	negative regulation of response to stimulus	GO:0048585	8.75069e-08	7.05796	980	644	58	PARK7,ABCD1,OS9,CTNNA1,DDX3X,OXR1,USP47,ZMYND11,DLG1,ADIPOQ,INPP5K,BID,FOXM1,CHRD,PDE4D,ENPP3,C5AR2,SOSTDC1,ROBO2,IGF1,RECQL5,BMP4,DCN,BAG5,DKK2,IL1RL1,SFRP1,LOC102268348,PKHD1,CBY1,TRIM59,ATF3,LMO3,LOC102284393,DDX39B,IRAK3,TSPAN6,ANGPT2,SRI,MAPKBP1,UBQLN4,LOC102267160,IL1R2,PYCR1,ARG2,LTF,LRP2,UCHL1,SNCA,FABP7,MYOC,TMEM14A,HOMER2,DGKG,CD44,PCBP2,PFDN5,RASAL1
GO:BP	apoptotic process	GO:0006915	2.77111e-07	6.55735	1017	644	58	PARK7,VIL1,ITGB1,APBB1,MSH6,CTNNA1,DDX3X,OXR1,USP47,ZMYND11,ERN2,ADIPOQ,BID,TOP2A,BCL2L14,CORO1A,FANK1,PPARGC1A,CIT,VDAC1,MAPK8,ROBO2,IGF1,DAXX,BCL2L2,BMP4,AMIGO2,BAG5,SFRP1,MITF,PKHD1,ATF3,LEF1,ATP2A1,BNIP3L,AIFM1,TNFRSF25,RNF41,EGR3,ZNF205,CYFIP2,IDO1,CAPN3,HPN,RNF183,ARG2,HAX1,ANGPTL4,ITGA4,RHOT1,AMBRA1,LRP2,SNCA,CCL19,TMEM14A,CD44,SPI1,GLS2
GO:BP	regulation of catalytic activity	GO:0050790	1.09154e-05	4.96196	1118	644	57	PARK7,VIL1,ITGB1,MSH6,CCT4,ALDOB,DDX3X,TBC1D2,USP47,MAPT,EPHA3,DLG1,ADIPOQ,INPP5K,BID,NOS1,ELMOD1,RHOA,NEK2,RIMBP2,MAPK8,VCPKMT,IGF1,IQGAP3,DAXX,BMP4,CHN2,PPP1R16B,DRD5,LEF1,DVL3,GMIP,IRAK3,RIC1,AIFM1,BCAS3,TNNT3,CYFIP2,DKC1,AVPI1,DNAJB1,FGFR4,CAPN3,XRCC6,CTSB,ANGPTL4,LTF,AMBRA1,UCHL1,SNCA,CCL19,CDC20,CENPE,STEFIN-C,CHI3L1,CD44,RASAL1
GO:BP	regulation of transcription by RNA polymerase II	GO:0006357	2.84537e-05	4.54586	1158	644	57	CAPRIN2,PARK7,ELF2,APBB1,LYAR,DDX3X,CTCF,NFE2,DLG1,MXD3,TGIF1,TOP2A,FOXM1,PPP3CA,NOS1,POU2F2,CKAP2,PPARGC1A,FOXJ1,WNT2,IGF1,ETV1,RECQL5,BMP4,LUM,DCN,HOXA1,MITF,ARID1A,MEPCE,KCNIP3,ATF3,LEF1,DVL3,ERG,EGR3,ZNF205,BCAS3,MYB,IRF4,NEDD4,FOSB,FOS,DNAJB1,DCAF6,XRCC6,PHF6,ZEB2,ETV5,HAX1,MXI1,TCF12,UHRF1,MEF2A,SLC38A3,SPI1,CSF3
GO:BP	transcription by RNA polymerase II	GO:0006366	0.000102053	3.99117	1212	644	57	CAPRIN2,PARK7,ELF2,APBB1,LYAR,DDX3X,CTCF,NFE2,DLG1,MXD3,TGIF1,TOP2A,FOXM1,PPP3CA,NOS1,POU2F2,CKAP2,PPARGC1A,FOXJ1,WNT2,IGF1,ETV1,RECQL5,BMP4,LUM,DCN,HOXA1,MITF,ARID1A,MEPCE,KCNIP3,ATF3,LEF1,DVL3,ERG,EGR3,ZNF205,BCAS3,MYB,IRF4,NEDD4,FOSB,FOS,DNAJB1,DCAF6,XRCC6,PHF6,ZEB2,ETV5,HAX1,MXI1,TCF12,UHRF1,MEF2A,SLC38A3,SPI1,CSF3
GO:BP	regulation of intracellular signal transduction	GO:1902531	2.56487e-07	6.59093	961	644	56	PARK7,ITGB1,DDX3X,USP47,MAPT,ZMYND11,DLG1,ADIPOQ,INPP5K,BID,FOXM1,NOS1,PDE4D,RHOA,C5AR2,IGF1,IQGAP3,BMP4,DCN,BAG5,THPO,PPP1R16B,PKHD1,TRIM59,ATF3,LMO3,LOC102284393,DVL3,IRAK3,TSPAN6,SRI,RNF41,MAPKBP1,NEDD4,FN1,AVPI1,FGFR4,AGO3,CAPN3,RNF183,MINK1,S100A12,HAX1,SLC46A2,RELL2,LTF,LRP2,UCHL1,MYOC,CCL19,HOMER2,CHI3L1,DGKG,CD44,RASAL1,CSF3
GO:BP	movement of cell or subcellular component	GO:0006928	8.96073e-05	4.04766	1177	644	56	TSSK4,VIL1,ITGB1,CTNNA1,MYLK2,DLG1,ADIPOQ,PLAT,KIF11,KIF18B,PPP3CA,KIF4A,CHRD,PDE4D,CORO1A,RHOA,LAMA1,C5AR2,ASTN1,IGF1,COL1A1,STK36,DCTN1,BMP4,VPS13A,DCN,SFRP1,MITF,SMOC2,NEFL,LEF1,CCDC151,ANGPT2,SRI,RNF41,EGR3,BCAS3,ASPM,LAMA3,FN1,FGFR4,KIF15,LOC102281707,MINK1,ITGA4,RHOT1,ENPEP,LOC102275249,UCHL1,ELMO1,KIF20A,MYOC,CCL19,CENPE,HSD3B7,CD44
GO:BP	transmembrane transport	GO:0055085	1.09154e-05	4.96196	1062	644	55	PARK7,ABCD1,CHRNA2,GRIA3,KCNH1,ATP2B1,TRPM3,FHL1,DLG1,ADIPOQ,INPP5K,SLC30A6,C3,RRAD,CLCN5,LOC102268001,SLC31A2,PDE4D,CORO1A,ABCA13,TRPM1,SLC4A4,VDAC1,ATP6V1E1,IGF1,SLC8A1,RYR1,ABCA10,SLC22A17,SLC46A1,ATP2A1,AIFM1,SLC39A8,SRI,CACNA1E,NEDD4,LOC102287974,CAPN3,SLC22A3,ABCC11,SLC1A3,TPCN1,SLC26A2,SCNN1G,SLC1A2,AQP5,SLC46A2,LOC102266649,LRP2,MEF2A,SNCA,CCL19,KCNC1,SLC38A3,SLC39A3
GO:BP	cell development	GO:0048468	2.28324e-05	4.64145	1092	644	55	TSSK4,CTNNA1,AGFG1,LYAR,MAPT,EPHA3,TBCD,ADIPOQ,CYFIP1,ZMYND15,PPP3CA,NOS1,POU2F2,RHOA,LAMA1,TRPM1,FOXJ1,WNT2,RIMS1,PI16,ROBO2,IGF1,ETV1,BMP4,BAG5,THPO,PPP1R16B,NUMBL,LAMC3,NEFL,FMR1,NCDN,LEF1,PPFIA2,IL6ST,ASPM,COL25A1,CYFIP2,S1PR3,NEDD4,FN1,CDK16,CAPN3,SYT4,GLDN,ITGA4,RND1,TCF12,LRP2,UCHL1,MEF2A,ADGRG6,MYOC,DGKG,RASAL1
GO:BP	protein-containing complex subunit organization	GO:0043933	4.43206e-06	5.35339	1002	644	54	PARK7,VIL1,CALCOCO2,IPO4,ALDOB,DDX3X,MAPT,CCT3,TRIM6,TUBGCP3,TRPM3,CTCF,TBCD,DLG1,SMARCD1,CYFIP1,POGZ,BID,KIF18B,CKAP2,CORO1A,TRPM1,RIMS1,RHOC,DAXX,DCTN1,NUP98,HSPA4,MITF,GSDMD,ARID1A,CPTP,LOC102283463,MAT1A,LOC102274064,DDX39B,IRAK3,CCDC151,AIFM1,UBQLN4,FN1,AGO3,CAPN3,SLC1A5,HAX1,STEAP4,UBE2C,SLC1A2,AQP5,SNCA,CENPE,KCNC1,TAF8,CSF3
GO:BP	regulation of protein modification process	GO:0031399	4.36971e-05	4.35955	1089	644	54	CAPRIN2,PARK7,DDX3X,OXR1,MAPT,PRMT3,ZMYND11,TRIM6,CTCF,DLG1,ADIPOQ,INPP5K,C3,FOXM1,NOS1,PDE4D,RHOA,C5AR2,IGF1,IQGAP3,DAXX,BMP4,BAG5,SFRP1,THPO,PPP1R16B,PKHD1,FMR1,ATF3,LMO3,DVL3,IRAK3,RNF41,MYB,IL6ST,FN1,AVPI1,FGFR4,CAPN3,XRCC6,MINK1,HAX1,RELL2,LTF,UCHL1,SNCA,MYOC,CCL19,CDC20,CENPE,CHI3L1,CD44,SPI1,CSF3
GO:BP	organic substance catabolic process	GO:1901575	0.000436434	3.36008	1192	644	54	PARK7,ABCD1,OS9,PYGM,LIPE,ALDOB,USP47,XPNPEP1,ERN2,ADIPOQ,INPP5K,SLC4A4,ENPP3,IGF1,VPS13A,BAG5,NTAN1,HSD17B14,SMOX,ENO2,CRABP1,MAT1A,FMR1,TAT,IRAK3,BNIP3L,RIC1,AIFM1,USP1,RNF41,SNX3,DKC1,ACAA1,NEDD4,UBQLN4,SH3D19,SYNCRIP,IDO1,AGO3,CAPN3,CTSB,ETFA,LOC102272075,CARHSP1,UBE2C,PLA2G2F,UCHL1,SNCA,CDC20,CD44,SNX12,PCBP2,AMT,TRIM9
GO:BP	regulation of organelle organization	GO:0033043	2.01661e-08	7.69538	812	644	53	PARK7,VIL1,ATXN2L,CALCOCO2,CCT4,MAPT,CCT3,CTCF,EPHA3,TBCD,DLG1,INPP5K,MIER1,CYFIP1,BID,KIF11,TOP2A,NOS1,CKAP2,NDC80,CORO1A,PPARGC1A,RHOA,NEK2,VDAC1,IGF1,DCTN1,BMP4,DCN,GPM6B,PKHD1,FMR1,MPV17,GNAI1,BNIP3L,RNF41,ZNF205,BCAS3,MYB,DKC1,UBQLN4,BUB1,HAX1,UBE2C,SETDB1,SNCA,BUB1B,MYOC,TMEM14A,CDC20,CENPE,SPI1,CSF3
GO:BP	positive regulation of nucleic acid-templated transcription	GO:1903508	1.95858e-06	5.70806	947	644	53	CAPRIN2,PARK7,ELF2,APBB1,DDX3X,CTCF,SMARCD1,INPP5K,TOP2A,FOXM1,PPP3CA,NOS1,POU2F2,CKAP2,FANK1,PPARGC1A,FOXJ1,WNT2,IGF1,DAXX,ETV1,COL1A1,BMP4,NUP98,LUM,DCN,SFRP1,MITF,TFEB,ARID1A,MEPCE,ATF3,LEF1,DVL3,DDX39B,ERG,EGR3,BCAS3,MYB,IRF4,FOSB,FOS,DCAF6,CAPN3,XRCC6,ZEB2,ETV5,HAX1,TCF12,MEF2A,SLC38A3,SPI1,CSF3
GO:BP	positive regulation of RNA biosynthetic process	GO:1902680	1.95858e-06	5.70806	947	644	53	CAPRIN2,PARK7,ELF2,APBB1,DDX3X,CTCF,SMARCD1,INPP5K,TOP2A,FOXM1,PPP3CA,NOS1,POU2F2,CKAP2,FANK1,PPARGC1A,FOXJ1,WNT2,IGF1,DAXX,ETV1,COL1A1,BMP4,NUP98,LUM,DCN,SFRP1,MITF,TFEB,ARID1A,MEPCE,ATF3,LEF1,DVL3,DDX39B,ERG,EGR3,BCAS3,MYB,IRF4,FOSB,FOS,DCAF6,CAPN3,XRCC6,ZEB2,ETV5,HAX1,TCF12,MEF2A,SLC38A3,SPI1,CSF3
GO:BP	positive regulation of signaling	GO:0023056	6.60463e-06	5.18015	988	644	53	CAPRIN2,PARK7,ITGB1,CTNNA1,DDX3X,USP47,TRIM6,ADIPOQ,C3,BID,NOS1,RHOA,C5AR2,IGF1,IQGAP3,COL1A1,STK36,BMP4,DCN,DKK2,IL1RL1,SFRP1,THPO,KIAA1324L,SMOC2,ATF3,LMO3,DVL3,ZNF205,IL6ST,ASPM,CYFIP2,NEDD4,FRMD8,AVPI1,FGFR4,AGO3,RNF183,LOC102281707,MINK1,S100A12,HAX1,SLC46A2,RELL2,LTF,LRP2,SNCA,MYOC,CCL19,CHI3L1,SULF2,CD44,CSF3
GO:BP	positive regulation of RNA metabolic process	GO:0051254	1.10417e-05	4.95696	1008	644	53	CAPRIN2,PARK7,ELF2,APBB1,DDX3X,CTCF,SMARCD1,INPP5K,TOP2A,FOXM1,PPP3CA,NOS1,POU2F2,CKAP2,FANK1,PPARGC1A,FOXJ1,WNT2,IGF1,DAXX,ETV1,COL1A1,BMP4,NUP98,LUM,DCN,SFRP1,MITF,TFEB,ARID1A,MEPCE,ATF3,LEF1,DVL3,DDX39B,ERG,EGR3,BCAS3,MYB,IRF4,FOSB,FOS,DCAF6,CAPN3,XRCC6,ZEB2,ETV5,HAX1,TCF12,MEF2A,SLC38A3,SPI1,CSF3
GO:BP	ion transport	GO:0006811	0.000153344	3.81433	1114	644	53	PARK7,ABCD1,CHRNA2,GRIA3,KCNH1,ATP2B1,TRPM3,FHL1,DLG1,INPP5K,SLC30A6,RRAD,PPP3CA,NOS1,CLCN5,SLC31A2,PDE4D,CORO1A,TRPM1,SLC4A4,VDAC1,ATP6V1E1,SLC8A1,RYR1,CPTP,BEST3,SLC46A1,ATP2A1,SLC39A8,SRI,CACNA1E,NEDD4,LOC102287974,CAPN3,SLC22A3,FXYD5,ABCC11,SLC1A5,SLC11A2,SLC1A3,TPCN1,SLC26A2,SCNN1G,SLC1A2,LRP2,PLA2G2F,SNCA,CCL19,KCNT1,KCNC1,SLC38A3,SLC39A3,FXYD1
GO:BP	positive regulation of cell communication	GO:0010647	1.14073e-05	4.94282	982	644	52	CAPRIN2,PARK7,ITGB1,CTNNA1,DDX3X,USP47,TRIM6,ADIPOQ,C3,BID,NOS1,RHOA,C5AR2,IGF1,IQGAP3,COL1A1,STK36,BMP4,DCN,DKK2,IL1RL1,SFRP1,THPO,KIAA1324L,SMOC2,ATF3,LMO3,DVL3,ZNF205,IL6ST,ASPM,CYFIP2,NEDD4,FRMD8,AVPI1,FGFR4,AGO3,RNF183,LOC102281707,MINK1,S100A12,HAX1,SLC46A2,RELL2,LTF,LRP2,MYOC,CCL19,CHI3L1,SULF2,CD44,CSF3
GO:BP	regulation of phosphorus metabolic process	GO:0051174	2.5281e-05	4.59721	1012	644	52	CAPRIN2,PARK7,ABCD1,DDX3X,MAPT,ZMYND11,TRIM6,DLG1,ADIPOQ,INPP5K,C3,FOXM1,NOS1,PDE4D,PPARGC1A,RHOA,RIMBP2,SLC4A4,C5AR2,IGF1,IQGAP3,DAXX,BMP4,SFRP1,THPO,PPP1R16B,PKHD1,FMR1,ATF3,LMO3,DVL3,IRAK3,RNF41,IL6ST,FN1,AVPI1,FGFR4,XRCC6,MINK1,HAX1,KCTD20,RELL2,LTF,AMBRA1,UCHL1,SNCA,MYOC,CCL19,CENPE,CHI3L1,CD44,CSF3
GO:BP	regulation of phosphate metabolic process	GO:0019220	2.5281e-05	4.59721	1012	644	52	CAPRIN2,PARK7,ABCD1,DDX3X,MAPT,ZMYND11,TRIM6,DLG1,ADIPOQ,INPP5K,C3,FOXM1,NOS1,PDE4D,PPARGC1A,RHOA,RIMBP2,SLC4A4,C5AR2,IGF1,IQGAP3,DAXX,BMP4,SFRP1,THPO,PPP1R16B,PKHD1,FMR1,ATF3,LMO3,DVL3,IRAK3,RNF41,IL6ST,FN1,AVPI1,FGFR4,XRCC6,MINK1,HAX1,KCTD20,RELL2,LTF,AMBRA1,UCHL1,SNCA,MYOC,CCL19,CENPE,CHI3L1,CD44,CSF3
GO:BP	cellular response to stress	GO:0033554	0.00043501	3.3615	1132	644	52	PARK7,ABCD1,OS9,APBB1,MSH6,DDX3X,OXR1,USP47,MAPT,ZMYND11,DLG1,BID,CHD1L,TOP2A,FOXM1,PPARGC1A,APTX,MAPK8,PTGS2,DAXX,RECQL5,BAG5,SFRP1,FANCA,MCM8,FMR1,ATF3,RAD51C,DVL3,DDX39B,ATP2A1,BNIP3L,AIFM1,USP1,NEDD4,UBQLN4,FOS,DNAJB1,ERCC8,CAPN3,PYCR1,XRCC6,ETV5,RNF183,MINK1,ARG2,AQP5,RELL2,AMBRA1,CCL19,CD44,SLC38A3
GO:BP	positive regulation of molecular function	GO:0044093	1.40357e-06	5.85277	883	644	51	CAPRIN2,PARK7,TSSK4,ITGB1,MSH6,CCT4,ALDOB,DDX3X,TBC1D2,TRIM6,DLG1,ADIPOQ,BID,PPP3CA,FANK1,ELMOD1,PPARGC1A,RHOA,NEK2,WNT2,MAPK8,IGF1,IQGAP3,DAXX,STK36,BMP4,CHN2,NME1,FMR1,DVL3,IRAK3,RIC1,AIFM1,RNF41,BCAS3,TNNT3,CYFIP2,DKC1,AVPI1,DNAJB1,FGFR4,CAPN3,XRCC6,LTF,AMBRA1,SNCA,CCL19,CDC20,CENPE,CHI3L1,CSF3
GO:BP	positive regulation of transcription, DNA-templated	GO:0045893	6.47494e-06	5.18876	933	644	51	CAPRIN2,PARK7,ELF2,APBB1,DDX3X,CTCF,SMARCD1,INPP5K,TOP2A,FOXM1,PPP3CA,NOS1,POU2F2,CKAP2,FANK1,PPARGC1A,FOXJ1,WNT2,IGF1,ETV1,COL1A1,BMP4,LUM,DCN,SFRP1,MITF,TFEB,ARID1A,MEPCE,ATF3,LEF1,DVL3,DDX39B,ERG,EGR3,BCAS3,MYB,IRF4,FOSB,FOS,DCAF6,CAPN3,XRCC6,ZEB2,ETV5,HAX1,TCF12,MEF2A,SLC38A3,SPI1,CSF3
GO:BP	cell cycle	GO:0007049	7.96024e-06	5.09907	940	644	51	ITGB1,DDX3X,USP47,HAUS2,TBCD,FHL1,DLG1,SPAG5,POGZ,AAAS,BID,KIF11,KIF18B,TOP2A,FOXM1,CENPF,PPP3CA,KIF4A,CKAP2,NDC80,RHOA,NEK2,CIT,IGF1,IQGAP3,RECQL5,DCTN1,BMP4,SFRP1,FANCA,PKHD1,MEPCE,SMOC2,RAD51C,GNAI1,DDX39B,ASPM,KLHL13,C2CD3,AVPI1,BUB1,NCAPG,CAPN3,CEP63,UBE2C,LOC102275249,BUB1B,KIF20A,CDC20,CDCA8,CENPE
GO:BP	cellular catabolic process	GO:0044248	0.00350776	2.45497	1214	644	51	PARK7,ABCD1,OS9,PYGM,CALCOCO2,USP47,MAPT,XPNPEP1,ERN2,ADIPOQ,NOS1,SLC4A4,ENPP3,VDAC1,IGF1,VPS13A,DCN,BAG5,NTAN1,CPTP,CRABP1,MAT1A,FMR1,TAT,BNIP3L,RIC1,AIFM1,USP1,RNF41,DKC1,ACAA1,NEDD4,UBQLN4,SH3D19,SYNCRIP,IDO1,AGO3,CTSB,ETFA,LOC102272075,TPCN1,CARHSP1,UBE2C,AMBRA1,UCHL1,SNCA,CDC20,CD44,PCBP2,AMT,TRIM9
GO:BP	cytoskeleton organization	GO:0007010	8.81016e-07	6.05502	843	644	50	VIL1,ITGB1,AGFG1,MAPT,TUBGCP3,EPHA3,HAUS2,TBCD,DLG1,INPP5K,CYFIP1,SPAG5,CAP2,AAAS,KIF11,KIF18B,KIF4A,CKAP2,NDC80,NEFM,CORO1A,RHOA,NEK2,FOXJ1,DCTN1,GPM6B,FMNL2,PKHD1,NEFL,SORBS2,GNAI1,CCDC151,BCAS3,ASPM,C2CD3,SH3D19,CAPN3,MINK1,CEP63,HAX1,CCDC120,RND1,MEF2A,SNCA,ELMO1,KIF20A,MYOC,CDC20,CENPE,CSF3
GO:BP	positive regulation of signal transduction	GO:0009967	3.62927e-06	5.44018	888	644	50	CAPRIN2,PARK7,ITGB1,CTNNA1,DDX3X,USP47,TRIM6,ADIPOQ,C3,BID,NOS1,RHOA,C5AR2,IGF1,IQGAP3,COL1A1,STK36,BMP4,DCN,DKK2,SFRP1,THPO,KIAA1324L,SMOC2,ATF3,LMO3,DVL3,ZNF205,IL6ST,ASPM,CYFIP2,NEDD4,AVPI1,FGFR4,AGO3,RNF183,LOC102281707,MINK1,S100A12,HAX1,SLC46A2,RELL2,LTF,LRP2,MYOC,CCL19,CHI3L1,SULF2,CD44,CSF3
GO:BP	regulation of cell differentiation	GO:0045595	2.55009e-05	4.59344	957	644	50	ZNF683,CTNNA1,MAPT,TRIM6,EPHA3,ADIPOQ,PPP3CA,NOS1,CHRD,RHOA,FOXJ1,WNT2,RIMS1,SOSTDC1,PI16,MBNL3,ROBO2,IGF1,COL1A1,BMP4,BAG5,SFRP1,MITF,THPO,FANCA,NUMBL,FMR1,LEF1,LMO3,PPFIA2,RNF41,EGR3,MYB,IL6ST,ASPM,S1PR3,FOS,CAPN3,SYT4,HPN,HAX1,LTF,TCF12,LRP2,MYOC,DGKG,TAF8,SPI1,RASAL1,CSF3
GO:BP	cell population proliferation	GO:0008283	0.000356576	3.44785	1064	644	50	CTNNA1,CTCF,DLG1,ADIPOQ,BID,FOXM1,CHRD,CORO1A,ENPP3,WNT2,C5AR2,IGF1,IQGAP3,BCL2L2,BMP4,FGL1,SFRP1,MITF,THPO,PPP1R16B,NME1,FANCA,PKHD1,HTR1B,NUMBL,LEF1,LOC102284393,RNF41,EGR3,IL6ST,ASPM,FN1,FGFR4,IDO1,AGO3,XRCC6,HPN,ARG2,ITGA4,LTF,ENPEP,AMBRA1,LRP2,PLA2G2F,UCHL1,SDCBP2,FABP7,TAF8,PBRM1,DHPS
GO:BP	regulation of phosphorylation	GO:0042325	1.10417e-05	4.95696	899	644	49	CAPRIN2,PARK7,ABCD1,DDX3X,MAPT,ZMYND11,TRIM6,DLG1,ADIPOQ,INPP5K,C3,FOXM1,NOS1,PDE4D,RHOA,SLC4A4,C5AR2,IGF1,IQGAP3,DAXX,BMP4,SFRP1,THPO,PKHD1,FMR1,ATF3,LMO3,DVL3,IRAK3,RNF41,IL6ST,FN1,AVPI1,FGFR4,XRCC6,MINK1,HAX1,KCTD20,RELL2,LTF,AMBRA1,UCHL1,SNCA,MYOC,CCL19,CENPE,CHI3L1,CD44,CSF3
GO:BP	regulation of cell death	GO:0010941	2.14905e-05	4.66775	923	644	49	PARK7,VIL1,ITGB1,APBB1,CTNNA1,DDX3X,OXR1,USP47,MAPT,ZMYND11,ADIPOQ,BID,TOP2A,BCL2L14,CORO1A,FANK1,PPARGC1A,MAPK8,IGF1,DAXX,BCL2L2,BMP4,AMIGO2,BAG5,SFRP1,MITF,PKHD1,ATF3,LEF1,BNIP3L,AIFM1,EGR3,ZNF205,IDO1,CAPN3,PYCR1,HPN,RNF183,ARG2,HAX1,ANGPTL4,ITGA4,AMBRA1,LRP2,SNCA,CCL19,TMEM14A,CD44,GLS2
GO:BP	homeostatic process	GO:0042592	0.000272437	3.56473	1023	644	49	PARK7,ABCD1,CCT4,LYAR,DLD,DDX3X,ATP2B1,CCT3,TRIM6,IKZF1,FHL1,ADIPOQ,INPP5K,UBAP2L,CCNB2,PDE4D,CORO1A,PPARGC1A,NEK2,TRPM1,SLC4A4,SLC8A1,RYR1,IP6K1,DCTN1,DCN,PKHD1,MPV17,NCDN,RAD51C,ATP2A1,SLC39A8,SRI,FFAR3,DKC1,CDK16,CAPN3,XRCC6,ANGPTL4,STEAP4,SCNN1G,UBE2C,RHOT1,SNCA,MYOC,CCL19,HOMER2,SPI1,DHPS
GO:BP	system process	GO:0003008	0.000946423	3.02391	1081	644	49	VIL1,MYLK2,MAPT,TRPM3,DLG1,ADIPOQ,INPP5K,CYFIP1,AAAS,AZGP1,PPP3CA,NOS1,PDE4D,TRPM1,VDAC1,RGR,PI16,PTGS2,IGF1,SLC8A1,COL1A1,DCTN1,LUM,NTAN1,DRD5,LOC102283463,HTR1B,LAMC3,FMR1,LEF1,ATP2A1,SRI,TNNT3,FFAR3,STRA6,ARG2,SCNN1G,AQP5,LOC102266649,CDC14A,ENPEP,LRP2,UCHL1,MEF2A,FABP7,MYOC,MYOM1,HOMER2,CPA3
GO:BP	nitrogen compound transport	GO:0071705	0.000964753	3.01558	1082	644	49	PARK7,ABCD1,OS9,IPO4,ADIPOQ,INPP5K,BID,CENPF,PPP3CA,NOS1,POU2F2,TMED2,IGF1,COL1A1,BMP4,NUP98,HSPA4,IL1RL1,SFRP1,TNPO1,CPTP,LOC102284393,DDX39B,SLC46A1,BNIP3L,RIC1,AIFM1,BCAS3,SNX3,FFAR3,NEDD4,FRMD8,FN1,MON2,CDK16,SLC22A3,SYT4,ABCC11,SLC1A5,ARG2,SLC1A3,SLC1A2,LRP2,SNCA,MYOM1,PREPL,SLC38A3,SNX12,AP4B1
GO:BP	establishment of localization in cell	GO:0051649	0.00230082	2.63812	1128	644	49	PARK7,ABCD1,OS9,ITGB1,IPO4,MYLK2,DLG1,ADIPOQ,INPP5K,SPAG5,AAAS,BID,CENPF,PPP3CA,NOS1,NDC80,PDE4D,CORO1A,TRPM1,RYR1,DCTN1,BMP4,NUP98,HSPA4,TNPO1,NEFL,DDX39B,BNIP3L,RIC1,AIFM1,SLC39A8,SRI,PPFIA2,BCAS3,SNX3,NEDD4,CDK16,CAPN3,SLC22A3,RAB6A,RHOT1,UCHL1,SNCA,CCL19,PREPL,CDCA8,CENPE,SNX12,AP4B1
GO:BP	positive regulation of developmental process	GO:0051094	2.61575e-07	6.5824	759	644	48	VIL1,ITGB1,MAPT,EPHA3,ADIPOQ,TNFSF13,PPARGC1A,RHOA,FOXJ1,WNT2,RIMS1,ROBO2,IGF1,IQGAP3,SLC8A1,COL1A1,BMP4,AMIGO2,DCN,GPM6B,SFRP1,THPO,PPP1R16B,NUMBL,SMOC2,LEF1,LMO3,IRAK3,EGR3,MYB,IL6ST,ASPM,FOS,IDO1,LRRC24,CAPN3,SYT4,HPN,ARG2,HAX1,LTF,TCF12,LRP2,MYOC,CDC20,CHI3L1,RASAL1,CSF3
GO:BP	regulation of transport	GO:0051049	3.62217e-05	4.44103	914	644	48	PARK7,OS9,LYAR,MYLK2,KCNH1,EPHA3,FHL1,DLG1,ADIPOQ,INPP5K,C3,RRAD,PPP3CA,NOS1,PDE4D,CORO1A,IGF1,BMP4,IL1RL1,SFRP1,FMR1,LOC102284393,BEST3,BNIP3L,RIC1,SRI,ZNF205,BCAS3,SNX3,FFAR3,NEDD4,FRMD8,FN1,CDK16,CAPN3,OSBPL6,SYT4,FXYD5,ARG2,SLC1A2,MEF2A,SNCA,MYOM1,TMEM14A,PREPL,KCNC1,SNX12,FXYD1
GO:BP	negative regulation of nucleobase-containing compound metabolic process	GO:0045934	1.00281e-05	4.99878	841	644	47	APBB1,MSH6,LYAR,USP47,TRIM6,CTCF,DLG1,ERN2,ADIPOQ,INPP5K,MIER1,MXD3,TGIF1,ZMYND15,FOXM1,CENPF,PPP3CA,DAXX,RECQL5,BMP4,SFRP1,MITF,ARID1A,MEPCE,KCNIP3,FMR1,ATF3,LEF1,ZNF205,MYB,DKC1,NEDD4,UBQLN4,DNAJB1,SYNCRIP,CAPN3,XRCC6,PHF6,ZEB2,ETV5,MXI1,UHRF1,MEF2A,SETDB1,DEPDC1,SPI1,PFDN5
GO:BP	cell cycle process	GO:0022402	5.31164e-07	6.27477	729	644	46	ITGB1,DDX3X,USP47,HAUS2,FHL1,DLG1,SPAG5,POGZ,AAAS,BID,KIF11,TOP2A,FOXM1,CENPF,PPP3CA,KIF4A,CKAP2,NDC80,RHOA,NEK2,CIT,IGF1,IQGAP3,RECQL5,DCTN1,BMP4,SFRP1,FANCA,PKHD1,MEPCE,RAD51C,GNAI1,ASPM,KLHL13,C2CD3,BUB1,NCAPG,CAPN3,CEP63,UBE2C,LOC102275249,BUB1B,KIF20A,CDC20,CDCA8,CENPE
GO:BP	immune response	GO:0006955	1.95858e-06	5.70806	764	644	46	PARK7,ZNF683,LOC102266632,MSH6,CALCOCO2,DDX3X,TRIM6,DLG1,TNFSF13,C3,POU2F2,PDE4D,CORO1A,LY9,ENPP3,C5AR2,CCL28,LOC102288203,IL1RL1,CCL25,LOC102268348,TFEB,LOC102283463,IL5RA,TRIM59,LEF1,LOC102284393,IRAK3,OAS2,TNFRSF25,MYB,FFAR3,SYNCRIP,LOC102284826,LOC102267160,IDO1,OASL,XRCC6,LOC102281707,ARG2,S100A12,LTF,SNCA,CXCL13,CCL19,CSF3
GO:BP	biological adhesion	GO:0022610	1.95858e-06	5.70806	765	644	46	LOC102266632,ITGB1,CTNNA1,EPHA3,DLG1,ADIPOQ,AZGP1,PPP3CA,NCAM1,CDH16,CHRD,CORO1A,RHOA,LAMA1,ASTN1,ROBO2,IGF1,COL1A1,POSTN,BMP4,AMIGO2,CDH11,GPM6B,LEF1,NINJ1,ANGPT2,EGR3,BCAS3,MYB,IL6ST,CYFIP2,LAMA3,FN1,IDO1,MINK1,ARG2,MDGA1,GLDN,ITGA4,RND1,RELL2,LTF,PLA2G2F,MYOC,CD44,DHPS
GO:BP	regulation of response to stress	GO:0080134	8.80668e-06	5.05519	810	644	46	PARK7,ABCD1,OS9,VIL1,ITGB1,OXR1,USP47,MAPT,ZMYND11,TRIM6,DLG1,ADIPOQ,BID,FOXM1,PPP3CA,ENPP3,IGF1,RECQL5,BAG5,IL1RL1,LOC102268348,FANCA,SMOC2,FMR1,LOC102284393,DVL3,DDX39B,IRAK3,TSPAN6,USP1,MAPKBP1,FFAR3,UBQLN4,IDO1,IL1R2,PYCR1,XRCC6,RNF183,LOC102281707,MINK1,ARG2,RELL2,SNCA,CCL19,CD44,PCBP2
GO:BP	regulation of apoptotic process	GO:0042981	2.63757e-05	4.5788	849	644	46	PARK7,VIL1,ITGB1,APBB1,CTNNA1,DDX3X,OXR1,USP47,ZMYND11,ADIPOQ,BID,TOP2A,BCL2L14,CORO1A,FANK1,PPARGC1A,MAPK8,IGF1,BCL2L2,BMP4,AMIGO2,BAG5,SFRP1,MITF,PKHD1,ATF3,LEF1,BNIP3L,AIFM1,EGR3,ZNF205,IDO1,CAPN3,HPN,RNF183,ARG2,HAX1,ANGPTL4,ITGA4,AMBRA1,LRP2,SNCA,CCL19,TMEM14A,CD44,GLS2
GO:BP	regulation of programmed cell death	GO:0043067	3.92277e-05	4.40641	862	644	46	PARK7,VIL1,ITGB1,APBB1,CTNNA1,DDX3X,OXR1,USP47,ZMYND11,ADIPOQ,BID,TOP2A,BCL2L14,CORO1A,FANK1,PPARGC1A,MAPK8,IGF1,BCL2L2,BMP4,AMIGO2,BAG5,SFRP1,MITF,PKHD1,ATF3,LEF1,BNIP3L,AIFM1,EGR3,ZNF205,IDO1,CAPN3,HPN,RNF183,ARG2,HAX1,ANGPTL4,ITGA4,AMBRA1,LRP2,SNCA,CCL19,TMEM14A,CD44,GLS2
GO:BP	negative regulation of biosynthetic process	GO:0009890	4.77277e-05	4.32123	869	644	46	PARK7,ABCD1,APBB1,LYAR,DDX3X,USP47,TRIM6,CTCF,DLG1,ERN2,ADIPOQ,INPP5K,MIER1,MXD3,TGIF1,ZMYND15,FOXM1,CENPF,DAXX,RECQL5,BMP4,SFRP1,MITF,ARID1A,MEPCE,KCNIP3,ATF3,LEF1,ZNF205,MYB,NEDD4,DNAJB1,SYNCRIP,AGO3,CAPN3,XRCC6,PHF6,ZEB2,ETV5,MXI1,UHRF1,MEF2A,SETDB1,DEPDC1,SPI1,PFDN5
GO:BP	cell adhesion	GO:0007155	3.78995e-06	5.42137	759	644	45	LOC102266632,ITGB1,CTNNA1,EPHA3,DLG1,ADIPOQ,AZGP1,PPP3CA,NCAM1,CDH16,CHRD,CORO1A,RHOA,LAMA1,ASTN1,ROBO2,IGF1,COL1A1,POSTN,BMP4,AMIGO2,CDH11,GPM6B,LEF1,NINJ1,ANGPT2,EGR3,BCAS3,MYB,IL6ST,CYFIP2,LAMA3,FN1,IDO1,MINK1,ARG2,MDGA1,GLDN,ITGA4,RND1,RELL2,PLA2G2F,MYOC,CD44,DHPS
GO:BP	negative regulation of RNA metabolic process	GO:0051253	5.58247e-06	5.25317	770	644	45	APBB1,LYAR,USP47,TRIM6,CTCF,DLG1,ERN2,ADIPOQ,INPP5K,MIER1,MXD3,TGIF1,ZMYND15,FOXM1,CENPF,PPP3CA,DAXX,RECQL5,BMP4,SFRP1,MITF,ARID1A,MEPCE,KCNIP3,FMR1,ATF3,LEF1,ZNF205,MYB,DKC1,NEDD4,DNAJB1,SYNCRIP,CAPN3,XRCC6,PHF6,ZEB2,ETV5,MXI1,UHRF1,MEF2A,SETDB1,DEPDC1,SPI1,PFDN5
GO:BP	defense response	GO:0006952	1.05374e-05	4.97727	790	644	45	PARK7,ABCD1,CALCOCO2,DDX3X,ZMYND11,TRIM6,ADIPOQ,C3,IL4R,CORO1A,ENPP3,C5AR2,VDAC1,PTGS2,IGF1,IL1RL1,LOC102268348,FANCA,GSDMD,IL5RA,TRIM59,LOC102284393,IRAK3,TSPAN6,OAS2,BNIP3L,MAPKBP1,FFAR3,SYNCRIP,LOC102267160,IDO1,IL1R2,OASL,XRCC6,LOC102281707,ARG2,S100A12,ORM1,LTF,LOC102275249,SNCA,CXCL13,CHI3L1,PCBP2,LOC102279966
GO:BP	negative regulation of cell communication	GO:0010648	1.56444e-05	4.80564	804	644	45	PARK7,CTNNA1,DDX3X,USP47,ZMYND11,DLG1,ADIPOQ,INPP5K,BID,FOXM1,CHRD,PDE4D,SOSTDC1,IGF1,BMP4,DCN,BAG5,DKK2,SFRP1,DRD5,PKHD1,CBY1,TRIM59,ATF3,LMO3,LOC102284393,IRAK3,TSPAN6,SRI,MAPKBP1,FN1,LOC102267160,IL1R2,ARG2,LTF,LRP2,UCHL1,SNCA,MYOC,TMEM14A,HOMER2,DGKG,CD44,PFDN5,RASAL1
GO:BP	negative regulation of signaling	GO:0023057	1.65439e-05	4.78136	806	644	45	PARK7,CTNNA1,DDX3X,USP47,ZMYND11,DLG1,ADIPOQ,INPP5K,BID,FOXM1,CHRD,PDE4D,SOSTDC1,IGF1,BMP4,DCN,BAG5,DKK2,SFRP1,DRD5,PKHD1,CBY1,TRIM59,ATF3,LMO3,LOC102284393,IRAK3,TSPAN6,SRI,MAPKBP1,FN1,LOC102267160,IL1R2,ARG2,LTF,LRP2,UCHL1,SNCA,MYOC,TMEM14A,HOMER2,DGKG,CD44,PFDN5,RASAL1
GO:BP	interspecies interaction between organisms	GO:0044419	2.03339e-05	4.69178	813	644	45	VIL1,CALCOCO2,DDX3X,ZMYND11,TRIM6,ADIPOQ,INPP5K,TOP2A,POU2F2,PDE4D,CORO1A,RHOA,MAPK8,LOC102268348,GSDMD,TRIM59,FMR1,LEF1,DDX39B,IRAK3,TSPAN6,OAS2,BNIP3L,MAPKBP1,SNX3,NEDD4,IL12RB2,FN1,SYNCRIP,LOC102267160,IDO1,OASL,XRCC6,HPN,LOC102281707,CTSB,ARG2,S100A12,LTF,LOC102275249,DGKB,SNCA,CCL19,PCBP2,LOC102279966
GO:BP	protein-containing complex assembly	GO:0065003	0.000150153	3.82347	884	644	45	PARK7,VIL1,IPO4,ALDOB,DDX3X,MAPT,CCT3,TRIM6,TUBGCP3,TRPM3,TBCD,DLG1,CYFIP1,POGZ,BID,CORO1A,TRPM1,RIMS1,RHOC,DAXX,DCTN1,NUP98,HSPA4,MITF,GSDMD,CPTP,LOC102283463,MAT1A,LOC102274064,DDX39B,CCDC151,AIFM1,FN1,AGO3,CAPN3,SLC1A5,HAX1,STEAP4,UBE2C,SLC1A2,AQP5,SNCA,CENPE,KCNC1,CSF3
GO:BP	tissue development	GO:0009888	0.00351348	2.45426	1030	644	45	VIL1,ITGB1,MYLK2,DLG1,ADIPOQ,PPP3CA,CHRD,PPARGC1A,RHOA,LAMA1,FOXJ1,WNT2,VDAC1,SOSTDC1,PI16,ROBO2,IGF1,IQGAP3,SLC8A1,COL1A1,BMP4,GPM6B,SFRP1,PPP1R16B,ARID1A,CBY1,ATF3,LEF1,DVL3,NINJ1,IL6ST,S1PR3,C2CD3,FOS,FN1,CAPN3,HPN,CTSB,STRA6,ARG2,ITGA4,AMBRA1,LRP2,MEF2A,CD44
GO:BP	negative regulation of cellular macromolecule biosynthetic process	GO:2000113	4.71032e-05	4.32695	814	644	44	APBB1,LYAR,DDX3X,USP47,TRIM6,CTCF,DLG1,ERN2,ADIPOQ,INPP5K,MIER1,MXD3,TGIF1,ZMYND15,FOXM1,CENPF,DAXX,RECQL5,BMP4,SFRP1,MITF,ARID1A,MEPCE,KCNIP3,ATF3,LEF1,ZNF205,MYB,NEDD4,DNAJB1,SYNCRIP,AGO3,CAPN3,XRCC6,PHF6,ZEB2,ETV5,MXI1,UHRF1,MEF2A,SETDB1,DEPDC1,SPI1,PFDN5
GO:BP	regulation of protein phosphorylation	GO:0001932	5.79073e-05	4.23727	822	644	44	CAPRIN2,PARK7,DDX3X,ZMYND11,TRIM6,DLG1,ADIPOQ,INPP5K,C3,FOXM1,NOS1,PDE4D,RHOA,C5AR2,IGF1,IQGAP3,DAXX,BMP4,SFRP1,THPO,PKHD1,FMR1,ATF3,LMO3,DVL3,IRAK3,RNF41,IL6ST,FN1,AVPI1,FGFR4,XRCC6,MINK1,HAX1,RELL2,LTF,UCHL1,SNCA,MYOC,CCL19,CENPE,CHI3L1,CD44,CSF3
GO:BP	negative regulation of macromolecule biosynthetic process	GO:0010558	6.63606e-05	4.17809	827	644	44	APBB1,LYAR,DDX3X,USP47,TRIM6,CTCF,DLG1,ERN2,ADIPOQ,INPP5K,MIER1,MXD3,TGIF1,ZMYND15,FOXM1,CENPF,DAXX,RECQL5,BMP4,SFRP1,MITF,ARID1A,MEPCE,KCNIP3,ATF3,LEF1,ZNF205,MYB,NEDD4,DNAJB1,SYNCRIP,AGO3,CAPN3,XRCC6,PHF6,ZEB2,ETV5,MXI1,UHRF1,MEF2A,SETDB1,DEPDC1,SPI1,PFDN5
GO:BP	negative regulation of cellular biosynthetic process	GO:0031327	0.00015231	3.81727	857	644	44	APBB1,LYAR,DDX3X,USP47,TRIM6,CTCF,DLG1,ERN2,ADIPOQ,INPP5K,MIER1,MXD3,TGIF1,ZMYND15,FOXM1,CENPF,DAXX,RECQL5,BMP4,SFRP1,MITF,ARID1A,MEPCE,KCNIP3,ATF3,LEF1,ZNF205,MYB,NEDD4,DNAJB1,SYNCRIP,AGO3,CAPN3,XRCC6,PHF6,ZEB2,ETV5,MXI1,UHRF1,MEF2A,SETDB1,DEPDC1,SPI1,PFDN5
GO:BP	positive regulation of protein metabolic process	GO:0051247	0.00158083	2.80111	958	644	44	CAPRIN2,PARK7,DDX3X,TRIM6,DLG1,ADIPOQ,C3,BID,NOS1,RHOA,C5AR2,MAPK8,IGF1,IQGAP3,DAXX,BMP4,THPO,PPP1R16B,FMR1,DVL3,AIFM1,RNF41,MYB,IL6ST,CYFIP2,NEDD4,SH3D19,AVPI1,FGFR4,CAPN3,XRCC6,HPN,LOC102281707,MINK1,HAX1,RELL2,LTF,SNCA,CCL19,CDC20,CENPE,CHI3L1,CD44,CSF3
GO:BP	locomotion	GO:0040011	0.00486956	2.31251	1018	644	44	TSSK4,VIL1,ITGB1,CTNNA1,ADIPOQ,PLAT,PPP3CA,CHRD,PDE4D,CORO1A,RHOA,LAMA1,C5AR2,ASTN1,ROBO2,IGF1,COL1A1,BMP4,VPS13A,DCN,SFRP1,MITF,SMOC2,LEF1,ANGPT2,RNF41,EGR3,BCAS3,ASPM,CXCR1,LAMA3,FN1,FGFR4,LOC102281707,MINK1,ITGA4,ENPEP,LOC102275249,ELMO1,MYOC,CXCL13,CCL19,HSD3B7,CD44
GO:BP	cellular protein localization	GO:0034613	0.00619494	2.20796	1033	644	44	PARK7,OS9,VIL1,ITGB1,CTNNA1,CCT4,IPO4,DDX3X,MAPT,CCT3,CTCF,EPHA3,DLG1,ADIPOQ,INPP5K,BID,PPP3CA,NDC80,FOXJ1,COL1A1,BMP4,HSPA4,TNPO1,MEPCE,CIZ1,GNAI1,DVL3,DDX39B,BNIP3L,RIC1,AIFM1,BCAS3,DKC1,NEDD4,C2CD3,COLQ,CAPN3,RAB6A,ITGA4,SUPT7L,BUB1B,PREPL,TAF8,AP4B1
GO:BP	cellular macromolecule localization	GO:0070727	0.00658919	2.18117	1037	644	44	PARK7,OS9,VIL1,ITGB1,CTNNA1,CCT4,IPO4,DDX3X,MAPT,CCT3,CTCF,EPHA3,DLG1,ADIPOQ,INPP5K,BID,PPP3CA,NDC80,FOXJ1,COL1A1,BMP4,HSPA4,TNPO1,MEPCE,CIZ1,GNAI1,DVL3,DDX39B,BNIP3L,RIC1,AIFM1,BCAS3,DKC1,NEDD4,C2CD3,COLQ,CAPN3,RAB6A,ITGA4,SUPT7L,BUB1B,PREPL,TAF8,AP4B1
GO:BP	proteolysis	GO:0006508	0.0384475	1.41513	1177	644	44	PARK7,OS9,VIL1,DDX3X,USP47,CTSD,XPNPEP1,PLAT,BID,C1RL,BAG5,NTAN1,TRHDE,LOC102276955,LEF1,PRSS35,AIFM1,USP1,RNF41,CYFIP2,NEDD4,UBQLN4,C2CD3,SH3D19,FGFR4,IL1R2,CAPN3,HPN,CTSB,PRSS22,UBE2C,LTF,ENPEP,UCHL1,SNCA,CAPN14,PREPL,CDC20,STEFIN-C,CD44,SNX12,PCBP2,TRIM9,CPA3
GO:BP	regulation of immune system process	GO:0002682	1.35862e-05	4.8669	747	644	43	PARK7,ZNF683,TRIM6,DLG1,ADIPOQ,TNFSF13,C3,PDE4D,CORO1A,RHOA,ENPP3,C5AR2,IGF1,BMP4,IL1RL1,SFRP1,MITF,THPO,LOC102268348,FANCA,LEF1,LOC102284393,IRAK3,TSPAN6,RNF41,EGR3,MYB,IL6ST,FFAR3,FOS,IDO1,XRCC6,LOC102281707,ARG2,HAX1,ORM1,PLA2G2F,LOC102275249,CCL19,SPI1,PCBP2,DHPS,CSF3
GO:BP	small molecule metabolic process	GO:0044281	0.0197743	1.7039	1086	644	43	PARK7,ABCD1,LIPE,TARS2,ALDOB,PDHB,ADIPOQ,INPP5K,PRPS2,PPARGC1A,DIO1,SLC4A4,ENPP3,AK5,PTGS2,IGF1,CAD,IP6K1,TTR,LSS,NME1,ENO2,AASDH,CRABP1,MAT1A,ATF3,TAT,AK2,ACAA1,FGFR4,IDO1,PYCR1,ACSBG1,ETFA,LOC102272075,ARG2,PPAT,LRP2,SNCA,CD44,DHRS9,AMT,GLS2
GO:BP	negative regulation of signal transduction	GO:0009968	5.04739e-05	4.29693	763	644	42	PARK7,CTNNA1,DDX3X,USP47,ZMYND11,DLG1,ADIPOQ,INPP5K,BID,FOXM1,CHRD,PDE4D,SOSTDC1,IGF1,BMP4,DCN,BAG5,DKK2,SFRP1,PKHD1,CBY1,TRIM59,ATF3,LMO3,LOC102284393,IRAK3,TSPAN6,SRI,MAPKBP1,LOC102267160,IL1R2,LTF,LRP2,UCHL1,SNCA,MYOC,TMEM14A,HOMER2,DGKG,CD44,PFDN5,RASAL1
GO:BP	regulation of cell population proliferation	GO:0042127	0.00139797	2.8545	893	644	42	CTNNA1,CTCF,DLG1,ADIPOQ,BID,FOXM1,CHRD,CORO1A,ENPP3,WNT2,C5AR2,IGF1,IQGAP3,BMP4,SFRP1,MITF,THPO,PPP1R16B,NME1,FANCA,PKHD1,HTR1B,LEF1,LOC102284393,RNF41,EGR3,IL6ST,ASPM,FN1,FGFR4,IDO1,AGO3,XRCC6,HPN,ARG2,ITGA4,LTF,AMBRA1,LRP2,PLA2G2F,PBRM1,DHPS
GO:BP	establishment of protein localization	GO:0045184	0.00275066	2.56056	927	644	42	PARK7,OS9,CCT4,IPO4,MAPT,CCT3,ADIPOQ,INPP5K,BID,CENPF,PPP3CA,POU2F2,TMED2,IGF1,COL1A1,BMP4,NUP98,HSPA4,IL1RL1,SFRP1,TNPO1,LOC102284393,DDX39B,BNIP3L,RIC1,AIFM1,BCAS3,SNX3,DKC1,NEDD4,FRMD8,COLQ,FN1,MON2,CDK16,ARG2,TRIM50,LRP2,MYOM1,PREPL,SNX12,AP4B1
GO:BP	negative regulation of transcription, DNA-templated	GO:0045892	1.55533e-05	4.80818	699	644	41	APBB1,LYAR,USP47,TRIM6,CTCF,DLG1,ERN2,ADIPOQ,INPP5K,MIER1,MXD3,TGIF1,ZMYND15,FOXM1,CENPF,DAXX,RECQL5,BMP4,SFRP1,MITF,ARID1A,MEPCE,KCNIP3,ATF3,LEF1,ZNF205,MYB,NEDD4,DNAJB1,CAPN3,XRCC6,PHF6,ZEB2,ETV5,MXI1,UHRF1,MEF2A,SETDB1,DEPDC1,SPI1,PFDN5
GO:BP	negative regulation of RNA biosynthetic process	GO:1902679	1.74476e-05	4.75826	703	644	41	APBB1,LYAR,USP47,TRIM6,CTCF,DLG1,ERN2,ADIPOQ,INPP5K,MIER1,MXD3,TGIF1,ZMYND15,FOXM1,CENPF,DAXX,RECQL5,BMP4,SFRP1,MITF,ARID1A,MEPCE,KCNIP3,ATF3,LEF1,ZNF205,MYB,NEDD4,DNAJB1,CAPN3,XRCC6,PHF6,ZEB2,ETV5,MXI1,UHRF1,MEF2A,SETDB1,DEPDC1,SPI1,PFDN5
GO:BP	negative regulation of nucleic acid-templated transcription	GO:1903507	1.74476e-05	4.75826	703	644	41	APBB1,LYAR,USP47,TRIM6,CTCF,DLG1,ERN2,ADIPOQ,INPP5K,MIER1,MXD3,TGIF1,ZMYND15,FOXM1,CENPF,DAXX,RECQL5,BMP4,SFRP1,MITF,ARID1A,MEPCE,KCNIP3,ATF3,LEF1,ZNF205,MYB,NEDD4,DNAJB1,CAPN3,XRCC6,PHF6,ZEB2,ETV5,MXI1,UHRF1,MEF2A,SETDB1,DEPDC1,SPI1,PFDN5
GO:BP	response to endogenous stimulus	GO:0009719	4.34783e-05	4.36173	731	644	41	PARK7,VIL1,CTNNA1,ATP2B1,ADIPOQ,LALBA,INPP5K,CHRD,PDE4D,CORO1A,WNT2,SOSTDC1,ROBO2,IGF1,DAXX,COL1A1,RYR1,RECQL5,BMP4,LOC102286123,SFRP1,DRD5,ARID1A,KIAA1324L,HTR1B,SMOC2,LEF1,LMO3,EGR3,BCAS3,FFAR3,NEDD4,FOS,FGFR4,ACSBG1,CTSB,ITGA4,LRP2,SSTR2,CCL19,CD44
GO:BP	amide transport	GO:0042886	0.00350776	2.45497	909	644	41	PARK7,ABCD1,OS9,IPO4,ADIPOQ,INPP5K,BID,CENPF,PPP3CA,POU2F2,TMED2,IGF1,COL1A1,BMP4,NUP98,HSPA4,IL1RL1,SFRP1,TNPO1,CPTP,LOC102284393,DDX39B,SLC46A1,BNIP3L,RIC1,AIFM1,BCAS3,SNX3,FFAR3,NEDD4,FRMD8,FN1,MON2,CDK16,ARG2,LRP2,MYOM1,PREPL,SLC38A3,SNX12,AP4B1
GO:BP	localization of cell	GO:0051674	0.0040238	2.39536	917	644	41	TSSK4,VIL1,ITGB1,CTNNA1,ADIPOQ,PLAT,PPP3CA,CHRD,PDE4D,CORO1A,RHOA,LAMA1,C5AR2,ASTN1,IGF1,COL1A1,BMP4,VPS13A,DCN,SFRP1,MITF,SMOC2,LEF1,ANGPT2,RNF41,EGR3,BCAS3,ASPM,LAMA3,FN1,FGFR4,LOC102281707,MINK1,ITGA4,ENPEP,LOC102275249,ELMO1,MYOC,CCL19,HSD3B7,CD44
GO:BP	cell motility	GO:0048870	0.0040238	2.39536	917	644	41	TSSK4,VIL1,ITGB1,CTNNA1,ADIPOQ,PLAT,PPP3CA,CHRD,PDE4D,CORO1A,RHOA,LAMA1,C5AR2,ASTN1,IGF1,COL1A1,BMP4,VPS13A,DCN,SFRP1,MITF,SMOC2,LEF1,ANGPT2,RNF41,EGR3,BCAS3,ASPM,LAMA3,FN1,FGFR4,LOC102281707,MINK1,ITGA4,ENPEP,LOC102275249,ELMO1,MYOC,CCL19,HSD3B7,CD44
GO:BP	positive regulation of cellular protein metabolic process	GO:0032270	0.00500775	2.30036	899	644	40	CAPRIN2,PARK7,DDX3X,TRIM6,DLG1,ADIPOQ,C3,BID,NOS1,RHOA,C5AR2,IGF1,IQGAP3,DAXX,BMP4,THPO,PPP1R16B,FMR1,DVL3,AIFM1,MYB,IL6ST,CYFIP2,SH3D19,AVPI1,FGFR4,CAPN3,XRCC6,HPN,MINK1,HAX1,RELL2,LTF,SNCA,CCL19,CDC20,CENPE,CHI3L1,CD44,CSF3
GO:BP	positive regulation of cellular component organization	GO:0051130	5.27675e-05	4.27763	685	644	39	PARK7,VIL1,CALCOCO2,CCT4,MAPT,CCT3,EPHA3,DLG1,MIER1,CYFIP1,BID,PPP3CA,NOS1,CORO1A,PPARGC1A,RHOA,NEK2,RIMS1,ROBO2,RHOC,IGF1,DCTN1,AMIGO2,DCN,FMR1,ZNF205,BCAS3,MYB,DKC1,LRRC24,SYT4,HAX1,UBE2C,SETDB1,SNCA,MYOC,CDC20,RASAL1,CSF3
GO:BP	positive regulation of transcription by RNA polymerase II	GO:0045944	0.00012874	3.89029	714	644	39	CAPRIN2,PARK7,DDX3X,TOP2A,FOXM1,PPP3CA,NOS1,POU2F2,CKAP2,PPARGC1A,FOXJ1,WNT2,IGF1,ETV1,BMP4,LUM,DCN,MITF,MEPCE,ATF3,LEF1,DVL3,ERG,EGR3,BCAS3,MYB,IRF4,FOSB,FOS,DCAF6,XRCC6,ZEB2,ETV5,HAX1,TCF12,MEF2A,SLC38A3,SPI1,CSF3
GO:BP	neurogenesis	GO:0022008	0.000477849	3.32071	762	644	39	CTNNA1,MAPT,EPHA3,TBCD,CYFIP1,PPP3CA,NOS1,RHOA,LAMA1,TRPM1,WNT2,RIMS1,ASTN1,ROBO2,ETV1,BAG5,NUMBL,LAMC3,NEFL,FMR1,NCDN,LEF1,PPFIA2,ASPM,COL25A1,CYFIP2,NEDD4,CDK16,SYT4,GLDN,RND1,TCF12,LRP2,UCHL1,ADGRG6,FABP7,MYOC,DGKG,RASAL1
GO:BP	microtubule-based process	GO:0007017	7.83207e-06	5.10612	602	644	38	TSSK4,ITGB1,MAPT,TUBGCP3,EPHA3,HAUS2,TBCD,DLG1,SPAG5,AAAS,MEMO1,KIF11,KIF18B,KIF4A,CKAP2,NDC80,RHOA,NEK2,FOXJ1,STK36,DCTN1,VPS13A,PKHD1,NEFL,GNAI1,CCDC151,BCAS3,ASPM,C2CD3,KIF15,CEP63,CCDC120,RHOT1,UCHL1,SNCA,KIF20A,CDC20,CENPE
GO:BP	negative regulation of protein metabolic process	GO:0051248	1.17448e-05	4.93015	615	644	38	PARK7,OS9,VIL1,DDX3X,OXR1,USP47,MAPT,PRMT3,ZMYND11,DLG1,ADIPOQ,INPP5K,PLAT,FOXM1,PDE4D,IGF1,BMP4,BAG5,SFRP1,PPP1R16B,ATF3,LEF1,LMO3,IRAK3,RIC1,SNX3,SYNCRIP,AGO3,IL1R2,CAPN3,LTF,UCHL1,SNCA,STEFIN-C,CD44,SNX12,NTRK2,SPI1
GO:BP	cation transport	GO:0006812	0.000720209	3.14254	750	644	38	PARK7,KCNH1,ATP2B1,TRPM3,FHL1,DLG1,INPP5K,SLC30A6,RRAD,PPP3CA,NOS1,SLC31A2,PDE4D,CORO1A,TRPM1,SLC4A4,ATP6V1E1,SLC8A1,RYR1,SLC46A1,ATP2A1,SLC39A8,SRI,CACNA1E,NEDD4,CAPN3,SLC22A3,SLC1A5,SLC11A2,SLC1A3,SCNN1G,LRP2,SNCA,CCL19,KCNT1,KCNC1,SLC38A3,SLC39A3
GO:BP	cell-cell signaling	GO:0007267	0.000878941	3.05604	758	644	38	CAPRIN2,PARK7,DDX3X,MYLK2,USP47,ADIPOQ,PLAT,PPP3CA,NOS1,WNT2,VDAC1,SOSTDC1,COL1A1,BMP4,DKK2,IL1RL1,SFRP1,MITF,DRD5,HTR1B,CBY1,LEF1,DVL3,EGR3,ASPM,SNX3,FFAR3,FRMD8,FN1,CDK16,ARG2,DGKB,SNCA,MYOC,PREPL,CDC20,SULF2,PFDN5
GO:BP	cell migration	GO:0016477	0.00322692	2.49121	816	644	38	VIL1,ITGB1,ADIPOQ,PLAT,PPP3CA,CHRD,PDE4D,CORO1A,RHOA,LAMA1,C5AR2,ASTN1,IGF1,COL1A1,BMP4,DCN,SFRP1,MITF,SMOC2,LEF1,ANGPT2,RNF41,EGR3,BCAS3,ASPM,LAMA3,FN1,FGFR4,LOC102281707,MINK1,ITGA4,ENPEP,LOC102275249,ELMO1,MYOC,CCL19,HSD3B7,CD44
GO:BP	mitotic cell cycle	GO:0000278	2.99109e-07	6.52417	502	644	37	ITGB1,DDX3X,USP47,TBCD,FHL1,DLG1,POGZ,AAAS,BID,KIF11,KIF18B,FOXM1,CENPF,PPP3CA,KIF4A,CKAP2,NDC80,RHOA,NEK2,CIT,IGF1,IQGAP3,RECQL5,DCTN1,BMP4,MEPCE,SMOC2,RAD51C,GNAI1,BUB1,NCAPG,UBE2C,BUB1B,KIF20A,CDC20,CDCA8,CENPE
GO:BP	negative regulation of cell death	GO:0060548	1.98084e-06	5.70315	544	644	37	PARK7,VIL1,ITGB1,CTNNA1,DDX3X,OXR1,USP47,ZMYND11,BID,CORO1A,FANK1,PPARGC1A,MAPK8,IGF1,BCL2L2,BMP4,AMIGO2,BAG5,SFRP1,MITF,PKHD1,LEF1,BNIP3L,EGR3,IDO1,CAPN3,PYCR1,HPN,ARG2,HAX1,ANGPTL4,AMBRA1,LRP2,SNCA,CCL19,TMEM14A,CD44
GO:BP	response to external biotic stimulus	GO:0043207	0.000103675	3.98432	654	644	37	VIL1,CALCOCO2,DDX3X,ZMYND11,TRIM6,ADIPOQ,POU2F2,PDE4D,CORO1A,RHOA,MAPK8,LOC102268348,GSDMD,TRIM59,FMR1,IRAK3,TSPAN6,OAS2,BNIP3L,MAPKBP1,SNX3,IL12RB2,SYNCRIP,LOC102267160,IDO1,OASL,XRCC6,LOC102281707,ARG2,S100A12,LTF,LOC102275249,DGKB,SNCA,CCL19,PCBP2,LOC102279966
GO:BP	response to other organism	GO:0051707	0.000103675	3.98432	654	644	37	VIL1,CALCOCO2,DDX3X,ZMYND11,TRIM6,ADIPOQ,POU2F2,PDE4D,CORO1A,RHOA,MAPK8,LOC102268348,GSDMD,TRIM59,FMR1,IRAK3,TSPAN6,OAS2,BNIP3L,MAPKBP1,SNX3,IL12RB2,SYNCRIP,LOC102267160,IDO1,OASL,XRCC6,LOC102281707,ARG2,S100A12,LTF,LOC102275249,DGKB,SNCA,CCL19,PCBP2,LOC102279966
GO:BP	positive regulation of catalytic activity	GO:0043085	0.000133893	3.87324	662	644	37	PARK7,ITGB1,MSH6,CCT4,ALDOB,DDX3X,TBC1D2,DLG1,ADIPOQ,BID,ELMOD1,RHOA,NEK2,MAPK8,IGF1,IQGAP3,DAXX,BMP4,CHN2,DVL3,RIC1,AIFM1,BCAS3,TNNT3,CYFIP2,DKC1,AVPI1,DNAJB1,FGFR4,XRCC6,LTF,AMBRA1,SNCA,CCL19,CDC20,CENPE,CHI3L1
GO:BP	response to biotic stimulus	GO:0009607	0.000215769	3.66601	678	644	37	VIL1,CALCOCO2,DDX3X,ZMYND11,TRIM6,ADIPOQ,POU2F2,PDE4D,CORO1A,RHOA,MAPK8,LOC102268348,GSDMD,TRIM59,FMR1,IRAK3,TSPAN6,OAS2,BNIP3L,MAPKBP1,SNX3,IL12RB2,SYNCRIP,LOC102267160,IDO1,OASL,XRCC6,LOC102281707,ARG2,S100A12,LTF,LOC102275249,DGKB,SNCA,CCL19,PCBP2,LOC102279966
GO:BP	cellular response to endogenous stimulus	GO:0071495	0.000220898	3.65581	679	644	37	PARK7,VIL1,CTNNA1,ATP2B1,ADIPOQ,INPP5K,CHRD,PDE4D,CORO1A,WNT2,SOSTDC1,ROBO2,IGF1,DAXX,COL1A1,RYR1,RECQL5,BMP4,SFRP1,DRD5,ARID1A,KIAA1324L,HTR1B,SMOC2,LEF1,LMO3,EGR3,BCAS3,FFAR3,NEDD4,FOS,FGFR4,CTSB,ITGA4,LRP2,SSTR2,CD44
GO:BP	chromosome organization	GO:0051276	0.000643482	3.19146	718	644	37	PARK7,CCT4,IPO4,MORF4L2,CCT3,CTCF,ERN2,SMARCD1,MIER1,POGZ,CHD1L,TOP2A,NOS1,KIF4A,NDC80,NEK2,DAXX,RECQL5,ARID1A,FMR1,RAD51C,LEF1,MYB,DKC1,BUB1,NCAPG,XRCC6,SUPT7L,UHRF1,SETDB1,SNCA,BUB1B,CDC20,CDCA8,CENPE,SPI1,PBRM1
GO:BP	plasma membrane bounded cell projection organization	GO:0120036	0.00175951	2.75461	759	644	37	ABCD1,VIL1,MAPT,EPHA3,INPP5K,CYFIP1,PPP3CA,CORO1A,LAMA1,FOXJ1,RIMS1,ROBO2,STK36,DCTN1,BAG5,NUMBL,CBY1,NEFL,FMR1,NCDN,CCDC151,PPFIA2,BCAS3,COL25A1,CYFIP2,NEDD4,EMP3,C2CD3,CDK16,SYT4,GLDN,LRP2,UCHL1,MYOC,DGKG,CD44,RASAL1
GO:BP	cell projection organization	GO:0030030	0.00212175	2.67331	768	644	37	ABCD1,VIL1,MAPT,EPHA3,INPP5K,CYFIP1,PPP3CA,CORO1A,LAMA1,FOXJ1,RIMS1,ROBO2,STK36,DCTN1,BAG5,NUMBL,CBY1,NEFL,FMR1,NCDN,CCDC151,PPFIA2,BCAS3,COL25A1,CYFIP2,NEDD4,EMP3,C2CD3,CDK16,SYT4,GLDN,LRP2,UCHL1,MYOC,DGKG,CD44,RASAL1
GO:BP	peptide transport	GO:0015833	0.0172258	1.76382	886	644	37	PARK7,OS9,IPO4,ADIPOQ,INPP5K,BID,CENPF,PPP3CA,POU2F2,TMED2,IGF1,COL1A1,BMP4,NUP98,HSPA4,IL1RL1,SFRP1,TNPO1,LOC102284393,DDX39B,BNIP3L,RIC1,AIFM1,BCAS3,SNX3,FFAR3,NEDD4,FRMD8,FN1,MON2,CDK16,ARG2,LRP2,MYOM1,PREPL,SNX12,AP4B1
GO:BP	negative regulation of apoptotic process	GO:0043066	4.77565e-07	6.32097	489	644	36	PARK7,VIL1,ITGB1,CTNNA1,DDX3X,OXR1,USP47,ZMYND11,BID,CORO1A,FANK1,PPARGC1A,MAPK8,IGF1,BCL2L2,BMP4,AMIGO2,BAG5,SFRP1,MITF,PKHD1,LEF1,BNIP3L,EGR3,IDO1,CAPN3,HPN,ARG2,HAX1,ANGPTL4,AMBRA1,LRP2,SNCA,CCL19,TMEM14A,CD44
GO:BP	negative regulation of programmed cell death	GO:0043069	9.03543e-07	6.04405	502	644	36	PARK7,VIL1,ITGB1,CTNNA1,DDX3X,OXR1,USP47,ZMYND11,BID,CORO1A,FANK1,PPARGC1A,MAPK8,IGF1,BCL2L2,BMP4,AMIGO2,BAG5,SFRP1,MITF,PKHD1,LEF1,BNIP3L,EGR3,IDO1,CAPN3,HPN,ARG2,HAX1,ANGPTL4,AMBRA1,LRP2,SNCA,CCL19,TMEM14A,CD44
GO:BP	positive regulation of phosphorus metabolic process	GO:0010562	6.30442e-05	4.20036	613	644	36	CAPRIN2,PARK7,DDX3X,TRIM6,DLG1,ADIPOQ,C3,NOS1,PPARGC1A,RHOA,SLC4A4,C5AR2,IGF1,IQGAP3,DAXX,BMP4,THPO,PPP1R16B,FMR1,DVL3,IL6ST,AVPI1,FGFR4,XRCC6,MINK1,HAX1,KCTD20,RELL2,LTF,AMBRA1,SNCA,CCL19,CENPE,CHI3L1,CD44,CSF3
GO:BP	positive regulation of phosphate metabolic process	GO:0045937	6.30442e-05	4.20036	613	644	36	CAPRIN2,PARK7,DDX3X,TRIM6,DLG1,ADIPOQ,C3,NOS1,PPARGC1A,RHOA,SLC4A4,C5AR2,IGF1,IQGAP3,DAXX,BMP4,THPO,PPP1R16B,FMR1,DVL3,IL6ST,AVPI1,FGFR4,XRCC6,MINK1,HAX1,KCTD20,RELL2,LTF,AMBRA1,SNCA,CCL19,CENPE,CHI3L1,CD44,CSF3
GO:BP	ion transmembrane transport	GO:0034220	9.18412e-05	4.03696	624	644	36	PARK7,ABCD1,CHRNA2,GRIA3,KCNH1,ATP2B1,TRPM3,FHL1,DLG1,RRAD,SLC31A2,PDE4D,CORO1A,TRPM1,SLC4A4,VDAC1,ATP6V1E1,SLC8A1,RYR1,SLC46A1,ATP2A1,SLC39A8,SRI,CACNA1E,NEDD4,CAPN3,SLC1A3,SLC26A2,SCNN1G,SLC1A2,LRP2,SNCA,CCL19,KCNC1,SLC38A3,SLC39A3
GO:BP	generation of neurons	GO:0048699	0.00111894	2.95119	712	644	36	CTNNA1,MAPT,EPHA3,TBCD,CYFIP1,PPP3CA,NOS1,RHOA,LAMA1,TRPM1,WNT2,RIMS1,ASTN1,ROBO2,ETV1,BAG5,NUMBL,NEFL,FMR1,NCDN,LEF1,PPFIA2,ASPM,COL25A1,CYFIP2,NEDD4,CDK16,SYT4,GLDN,RND1,TCF12,LRP2,UCHL1,MYOC,DGKG,RASAL1
GO:BP	protein transport	GO:0015031	0.0167461	1.77609	853	644	36	PARK7,OS9,IPO4,ADIPOQ,INPP5K,BID,CENPF,PPP3CA,POU2F2,TMED2,IGF1,COL1A1,BMP4,NUP98,HSPA4,IL1RL1,SFRP1,TNPO1,LOC102284393,DDX39B,BNIP3L,RIC1,AIFM1,BCAS3,SNX3,NEDD4,FRMD8,FN1,MON2,CDK16,ARG2,LRP2,MYOM1,PREPL,SNX12,AP4B1
GO:BP	negative regulation of cellular protein metabolic process	GO:0032269	5.81998e-05	4.23508	585	644	35	PARK7,OS9,VIL1,DDX3X,OXR1,USP47,MAPT,PRMT3,ZMYND11,DLG1,ADIPOQ,INPP5K,PLAT,FOXM1,PDE4D,BMP4,BAG5,SFRP1,PPP1R16B,ATF3,LEF1,LMO3,IRAK3,RIC1,SYNCRIP,AGO3,IL1R2,CAPN3,LTF,UCHL1,SNCA,STEFIN-C,CD44,SNX12,SPI1
GO:BP	response to oxygen-containing compound	GO:1901700	0.00208258	2.6814	710	644	35	PARK7,CTNNA1,OXR1,ATP2B1,TRIM6,EPHA3,ADIPOQ,LALBA,INPP5K,PDE4D,RHOA,APTX,MAPK8,IGF1,COL1A1,RECQL5,SFRP1,DRD5,HTR1B,IRAK3,FFAR3,IL12RB2,FOS,IDO1,CDK16,PYCR1,LOC102281707,LOC102272075,ITGA4,SLC1A2,LTF,LOC102266649,SNCA,CCL19,HOMER2
GO:BP	oxidation-reduction process	GO:0055114	0.00350776	2.45497	733	644	35	PARK7,ABCD1,ALDH3A1,PYGM,ALDOB,DLD,PDHB,ADIPOQ,INPP5K,BID,NOS1,OGDH,PPARGC1A,DIO1,LOC102267436,LOC102287174,LOC102287641,LOC102272022,PTGS2,IGF1,HSD17B14,LOC102276897,SMOX,LOC102264512,AIFM1,ACAA1,PYCR1,LOC102281032,ETFA,LOC102272075,CDO1,STEAP4,SNCA,HSD3B7,PAM
GO:BP	positive regulation of phosphorylation	GO:0042327	9.08052e-05	4.04189	572	644	34	CAPRIN2,PARK7,DDX3X,TRIM6,DLG1,ADIPOQ,C3,NOS1,RHOA,SLC4A4,C5AR2,IGF1,IQGAP3,DAXX,BMP4,THPO,FMR1,DVL3,IL6ST,AVPI1,FGFR4,XRCC6,MINK1,HAX1,KCTD20,RELL2,LTF,AMBRA1,SNCA,CCL19,CENPE,CHI3L1,CD44,CSF3
GO:BP	regulation of hydrolase activity	GO:0051336	0.000200099	3.69876	596	644	34	PARK7,VIL1,ITGB1,MSH6,ALDOB,DDX3X,TBC1D2,USP47,EPHA3,BID,NOS1,ELMOD1,RHOA,RIMBP2,MAPK8,VCPKMT,IQGAP3,CHN2,PPP1R16B,LEF1,DVL3,GMIP,RIC1,AIFM1,BCAS3,TNNT3,CYFIP2,DNAJB1,ANGPTL4,LTF,SNCA,STEFIN-C,CD44,RASAL1
GO:BP	positive regulation of protein modification process	GO:0031401	0.00283312	2.54774	695	644	34	CAPRIN2,PARK7,DDX3X,TRIM6,DLG1,ADIPOQ,C3,NOS1,RHOA,C5AR2,IGF1,IQGAP3,DAXX,BMP4,THPO,PPP1R16B,FMR1,DVL3,MYB,IL6ST,AVPI1,FGFR4,XRCC6,MINK1,HAX1,RELL2,LTF,SNCA,CCL19,CDC20,CENPE,CHI3L1,CD44,CSF3
GO:BP	peptidyl-amino acid modification	GO:0018193	0.00772452	2.11213	744	644	34	CAPRIN2,PARK7,TSSK4,LIPT1,OXR1,MYLK2,PRMT3,TRIM6,CTCF,EPHA3,INPP5K,NOS1,PDE4D,MAPK8,VCPKMT,IGF1,SFRP1,LEF1,MYB,IL6ST,IL12RB2,FGFR4,CAPN3,RAB6A,HAX1,SUPT7L,SETDB1,SNCA,CHI3L1,CD44,NTRK2,SPI1,DHPS,CSF3
GO:BP	cytokine production	GO:0001816	4.43206e-06	5.35339	469	644	33	PARK7,ABCD1,DDX3X,TRIM6,DLG1,ADIPOQ,C3,POU2F2,PDE4D,LY9,C5AR2,IGF1,LUM,IL1RL1,GSDMD,CPTP,IL5RA,LEF1,IRAK3,TSPAN6,MAPKBP1,IRF4,FFAR3,IL12RB2,FRMD8,FN1,IDO1,IL1R2,LOC102281707,ARG2,LTF,HOMER2,CHI3L1
GO:BP	regulation of cellular localization	GO:0060341	0.000117822	3.92877	554	644	33	PARK7,OS9,VIL1,ITGB1,CCT4,MYLK2,MAPT,CCT3,EPHA3,DLG1,ADIPOQ,INPP5K,NOS1,NDC80,PDE4D,CORO1A,RYR1,BMP4,MEPCE,GNAI1,DVL3,BNIP3L,SRI,BCAS3,SNX3,DKC1,NEDD4,CDK16,CAPN3,SNCA,CCL19,PREPL,SNX12
GO:BP	macromolecule catabolic process	GO:0009057	0.0252741	1.59732	790	644	33	PARK7,OS9,PYGM,USP47,ERN2,VPS13A,BAG5,NTAN1,FMR1,IRAK3,BNIP3L,RIC1,AIFM1,USP1,RNF41,SNX3,DKC1,NEDD4,UBQLN4,SH3D19,SYNCRIP,AGO3,CAPN3,CTSB,CARHSP1,UBE2C,UCHL1,SNCA,CDC20,CD44,SNX12,PCBP2,TRIM9
GO:BP	mitotic cell cycle process	GO:1903047	1.40357e-06	5.85277	421	644	32	ITGB1,DDX3X,USP47,FHL1,POGZ,AAAS,BID,KIF11,FOXM1,CENPF,PPP3CA,KIF4A,CKAP2,NDC80,RHOA,NEK2,CIT,IGF1,IQGAP3,DCTN1,BMP4,MEPCE,RAD51C,GNAI1,BUB1,NCAPG,UBE2C,BUB1B,KIF20A,CDC20,CDCA8,CENPE
GO:BP	regulation of protein localization	GO:0032880	0.000231828	3.63483	549	644	32	PARK7,OS9,VIL1,ITGB1,CCT4,MAPT,CCT3,EPHA3,DLG1,ADIPOQ,INPP5K,NDC80,MAPK8,IGF1,BMP4,IL1RL1,SFRP1,MEPCE,LOC102284393,GNAI1,DVL3,BNIP3L,BCAS3,SNX3,DKC1,FRMD8,FN1,CDK16,ARG2,TRIM50,MYOM1,SNX12
GO:BP	regulation of cellular component movement	GO:0051270	0.0014051	2.85229	610	644	32	VIL1,ITGB1,CTNNA1,MYLK2,DLG1,ADIPOQ,PPP3CA,CHRD,PDE4D,CORO1A,RHOA,LAMA1,C5AR2,IGF1,COL1A1,BMP4,DCN,SFRP1,MITF,SMOC2,LEF1,ANGPT2,SRI,RNF41,BCAS3,LAMA3,FN1,LOC102281707,MINK1,LOC102275249,MYOC,CCL19
GO:BP	neuron differentiation	GO:0030182	0.00201035	2.69673	624	644	32	MAPT,EPHA3,TBCD,CYFIP1,PPP3CA,RHOA,LAMA1,TRPM1,WNT2,RIMS1,ROBO2,ETV1,BAG5,NUMBL,NEFL,FMR1,NCDN,PPFIA2,ASPM,COL25A1,CYFIP2,NEDD4,CDK16,SYT4,GLDN,RND1,TCF12,LRP2,UCHL1,MYOC,DGKG,RASAL1
GO:BP	regulation of cell cycle	GO:0051726	0.00243578	2.61336	632	644	32	DDX3X,USP47,FHL1,DLG1,SPAG5,BID,KIF11,FOXM1,CENPF,NDC80,RHOA,NEK2,CIT,IGF1,DCTN1,BMP4,SFRP1,PKHD1,MEPCE,SMOC2,RAD51C,GNAI1,DDX39B,ASPM,KLHL13,BUB1,UBE2C,LOC102275249,BUB1B,KIF20A,CDC20,CENPE
GO:BP	organonitrogen compound catabolic process	GO:1901565	0.0215081	1.6674	748	644	32	PARK7,ABCD1,OS9,USP47,XPNPEP1,VPS13A,BAG5,NTAN1,SMOX,MAT1A,TAT,IRAK3,BNIP3L,RIC1,USP1,RNF41,SNX3,NEDD4,UBQLN4,SH3D19,IDO1,CAPN3,CTSB,UBE2C,UCHL1,SNCA,CDC20,CD44,SNX12,PCBP2,AMT,TRIM9
GO:BP	regulation of cell adhesion	GO:0030155	2.41159e-06	5.6177	411	644	31	EPHA3,DLG1,ADIPOQ,PPP3CA,CHRD,CORO1A,RHOA,LAMA1,IGF1,COL1A1,BMP4,GPM6B,LEF1,NINJ1,ANGPT2,EGR3,BCAS3,MYB,IL6ST,LAMA3,FN1,IDO1,MINK1,ARG2,MDGA1,RND1,RELL2,PLA2G2F,MYOC,CD44,DHPS
GO:BP	positive regulation of protein phosphorylation	GO:0001934	0.00041526	3.38168	541	644	31	CAPRIN2,PARK7,DDX3X,TRIM6,DLG1,ADIPOQ,C3,NOS1,RHOA,C5AR2,IGF1,IQGAP3,DAXX,BMP4,THPO,FMR1,DVL3,IL6ST,AVPI1,FGFR4,XRCC6,MINK1,HAX1,RELL2,LTF,SNCA,CCL19,CENPE,CHI3L1,CD44,CSF3
GO:BP	DNA metabolic process	GO:0006259	0.000933865	3.02972	568	644	31	PARK7,MSH6,CCT4,USP47,CCT3,CTCF,ADIPOQ,TNFSF13,CHD1L,TOP2A,FOXM1,PPARGC1A,NEK2,APTX,RECQL5,FANCA,MCM8,SMOC2,MPV17,RAD51C,LEF1,CIZ1,AIFM1,USP1,DKC1,UBQLN4,ERCC8,FGFR4,XRCC6,UHRF1,SPI1
GO:BP	negative regulation of molecular function	GO:0044092	0.00175951	2.75461	591	644	31	PARK7,VIL1,DDX3X,USP47,MAPT,ADIPOQ,INPP5K,RRAD,PPP3CA,NOS1,NEK2,RIMBP2,MAPK8,VCPKMT,BMP4,DRD5,PKHD1,MEPCE,LEF1,GMIP,IRAK3,SRI,BCAS3,NEDD4,ANGPTL4,ITGA4,LTF,UCHL1,SNCA,STEFIN-C,CD44
GO:BP	negative regulation of multicellular organismal process	GO:0051241	0.0119283	1.92342	680	644	31	ABCD1,CTNNA1,ADIPOQ,PPP3CA,CHRD,PDE4D,RHOA,C5AR2,SOSTDC1,PI16,IGF1,IP6K1,BMP4,DCN,BAG5,IL1RL1,SFRP1,CPTP,LEF1,IRAK3,ANGPT2,SRI,MAPKBP1,ASPM,FN1,IDO1,IL1R2,HPN,LOC102281707,ARG2,HOMER2
GO:BP	microtubule cytoskeleton organization	GO:0000226	2.41159e-06	5.6177	389	644	30	ITGB1,MAPT,TUBGCP3,EPHA3,HAUS2,TBCD,DLG1,SPAG5,AAAS,KIF11,KIF18B,KIF4A,CKAP2,NDC80,RHOA,NEK2,FOXJ1,DCTN1,PKHD1,GNAI1,CCDC151,BCAS3,ASPM,C2CD3,CEP63,CCDC120,SNCA,KIF20A,CDC20,CENPE
GO:BP	regulation of cytokine production	GO:0001817	1.00757e-05	4.99673	418	644	30	PARK7,ABCD1,DDX3X,TRIM6,ADIPOQ,C3,POU2F2,PDE4D,LY9,C5AR2,IGF1,LUM,IL1RL1,GSDMD,CPTP,IL5RA,LEF1,IRAK3,TSPAN6,MAPKBP1,IRF4,FFAR3,FRMD8,FN1,IDO1,IL1R2,LOC102281707,ARG2,LTF,HOMER2
GO:BP	cell morphogenesis	GO:0000902	0.000374294	3.42679	512	644	30	VIL1,MAPT,TBCD,DLG1,CYFIP1,CAP2,PPP3CA,CORO1A,RHOA,RIMS1,ROBO2,AKAP2,FMNL2,NUMBL,LAMC3,LEF1,PPFIA2,COL25A1,CYFIP2,SH3D19,FN1,SYT4,HPN,ITGA4,LRP2,UCHL1,PALMD,MYOC,CD44,RASAL1
GO:BP	response to abiotic stimulus	GO:0009628	0.000687248	3.16289	531	644	30	MSH6,DDX3X,USP47,MAPT,TRPM3,PLAT,NOS1,TRPM1,MAPK8,RGR,PTGS2,IGF1,DAXX,SLC8A1,COL1A1,RYR1,SFRP1,UCP2,BNIP3L,USP1,NEDD4,FOS,ERCC8,CAPN3,XRCC6,STRA6,SLC1A2,AQP5,CHI3L1,SLC38A3
GO:BP	metal ion transport	GO:0030001	0.000976997	3.01011	543	644	30	KCNH1,ATP2B1,FHL1,DLG1,INPP5K,RRAD,PPP3CA,NOS1,SLC31A2,PDE4D,CORO1A,TRPM1,SLC4A4,SLC8A1,RYR1,ATP2A1,SLC39A8,SRI,CACNA1E,NEDD4,CAPN3,SLC11A2,SLC1A3,SCNN1G,LRP2,SNCA,CCL19,KCNT1,KCNC1,SLC39A3
GO:BP	positive regulation of intracellular signal transduction	GO:1902533	0.00127194	2.89553	552	644	30	PARK7,ITGB1,DDX3X,ADIPOQ,NOS1,RHOA,C5AR2,IGF1,IQGAP3,BMP4,DCN,THPO,DVL3,NEDD4,AVPI1,FGFR4,AGO3,RNF183,MINK1,S100A12,HAX1,SLC46A2,RELL2,LTF,LRP2,MYOC,CCL19,CHI3L1,CD44,CSF3
GO:BP	MAPK cascade	GO:0000165	4.91675e-05	4.30832	432	644	29	FGF13,ZMYND11,DLG1,ADIPOQ,INPP5K,FOXM1,C5AR2,MAPK8,IGF1,IQGAP3,BMP4,THPO,PKHD1,ATF3,LMO3,DVL3,IRAK3,RNF41,FN1,AVPI1,FGFR4,MINK1,RELL2,UCHL1,MEF2A,MYOC,CCL19,CHI3L1,CD44
GO:BP	signal transduction by protein phosphorylation	GO:0023014	5.52083e-05	4.258	435	644	29	FGF13,ZMYND11,DLG1,ADIPOQ,INPP5K,FOXM1,C5AR2,MAPK8,IGF1,IQGAP3,BMP4,THPO,PKHD1,ATF3,LMO3,DVL3,IRAK3,RNF41,FN1,AVPI1,FGFR4,MINK1,RELL2,UCHL1,MEF2A,MYOC,CCL19,CHI3L1,CD44
GO:BP	positive regulation of cell differentiation	GO:0045597	0.000864413	3.06328	512	644	29	MAPT,EPHA3,ADIPOQ,RHOA,FOXJ1,WNT2,RIMS1,ROBO2,IGF1,COL1A1,BMP4,SFRP1,THPO,NUMBL,LEF1,LMO3,EGR3,MYB,IL6ST,ASPM,FOS,SYT4,HAX1,LTF,TCF12,LRP2,MYOC,RASAL1,CSF3
GO:BP	cell activation	GO:0001775	0.00098979	3.00446	517	644	29	ZNF683,MSH6,IKZF1,DLG1,TNFSF13,POU2F2,CORO1A,LY9,ENPP3,IGF1,BMP4,IL1RL1,SFRP1,FANCA,LEF1,LOC102284393,RNF41,EGR3,MYB,IL6ST,IDO1,CAPN3,LOC102281707,ARG2,PLA2G2F,CCL19,CD44,SPI1,DHPS
GO:BP	regulation of response to external stimulus	GO:0032101	0.00122362	2.91235	524	644	29	PARK7,ABCD1,TRIM6,ADIPOQ,ENPP3,C5AR2,ROBO2,IGF1,IL1RL1,LOC102268348,FANCA,SMOC2,LOC102284393,IRAK3,TSPAN6,ANGPT2,MAPKBP1,FFAR3,IDO1,IL1R2,CAPN3,XRCC6,LOC102281707,ARG2,LTF,SNCA,FABP7,CCL19,PCBP2
GO:BP	immune system development	GO:0002520	0.00158083	2.80111	533	644	29	ZNF683,MSH6,LYAR,IKZF1,ADIPOQ,TNFSF13,CCNB2,TOP2A,POU2F2,LY9,MFAP5,RBM47,SPIB,BMP4,SFRP1,MITF,THPO,FANCA,LEF1,LOC102284393,IRAK3,RNF41,EGR3,MYB,FOS,IDO1,HAX1,SPI1,CSF3
GO:BP	chemical homeostasis	GO:0048878	0.00592939	2.22699	586	644	29	PARK7,ABCD1,DDX3X,ATP2B1,FHL1,ADIPOQ,INPP5K,PDE4D,CORO1A,TRPM1,SLC4A4,SLC8A1,RYR1,DCN,PKHD1,ATP2A1,SLC39A8,SRI,FFAR3,CDK16,CAPN3,ANGPTL4,STEAP4,SCNN1G,SNCA,MYOC,CCL19,HOMER2,DHPS
GO:BP	regulation of locomotion	GO:0040012	0.00634969	2.19725	589	644	29	VIL1,ITGB1,CTNNA1,ADIPOQ,PPP3CA,CHRD,CORO1A,RHOA,LAMA1,C5AR2,ROBO2,IGF1,COL1A1,BMP4,DCN,SFRP1,MITF,SMOC2,LEF1,ANGPT2,RNF41,BCAS3,LAMA3,FN1,LOC102281707,MINK1,LOC102275249,MYOC,CCL19
GO:BP	regulation of cellular component biogenesis	GO:0044087	0.00769009	2.11407	598	644	29	PARK7,VIL1,ATXN2L,DDX3X,MAPT,EPHA3,TBCD,DLG1,INPP5K,CYFIP1,BID,CORO1A,RHOA,RHOC,DCTN1,AMIGO2,BAG5,GPM6B,CPTP,FMR1,BCAS3,COLQ,DNAJB1,LRRC24,HAX1,SETDB1,SNCA,MYOC,CSF3
GO:BP	reproductive process	GO:0022414	0.0252374	1.59796	667	644	29	PARK7,TSSK4,CCT4,AGFG1,CCT3,DLG1,UBAP2L,ZMYND15,AAAS,TOP2A,WNT2,RIMS1,ROBO2,IGF1,BCL2L2,VPS13A,FANCA,DRD5,ARID1A,MCM8,RAD51C,LEF1,ASPM,CDK16,CTSB,STRA6,LRP2,CDC20,ARSA
GO:BP	reproduction	GO:0000003	0.0256146	1.59151	668	644	29	PARK7,TSSK4,CCT4,AGFG1,CCT3,DLG1,UBAP2L,ZMYND15,AAAS,TOP2A,WNT2,RIMS1,ROBO2,IGF1,BCL2L2,VPS13A,FANCA,DRD5,ARID1A,MCM8,RAD51C,LEF1,ASPM,CDK16,CTSB,STRA6,LRP2,CDC20,ARSA
GO:BP	regulation of cell cycle process	GO:0010564	1.17448e-05	4.93015	377	644	28	DDX3X,USP47,FHL1,SPAG5,BID,KIF11,FOXM1,CENPF,NDC80,RHOA,NEK2,CIT,IGF1,DCTN1,BMP4,SFRP1,PKHD1,MEPCE,RAD51C,GNAI1,KLHL13,BUB1,UBE2C,LOC102275249,BUB1B,KIF20A,CDC20,CENPE
GO:BP	positive regulation of organelle organization	GO:0010638	5.68425e-05	4.24533	412	644	28	VIL1,CALCOCO2,CCT4,MAPT,CCT3,DLG1,MIER1,CYFIP1,BID,NOS1,CORO1A,PPARGC1A,RHOA,NEK2,IGF1,DCTN1,DCN,FMR1,ZNF205,BCAS3,MYB,DKC1,HAX1,UBE2C,SETDB1,SNCA,MYOC,CSF3
GO:BP	leukocyte activation	GO:0045321	0.000311671	3.5063	456	644	28	ZNF683,MSH6,IKZF1,DLG1,TNFSF13,POU2F2,CORO1A,LY9,ENPP3,IGF1,BMP4,IL1RL1,SFRP1,FANCA,LEF1,LOC102284393,RNF41,EGR3,MYB,IL6ST,IDO1,LOC102281707,ARG2,PLA2G2F,CCL19,CD44,SPI1,DHPS
GO:BP	growth	GO:0040007	0.00055704	3.25411	473	644	28	CAPRIN2,VIL1,DDX3X,MORF4L2,USP47,MAPT,FHL1,CYFIP1,CCNB2,PDE4D,WNT2,RIMS1,PI16,IGF1,BMP4,SFRP1,LEF1,NINJ1,ASPM,CYFIP2,COLQ,CAPN3,SYT4,HPN,STRA6,SLC1A2,TAF8,RASAL1
GO:BP	neuron development	GO:0048666	0.00230742	2.63687	520	644	28	MAPT,EPHA3,TBCD,CYFIP1,PPP3CA,LAMA1,TRPM1,RIMS1,ROBO2,ETV1,BAG5,NUMBL,NEFL,FMR1,NCDN,PPFIA2,COL25A1,CYFIP2,NEDD4,CDK16,SYT4,GLDN,RND1,LRP2,UCHL1,MYOC,DGKG,RASAL1
GO:BP	regulation of catabolic process	GO:0009894	0.00400225	2.3977	541	644	28	PARK7,ABCD1,OS9,ITGB1,CALCOCO2,MAPT,SLC4A4,VDAC1,IGF1,DCN,BAG5,CPTP,FMR1,IRAK3,BNIP3L,RIC1,AIFM1,RNF41,SNX3,DKC1,NEDD4,UBQLN4,SH3D19,SYNCRIP,TPCN1,CARHSP1,SNCA,SNX12
GO:BP	regulation of cell motility	GO:2000145	0.00698281	2.15597	565	644	28	VIL1,ITGB1,CTNNA1,ADIPOQ,PPP3CA,CHRD,CORO1A,RHOA,LAMA1,C5AR2,IGF1,COL1A1,BMP4,DCN,SFRP1,MITF,SMOC2,LEF1,ANGPT2,RNF41,BCAS3,LAMA3,FN1,LOC102281707,MINK1,LOC102275249,MYOC,CCL19
GO:BP	regulation of anatomical structure morphogenesis	GO:0022603	0.00850118	2.07052	575	644	28	VIL1,ITGB1,MAPT,DLG1,ADIPOQ,PPP3CA,CORO1A,RHOA,WNT2,RIMS1,ROBO2,AKAP2,BMP4,DCN,PPP1R16B,FMNL2,SMOC2,DVL3,ANGPT2,PPFIA2,SH3D19,SYT4,HPN,PALMD,MYOC,CHI3L1,CD44,RASAL1
GO:BP	negative regulation of intracellular signal transduction	GO:1902532	2.91957e-06	5.53468	328	644	27	PARK7,DDX3X,USP47,ZMYND11,DLG1,ADIPOQ,INPP5K,BID,FOXM1,PDE4D,BMP4,BAG5,PKHD1,TRIM59,ATF3,LMO3,LOC102284393,IRAK3,TSPAN6,SRI,MAPKBP1,UCHL1,MYOC,HOMER2,DGKG,CD44,RASAL1
GO:BP	supramolecular fiber organization	GO:0097435	0.000208691	3.6805	420	644	27	VIL1,AGFG1,MAPT,TUBGCP3,TBCD,DLG1,INPP5K,CYFIP1,KIF18B,CKAP2,NEFM,CORO1A,RHOA,MFAP5,COL1A1,DCTN1,LUM,NEFL,SORBS2,CAPN3,HAX1,RND1,MEF2A,SNCA,MYOC,EFEMP2,CSF3
GO:BP	inorganic ion transmembrane transport	GO:0098660	0.000834136	3.07876	459	644	27	PARK7,KCNH1,ATP2B1,FHL1,DLG1,RRAD,SLC31A2,PDE4D,CORO1A,SLC4A4,ATP6V1E1,SLC8A1,RYR1,SLC46A1,ATP2A1,SLC39A8,SRI,CACNA1E,NEDD4,CAPN3,SLC1A3,SLC26A2,SCNN1G,SNCA,CCL19,KCNC1,SLC39A3
GO:BP	cation transmembrane transport	GO:0098655	0.00121247	2.91633	471	644	27	PARK7,KCNH1,ATP2B1,FHL1,DLG1,RRAD,SLC31A2,PDE4D,CORO1A,SLC4A4,ATP6V1E1,SLC8A1,RYR1,SLC46A1,ATP2A1,SLC39A8,SRI,CACNA1E,NEDD4,CAPN3,SLC1A3,SCNN1G,SNCA,CCL19,KCNC1,SLC38A3,SLC39A3
GO:BP	positive regulation of immune system process	GO:0002684	0.00201035	2.69673	488	644	27	PARK7,TRIM6,TNFSF13,C3,PDE4D,CORO1A,RHOA,ENPP3,C5AR2,IGF1,IL1RL1,THPO,LOC102268348,LEF1,IRAK3,EGR3,MYB,IL6ST,FFAR3,FOS,IDO1,XRCC6,LOC102281707,HAX1,CCL19,DHPS,CSF3
GO:BP	protein localization to organelle	GO:0033365	0.00230423	2.63747	493	644	27	PARK7,OS9,CCT4,IPO4,DDX3X,MAPT,CCT3,CTCF,DLG1,BID,PPP3CA,NDC80,COL1A1,BMP4,HSPA4,TNPO1,MEPCE,CIZ1,BNIP3L,AIFM1,DKC1,NEDD4,C2CD3,RAB6A,SUPT7L,BUB1B,TAF8
GO:BP	regulation of cell migration	GO:0030334	0.00669388	2.17432	535	644	27	VIL1,ITGB1,ADIPOQ,PPP3CA,CHRD,CORO1A,RHOA,LAMA1,C5AR2,IGF1,COL1A1,BMP4,DCN,SFRP1,MITF,SMOC2,LEF1,ANGPT2,RNF41,BCAS3,LAMA3,FN1,LOC102281707,MINK1,LOC102275249,MYOC,CCL19
GO:BP	carboxylic acid metabolic process	GO:0019752	0.00714038	2.14628	538	644	27	PARK7,ABCD1,TARS2,ALDOB,PDHB,ADIPOQ,DIO1,SLC4A4,PTGS2,IGF1,CAD,ENO2,AASDH,CRABP1,MAT1A,TAT,ACAA1,FGFR4,IDO1,PYCR1,ACSBG1,ETFA,ARG2,CD44,DHRS9,AMT,GLS2
GO:BP	oxoacid metabolic process	GO:0043436	0.0113905	1.94346	561	644	27	PARK7,ABCD1,TARS2,ALDOB,PDHB,ADIPOQ,DIO1,SLC4A4,PTGS2,IGF1,CAD,ENO2,AASDH,CRABP1,MAT1A,TAT,ACAA1,FGFR4,IDO1,PYCR1,ACSBG1,ETFA,ARG2,CD44,DHRS9,AMT,GLS2
GO:BP	cellular protein-containing complex assembly	GO:0034622	0.0124586	1.90453	566	644	27	VIL1,IPO4,ALDOB,MAPT,TRIM6,TUBGCP3,TBCD,DLG1,CYFIP1,POGZ,CORO1A,DAXX,DCTN1,NUP98,HSPA4,CPTP,LOC102283463,LOC102274064,DDX39B,CCDC151,AIFM1,AGO3,HAX1,UBE2C,SNCA,CENPE,CSF3
GO:BP	organic acid metabolic process	GO:0006082	0.0145452	1.83728	574	644	27	PARK7,ABCD1,TARS2,ALDOB,PDHB,ADIPOQ,DIO1,SLC4A4,PTGS2,IGF1,CAD,ENO2,AASDH,CRABP1,MAT1A,TAT,ACAA1,FGFR4,IDO1,PYCR1,ACSBG1,ETFA,ARG2,CD44,DHRS9,AMT,GLS2
GO:BP	tube development	GO:0035295	0.0186121	1.7302	588	644	27	ITGB1,DLG1,RHOA,LAMA1,FOXJ1,WNT2,SOSTDC1,ROBO2,BMP4,DCN,PPP1R16B,ARID1A,SMOC2,CBY1,LEF1,ANGPT2,EGR3,BCAS3,IL6ST,C2CD3,STRA6,ARG2,ANGPTL4,AMBRA1,LRP2,CHI3L1,SPI1
GO:BP	regulation of MAPK cascade	GO:0043408	0.000218399	3.66075	397	644	26	ZMYND11,DLG1,ADIPOQ,INPP5K,FOXM1,C5AR2,IGF1,IQGAP3,BMP4,THPO,PKHD1,ATF3,LMO3,DVL3,IRAK3,RNF41,FN1,AVPI1,FGFR4,MINK1,RELL2,UCHL1,MYOC,CCL19,CHI3L1,CD44
GO:BP	negative regulation of cellular component organization	GO:0051129	0.000479192	3.31949	418	644	26	VIL1,DDX3X,MAPT,EPHA3,TBCD,INPP5K,TOP2A,PPP3CA,CKAP2,NDC80,CORO1A,NEK2,BMP4,BAG5,CPTP,IRAK3,RNF41,BCAS3,UBQLN4,DNAJB1,BUB1,SNCA,BUB1B,MYOC,TMEM14A,SPI1
GO:BP	inorganic cation transmembrane transport	GO:0098662	0.000495076	3.30533	419	644	26	PARK7,KCNH1,ATP2B1,FHL1,DLG1,RRAD,SLC31A2,PDE4D,CORO1A,SLC4A4,ATP6V1E1,SLC8A1,RYR1,SLC46A1,ATP2A1,SLC39A8,SRI,CACNA1E,NEDD4,CAPN3,SLC1A3,SCNN1G,SNCA,CCL19,KCNC1,SLC39A3
GO:BP	cell-cell adhesion	GO:0098609	0.0015042	2.82269	452	644	26	ITGB1,CTNNA1,DLG1,ADIPOQ,CDH16,CORO1A,RHOA,ASTN1,ROBO2,IGF1,BMP4,CDH11,LEF1,EGR3,MYB,IL6ST,CYFIP2,IDO1,MINK1,ARG2,MDGA1,GLDN,ITGA4,PLA2G2F,CD44,DHPS
GO:BP	negative regulation of transcription by RNA polymerase II	GO:0000122	0.00466065	2.33155	492	644	26	APBB1,LYAR,CTCF,DLG1,MXD3,TGIF1,FOXM1,RECQL5,BMP4,MITF,ARID1A,MEPCE,KCNIP3,ATF3,LEF1,ZNF205,MYB,NEDD4,DNAJB1,PHF6,ZEB2,ETV5,MXI1,UHRF1,MEF2A,SPI1
GO:BP	positive regulation of cell population proliferation	GO:0008284	0.00634969	2.19725	505	644	26	DLG1,FOXM1,CHRD,CORO1A,WNT2,C5AR2,IGF1,IQGAP3,BMP4,SFRP1,THPO,PPP1R16B,NME1,PKHD1,HTR1B,LEF1,EGR3,IL6ST,ASPM,FN1,FGFR4,HPN,ITGA4,LTF,LRP2,DHPS
GO:BP	organelle assembly	GO:0070925	0.00650601	2.18669	506	644	26	VIL1,ATXN2L,AGFG1,DDX3X,HAUS2,UBAP2L,POGZ,AAAS,KIF11,KIF4A,CORO1A,RHOA,NEK2,FOXJ1,STK36,DCTN1,CBY1,CCDC151,ASPM,C2CD3,CAPN3,CEP63,AMBRA1,MEF2A,CDC20,CENPE
GO:BP	regulation of transferase activity	GO:0051338	0.00767735	2.11479	513	644	26	PARK7,CCT4,DDX3X,MAPT,DLG1,ADIPOQ,INPP5K,RHOA,NEK2,IGF1,IQGAP3,DAXX,BMP4,DVL3,IRAK3,DKC1,AVPI1,XRCC6,LTF,AMBRA1,UCHL1,SNCA,CCL19,CDC20,CENPE,CHI3L1
GO:BP	embryo development	GO:0009790	0.0271808	1.56574	581	644	26	ITGB1,DLG1,ADIPOQ,INPP5K,CCNB2,TOP2A,CHRD,NEK2,LAMA1,WNT2,IGF1,COL1A1,BMP4,ARID1A,CBY1,LEF1,C2CD3,LAMA3,FN1,LOC102274043,WDR74,STRA6,ITGA4,AMBRA1,LRP2,TAF8
GO:BP	epithelium development	GO:0060429	0.0465593	1.33199	618	644	26	VIL1,DLG1,ADIPOQ,RHOA,LAMA1,FOXJ1,WNT2,VDAC1,SOSTDC1,ROBO2,IQGAP3,BMP4,PPP1R16B,ARID1A,CBY1,LEF1,DVL3,IL6ST,S1PR3,C2CD3,CTSB,STRA6,ARG2,AMBRA1,LRP2,CD44
GO:BP	lymphocyte activation	GO:0046649	0.000254027	3.59512	377	644	25	ZNF683,MSH6,IKZF1,DLG1,TNFSF13,POU2F2,CORO1A,LY9,IGF1,BMP4,SFRP1,FANCA,LEF1,LOC102284393,RNF41,EGR3,MYB,IL6ST,IDO1,ARG2,PLA2G2F,CCL19,CD44,SPI1,DHPS
GO:BP	regulation of nervous system development	GO:0051960	0.00187411	2.72721	433	644	25	CTNNA1,MAPT,EPHA3,DLG1,PPP3CA,NOS1,RHOA,WNT2,RIMS1,ROBO2,AMIGO2,BAG5,NUMBL,FMR1,PPFIA2,ASPM,COLQ,LRRC24,SYT4,TCF12,LRP2,SNCA,CDC20,DGKG,RASAL1
GO:BP	regulation of cell development	GO:0060284	0.00273286	2.56338	446	644	25	CTNNA1,MAPT,EPHA3,ADIPOQ,PPP3CA,NOS1,RHOA,WNT2,RIMS1,PI16,ROBO2,IGF1,BMP4,BAG5,NUMBL,FMR1,PPFIA2,ASPM,S1PR3,SYT4,TCF12,LRP2,MYOC,DGKG,RASAL1
GO:BP	defense response to other organism	GO:0098542	0.00500775	2.30036	468	644	25	CALCOCO2,DDX3X,ZMYND11,TRIM6,CORO1A,LOC102268348,GSDMD,TRIM59,IRAK3,TSPAN6,OAS2,BNIP3L,MAPKBP1,SYNCRIP,LOC102267160,OASL,XRCC6,LOC102281707,ARG2,S100A12,LTF,LOC102275249,SNCA,PCBP2,LOC102279966
GO:BP	hematopoietic or lymphoid organ development	GO:0048534	0.0102548	1.98907	499	644	25	ZNF683,LYAR,IKZF1,ADIPOQ,CCNB2,TOP2A,POU2F2,LY9,MFAP5,RBM47,SPIB,BMP4,SFRP1,MITF,THPO,FANCA,LEF1,LOC102284393,RNF41,EGR3,MYB,FOS,HAX1,SPI1,CSF3
GO:BP	RNA processing	GO:0006396	0.0441917	1.35466	584	644	25	TFB1M,TXNL4A,LYAR,RNGTT,RRP1,ERN2,PPP3CA,TRIT1,MBNL1,MBNL3,BMP4,NUP98,ADAT1,TYW3,FMR1,DDX39B,WBP11,PNN,PRPF40B,DKC1,RBM26,AGO3,WDR74,UTP14A,RRP15
GO:BP	regulation of cellular response to stress	GO:0080135	0.00513714	2.28928	442	644	24	PARK7,ABCD1,OS9,OXR1,USP47,MAPT,ZMYND11,DLG1,BID,FOXM1,RECQL5,BAG5,FMR1,DVL3,DDX39B,USP1,UBQLN4,PYCR1,RNF183,MINK1,ARG2,RELL2,CCL19,CD44
GO:BP	hemopoiesis	GO:0030097	0.0109013	1.96252	474	644	24	ZNF683,LYAR,IKZF1,ADIPOQ,TOP2A,POU2F2,LY9,MFAP5,RBM47,SPIB,BMP4,SFRP1,MITF,THPO,FANCA,LEF1,LOC102284393,RNF41,EGR3,MYB,FOS,HAX1,SPI1,CSF3
GO:BP	cellular response to oxygen-containing compound	GO:1901701	0.0373934	1.42721	541	644	24	PARK7,CTNNA1,OXR1,ATP2B1,EPHA3,ADIPOQ,INPP5K,PDE4D,RHOA,MAPK8,IGF1,COL1A1,RECQL5,SFRP1,DRD5,HTR1B,FFAR3,FOS,CDK16,PYCR1,LOC102281707,ITGA4,LTF,LOC102266649
GO:BP	response to lipid	GO:0033993	0.000361176	3.44228	338	644	23	PARK7,TRIM6,EPHA3,LALBA,PDE4D,RHOA,MAPK8,DAXX,BMP4,SFRP1,ARID1A,LMO3,IRAK3,FFAR3,NEDD4,IL12RB2,IDO1,ACSBG1,LOC102281707,LOC102272075,LTF,SNCA,CCL19
GO:BP	regulation of establishment of protein localization	GO:0070201	0.000497641	3.30308	346	644	23	PARK7,OS9,CCT4,MAPT,CCT3,ADIPOQ,INPP5K,IGF1,BMP4,IL1RL1,SFRP1,LOC102284393,BNIP3L,BCAS3,SNX3,DKC1,FRMD8,FN1,CDK16,ARG2,TRIM50,MYOM1,SNX12
GO:BP	regulation of proteolysis	GO:0030162	0.00387868	2.41132	405	644	23	PARK7,OS9,VIL1,DDX3X,USP47,PLAT,BID,BAG5,LEF1,AIFM1,CYFIP2,UBQLN4,C2CD3,SH3D19,FGFR4,IL1R2,CAPN3,HPN,LTF,SNCA,STEFIN-C,CD44,SNX12
GO:BP	immune effector process	GO:0002252	0.00553297	2.25704	418	644	23	ZNF683,MSH6,ZMYND11,TRIM6,DLG1,TNFSF13,C3,POU2F2,CORO1A,LY9,ENPP3,LOC102268348,LEF1,LOC102284393,IRAK3,TSPAN6,OAS2,BNIP3L,MYB,FFAR3,OASL,LOC102281707,PCBP2
GO:BP	neuron projection development	GO:0031175	0.0119283	1.92342	450	644	23	MAPT,EPHA3,CYFIP1,PPP3CA,LAMA1,RIMS1,ROBO2,BAG5,NUMBL,NEFL,FMR1,NCDN,PPFIA2,COL25A1,CYFIP2,NEDD4,CDK16,SYT4,LRP2,UCHL1,MYOC,DGKG,RASAL1
GO:BP	regulation of cellular catabolic process	GO:0031329	0.0154262	1.81174	462	644	23	PARK7,ABCD1,OS9,CALCOCO2,MAPT,SLC4A4,VDAC1,IGF1,DCN,BAG5,CPTP,FMR1,BNIP3L,RIC1,AIFM1,RNF41,DKC1,UBQLN4,SH3D19,SYNCRIP,TPCN1,CARHSP1,SNCA
GO:BP	organelle fission	GO:0048285	0.000160566	3.79435	297	644	22	MAPT,POGZ,AAAS,KIF11,TOP2A,KIF4A,NDC80,RHOA,NEK2,IGF1,BMP4,DCN,FANCA,RAD51C,ASPM,BUB1,NCAPG,UBE2C,BUB1B,CDC20,CDCA8,CENPE
GO:BP	regulation of cell activation	GO:0050865	0.000436434	3.36008	319	644	22	ZNF683,DLG1,TNFSF13,CORO1A,ENPP3,IGF1,BMP4,IL1RL1,SFRP1,FANCA,LEF1,LOC102284393,RNF41,EGR3,MYB,IL6ST,IDO1,CAPN3,LOC102281707,ARG2,PLA2G2F,DHPS
GO:BP	negative regulation of catalytic activity	GO:0043086	0.00500775	2.30036	388	644	22	PARK7,VIL1,DDX3X,USP47,MAPT,ADIPOQ,INPP5K,NOS1,RIMBP2,VCPKMT,BMP4,DRD5,LEF1,GMIP,IRAK3,BCAS3,ANGPTL4,LTF,UCHL1,SNCA,STEFIN-C,CD44
GO:BP	regulation of kinase activity	GO:0043549	0.0200128	1.69869	448	644	22	PARK7,DDX3X,MAPT,DLG1,ADIPOQ,INPP5K,RHOA,IGF1,IQGAP3,DAXX,BMP4,DVL3,IRAK3,AVPI1,XRCC6,LTF,AMBRA1,UCHL1,SNCA,CCL19,CENPE,CHI3L1
GO:BP	multi-organism process	GO:0051704	0.0231619	1.63523	455	644	22	PARK7,TSSK4,CCT4,AGFG1,CCT3,UBAP2L,ZMYND15,AAAS,TOP2A,RIMS1,IGF1,FANCA,DRD5,ARID1A,MCM8,FMR1,RAD51C,ASPM,NEDD4,CDK16,CTSB,ARSA
GO:BP	actin filament-based process	GO:0030029	0.0276326	1.55858	464	644	22	VIL1,MYLK2,EPHA3,DLG1,INPP5K,CYFIP1,PDE4D,CORO1A,RHOA,GPM6B,FMNL2,SORBS2,SRI,BCAS3,CAPN3,MINK1,HAX1,RND1,MEF2A,ELMO1,MYOC,CSF3
GO:BP	response to cytokine	GO:0034097	0.0281705	1.55021	465	644	22	CALCOCO2,TRIM6,ADIPOQ,INPP5K,IL4R,CORO1A,RHOA,SFRP1,THPO,NUMBL,LEF1,IRAK3,IL6ST,IL12RB2,SYNCRIP,LOC102267160,IL1R2,HAX1,SNCA,CHI3L1,SPI1,CSF3
GO:BP	regulation of leukocyte activation	GO:0002694	0.000460874	3.33642	297	644	21	ZNF683,DLG1,TNFSF13,CORO1A,ENPP3,IGF1,BMP4,IL1RL1,SFRP1,FANCA,LEF1,LOC102284393,RNF41,EGR3,MYB,IL6ST,IDO1,LOC102281707,ARG2,PLA2G2F,DHPS
GO:BP	regulation of defense response	GO:0031347	0.00156669	2.80502	327	644	21	PARK7,ABCD1,TRIM6,ADIPOQ,ENPP3,IGF1,IL1RL1,LOC102268348,FANCA,LOC102284393,IRAK3,TSPAN6,MAPKBP1,FFAR3,IDO1,IL1R2,XRCC6,LOC102281707,ARG2,SNCA,PCBP2
GO:BP	positive regulation of transferase activity	GO:0051347	0.00201035	2.69673	334	644	21	CCT4,DDX3X,DLG1,ADIPOQ,RHOA,NEK2,IGF1,IQGAP3,DAXX,BMP4,DVL3,DKC1,AVPI1,XRCC6,LTF,AMBRA1,SNCA,CCL19,CDC20,CENPE,CHI3L1
GO:BP	regulation of cytoskeleton organization	GO:0051493	0.00273286	2.56338	343	644	21	VIL1,MAPT,EPHA3,TBCD,DLG1,INPP5K,CYFIP1,KIF11,CKAP2,CORO1A,RHOA,NEK2,DCTN1,GPM6B,PKHD1,GNAI1,BCAS3,HAX1,SNCA,MYOC,CSF3
GO:BP	negative regulation of protein modification process	GO:0031400	0.00475815	2.32256	360	644	21	PARK7,OXR1,MAPT,PRMT3,ZMYND11,DLG1,ADIPOQ,INPP5K,FOXM1,PDE4D,BMP4,BAG5,SFRP1,PPP1R16B,ATF3,LMO3,IRAK3,CAPN3,UCHL1,SNCA,SPI1
GO:BP	positive regulation of cell death	GO:0010942	0.00500775	2.30036	362	644	21	PARK7,ITGB1,APBB1,CTNNA1,DDX3X,MAPT,ADIPOQ,BID,TOP2A,FANK1,DAXX,BMP4,SFRP1,ATF3,BNIP3L,AIFM1,ZNF205,IDO1,RNF183,ITGA4,SNCA
GO:BP	response to nitrogen compound	GO:1901698	0.0401147	1.3967	456	644	21	OS9,PPP2R2A,CTNNA1,ATP2B1,ADIPOQ,INPP5K,PDE4D,IGF1,DAXX,COL1A1,RYR1,RECQL5,SFRP1,DRD5,HTR1B,IRAK3,FFAR3,ITGA4,SLC1A2,CCL19,HOMER2
GO:BP	negative regulation of transport	GO:0051051	2.50014e-05	4.60204	221	644	20	PARK7,OS9,EPHA3,ADIPOQ,INPP5K,RRAD,NOS1,CORO1A,SFRP1,LOC102284393,BEST3,SRI,SNX3,NEDD4,FN1,SYT4,ARG2,SNCA,TMEM14A,SNX12
GO:BP	nuclear division	GO:0000280	0.000280206	3.55252	264	644	20	POGZ,AAAS,KIF11,TOP2A,KIF4A,NDC80,RHOA,NEK2,IGF1,BMP4,FANCA,RAD51C,ASPM,BUB1,NCAPG,UBE2C,BUB1B,CDC20,CDCA8,CENPE
GO:BP	mitochondrion organization	GO:0007005	0.000896081	3.04765	289	644	20	PARK7,MAPT,BID,PPARGC1A,VDAC1,VPS13A,HSPA4,DCN,MPV17,LOC102274064,ATP2A1,BNIP3L,AIFM1,RNF41,ZNF205,RHOT1,AMBRA1,MEF2A,ADGRG6,TMEM14A
GO:BP	response to bacterium	GO:0009617	0.000933368	3.02995	290	644	20	VIL1,TRIM6,ADIPOQ,PDE4D,RHOA,MAPK8,GSDMD,IRAK3,MAPKBP1,SNX3,IL12RB2,LOC102267160,IDO1,LOC102281707,ARG2,LTF,LOC102275249,DGKB,SNCA,LOC102279966
GO:BP	regulation of mitotic cell cycle	GO:0007346	0.00140311	2.85291	300	644	20	DDX3X,USP47,FHL1,DLG1,BID,KIF11,CENPF,NDC80,NEK2,IGF1,DCTN1,BMP4,MEPCE,SMOC2,RAD51C,GNAI1,BUB1,UBE2C,BUB1B,CENPE
GO:BP	regulation of growth	GO:0040008	0.00304852	2.51591	321	644	20	CAPRIN2,VIL1,DDX3X,MORF4L2,USP47,MAPT,FHL1,CCNB2,WNT2,RIMS1,PI16,IGF1,BMP4,SFRP1,LEF1,COLQ,CAPN3,SYT4,HPN,RASAL1
GO:BP	response to organic cyclic compound	GO:0014070	0.00373795	2.42737	327	644	20	PARK7,PPP2R2A,CTNNA1,LALBA,INPP5K,PDE4D,DAXX,RYR1,RECQL5,BMP4,SFRP1,DRD5,ARID1A,HTR1B,LMO3,IRAK3,NEDD4,ACSBG1,LOC102272075,HOMER2
GO:BP	inflammatory response	GO:0006954	0.00400168	2.39776	329	644	20	PARK7,ABCD1,ADIPOQ,C3,IL4R,ENPP3,C5AR2,PTGS2,IGF1,IL1RL1,FANCA,IL5RA,LOC102284393,FFAR3,IDO1,IL1R2,LOC102281707,ORM1,SNCA,CHI3L1
GO:BP	response to hormone	GO:0009725	0.00422796	2.37387	331	644	20	PARK7,ATP2B1,ADIPOQ,LALBA,INPP5K,ROBO2,DAXX,BMP4,LOC102286123,SFRP1,ARID1A,LMO3,BCAS3,FFAR3,NEDD4,ACSBG1,CTSB,LRP2,SSTR2,CCL19
GO:BP	cellular response to growth factor stimulus	GO:0071363	0.00954614	2.02017	359	644	20	VIL1,INPP5K,NOS1,CHRD,CORO1A,WNT2,SOSTDC1,BMP4,DCN,SFRP1,KIAA1324L,SMOC2,LEF1,EGR3,CYFIP2,FOS,FGFR4,LRP2,CD44,NTRK2
GO:BP	response to growth factor	GO:0070848	0.0112965	1.94706	366	644	20	VIL1,INPP5K,NOS1,CHRD,CORO1A,WNT2,SOSTDC1,BMP4,DCN,SFRP1,KIAA1324L,SMOC2,LEF1,EGR3,CYFIP2,FOS,FGFR4,LRP2,CD44,NTRK2
GO:BP	apoptotic signaling pathway	GO:0097190	0.0126199	1.89894	371	644	20	PARK7,MSH6,CTNNA1,DDX3X,USP47,ZMYND11,BID,IGF1,BCL2L2,BAG5,SFRP1,ATF3,ATP2A1,AIFM1,RNF41,ZNF205,RNF183,RHOT1,TMEM14A,CD44
GO:BP	ion homeostasis	GO:0050801	0.0230055	1.63817	398	644	20	ABCD1,ATP2B1,FHL1,PDE4D,CORO1A,TRPM1,SLC4A4,SLC8A1,RYR1,DCN,PKHD1,ATP2A1,SLC39A8,SRI,CAPN3,STEAP4,SCNN1G,SNCA,MYOC,CCL19
GO:BP	regulation of protein kinase activity	GO:0045859	0.0283577	1.54733	408	644	20	PARK7,DDX3X,DLG1,ADIPOQ,INPP5K,RHOA,IGF1,IQGAP3,DAXX,BMP4,DVL3,IRAK3,AVPI1,XRCC6,LTF,UCHL1,SNCA,CCL19,CENPE,CHI3L1
GO:BP	multi-organism reproductive process	GO:0044703	0.0497361	1.30333	440	644	20	PARK7,TSSK4,CCT4,AGFG1,CCT3,UBAP2L,ZMYND15,AAAS,TOP2A,RIMS1,IGF1,FANCA,DRD5,ARID1A,MCM8,RAD51C,ASPM,CDK16,CTSB,ARSA
GO:BP	cell division	GO:0051301	5.04106e-05	4.29748	212	644	19	SPAG5,KIF18B,TOP2A,KIF4A,CKAP2,NDC80,RHOA,CIT,ORC6,NUMBL,LEF1,GNAI1,ASPM,KLHL13,INSC,LOC102275249,KIF20A,CDC20,CDCA8
GO:BP	cell surface receptor signaling pathway involved in cell-cell signaling	GO:1905114	0.00239283	2.62109	290	644	19	CAPRIN2,DDX3X,USP47,PPP3CA,WNT2,SOSTDC1,COL1A1,BMP4,DKK2,SFRP1,MITF,CBY1,LEF1,DVL3,ASPM,SNX3,MYOC,SULF2,PFDN5
GO:BP	developmental growth	GO:0048589	0.00770506	2.11322	325	644	19	VIL1,MAPT,CYFIP1,PDE4D,WNT2,RIMS1,PI16,IGF1,BMP4,NINJ1,ASPM,CYFIP2,COLQ,CAPN3,SYT4,STRA6,SLC1A2,TAF8,RASAL1
GO:BP	muscle structure development	GO:0061061	0.00795657	2.09927	326	644	19	MYLK2,FHL1,PPP3CA,WNT2,SOSTDC1,PI16,MBNL3,IGF1,BMP4,ARID1A,CBY1,ATF3,LEF1,FOS,CAPN3,STRA6,LRP2,UCHL1,MEF2A
GO:BP	regulation of cellular protein localization	GO:1903827	0.0087994	2.05555	330	644	19	PARK7,OS9,VIL1,ITGB1,CCT4,MAPT,CCT3,EPHA3,DLG1,ADIPOQ,INPP5K,NDC80,BMP4,MEPCE,GNAI1,DVL3,BNIP3L,BCAS3,DKC1
GO:BP	positive regulation of apoptotic process	GO:0043065	0.0111788	1.9516	339	644	19	PARK7,ITGB1,APBB1,CTNNA1,DDX3X,ADIPOQ,BID,TOP2A,FANK1,BMP4,SFRP1,ATF3,BNIP3L,AIFM1,ZNF205,IDO1,RNF183,ITGA4,SNCA
GO:BP	regulation of peptide transport	GO:0090087	0.0114718	1.94037	340	644	19	PARK7,OS9,ADIPOQ,INPP5K,IGF1,BMP4,IL1RL1,SFRP1,LOC102284393,BNIP3L,BCAS3,SNX3,FFAR3,FRMD8,FN1,CDK16,ARG2,MYOM1,SNX12
GO:BP	positive regulation of programmed cell death	GO:0043068	0.0120776	1.91802	342	644	19	PARK7,ITGB1,APBB1,CTNNA1,DDX3X,ADIPOQ,BID,TOP2A,FANK1,BMP4,SFRP1,ATF3,BNIP3L,AIFM1,ZNF205,IDO1,RNF183,ITGA4,SNCA
GO:BP	membrane organization	GO:0061024	0.0188565	1.72454	361	644	19	ABCD1,DLG1,BID,CORO1A,RHOA,DCTN1,HSPA4,CPTP,GULP1,ZNF205,SNX3,COLQ,GLDN,RHOT1,SNCA,ELMO1,KIF20A,MYOC,TMEM14A
GO:BP	regulation of neurogenesis	GO:0050767	0.0229966	1.63834	370	644	19	CTNNA1,MAPT,EPHA3,PPP3CA,NOS1,RHOA,WNT2,RIMS1,ROBO2,BAG5,NUMBL,FMR1,PPFIA2,ASPM,SYT4,TCF12,LRP2,DGKG,RASAL1
GO:BP	regulation of DNA metabolic process	GO:0051052	0.000508294	3.29388	232	644	18	MSH6,CCT4,CCT3,ADIPOQ,TNFSF13,FOXM1,PPARGC1A,NEK2,RECQL5,SMOC2,MPV17,CIZ1,AIFM1,USP1,DKC1,UBQLN4,FGFR4,SPI1
GO:BP	regulation of chromosome organization	GO:0033044	0.000729286	3.1371	239	644	18	PARK7,CCT4,CCT3,CTCF,MIER1,TOP2A,NOS1,NDC80,NEK2,FMR1,MYB,DKC1,BUB1,SETDB1,SNCA,BUB1B,CENPE,SPI1
GO:BP	cellular component disassembly	GO:0022411	0.000767474	3.11494	240	644	18	VIL1,CALCOCO2,ERN2,SMARCD1,KIF18B,TOP2A,CKAP2,VDAC1,DCTN1,ARID1A,IRAK3,BNIP3L,AIFM1,RNF41,UBQLN4,FGFR4,HPN,AMBRA1
GO:BP	regulation of transmembrane transport	GO:0034762	0.000931214	3.03095	244	644	18	PARK7,KCNH1,FHL1,DLG1,ADIPOQ,INPP5K,C3,RRAD,PDE4D,CORO1A,IGF1,SRI,NEDD4,CAPN3,SLC1A2,MEF2A,SNCA,KCNC1
GO:BP	regulation of lymphocyte activation	GO:0051249	0.00111228	2.95379	248	644	18	ZNF683,DLG1,TNFSF13,CORO1A,IGF1,BMP4,SFRP1,FANCA,LEF1,LOC102284393,RNF41,EGR3,MYB,IL6ST,IDO1,ARG2,PLA2G2F,DHPS
GO:BP	divalent metal ion transport	GO:0070838	0.00180621	2.74323	259	644	18	ATP2B1,INPP5K,RRAD,PPP3CA,NOS1,PDE4D,CORO1A,TRPM1,SLC8A1,RYR1,ATP2A1,SLC39A8,SRI,CACNA1E,CAPN3,SNCA,CCL19,SLC39A3
GO:BP	divalent inorganic cation transport	GO:0072511	0.00196378	2.70691	261	644	18	ATP2B1,INPP5K,RRAD,PPP3CA,NOS1,PDE4D,CORO1A,TRPM1,SLC8A1,RYR1,ATP2A1,SLC39A8,SRI,CACNA1E,CAPN3,SNCA,CCL19,SLC39A3
GO:BP	positive regulation of hydrolase activity	GO:0051345	0.0157471	1.8028	326	644	18	ITGB1,MSH6,ALDOB,DDX3X,TBC1D2,BID,ELMOD1,RHOA,MAPK8,CHN2,DVL3,RIC1,AIFM1,BCAS3,TNNT3,CYFIP2,DNAJB1,SNCA
GO:BP	regulation of protein transport	GO:0051223	0.0157471	1.8028	326	644	18	PARK7,OS9,ADIPOQ,INPP5K,IGF1,BMP4,IL1RL1,SFRP1,LOC102284393,BNIP3L,BCAS3,SNX3,FRMD8,FN1,CDK16,ARG2,MYOM1,SNX12
GO:BP	cell junction organization	GO:0034330	0.0161937	1.79065	327	644	18	CTNNA1,MAPT,EPHA3,DLG1,RHOA,RHOC,DCTN1,AMIGO2,GPM6B,NUMBL,PPFIA2,BCAS3,COLQ,LRRC24,MDGA1,SNCA,MYOC,CDC20
GO:BP	cellular component morphogenesis	GO:0032989	0.0297004	1.52724	355	644	18	VIL1,AGFG1,MAPT,CYFIP1,PPP3CA,RIMS1,ROBO2,NUMBL,PPFIA2,COL25A1,CYFIP2,CAPN3,SYT4,LRP2,UCHL1,MEF2A,CD44,RASAL1
GO:BP	negative regulation of response to external stimulus	GO:0032102	0.000729286	3.1371	217	644	17	ABCD1,ADIPOQ,ENPP3,C5AR2,ROBO2,IGF1,LOC102268348,LOC102284393,IRAK3,TSPAN6,ANGPT2,MAPKBP1,IL1R2,ARG2,LTF,FABP7,PCBP2
GO:BP	regulation of cell-cell adhesion	GO:0022407	0.0016483	2.78296	234	644	17	DLG1,ADIPOQ,CORO1A,RHOA,IGF1,BMP4,LEF1,EGR3,MYB,IL6ST,IDO1,MINK1,ARG2,MDGA1,PLA2G2F,CD44,DHPS
GO:BP	regulation of cell morphogenesis	GO:0022604	0.00197214	2.70506	238	644	17	VIL1,MAPT,DLG1,PPP3CA,CORO1A,RIMS1,ROBO2,AKAP2,FMNL2,PPFIA2,SH3D19,SYT4,HPN,PALMD,MYOC,CD44,RASAL1
GO:BP	negative regulation of organelle organization	GO:0010639	0.00340855	2.46743	251	644	17	VIL1,MAPT,TBCD,INPP5K,TOP2A,CKAP2,NDC80,CORO1A,NEK2,BMP4,RNF41,BUB1,SNCA,BUB1B,MYOC,TMEM14A,SPI1
GO:BP	Wnt signaling pathway	GO:0016055	0.00350776	2.45497	252	644	17	CAPRIN2,DDX3X,USP47,WNT2,SOSTDC1,COL1A1,DKK2,SFRP1,MITF,CBY1,LEF1,DVL3,ASPM,SNX3,MYOC,SULF2,PFDN5
GO:BP	cell-cell signaling by wnt	GO:0198738	0.00406113	2.39135	256	644	17	CAPRIN2,DDX3X,USP47,WNT2,SOSTDC1,COL1A1,DKK2,SFRP1,MITF,CBY1,LEF1,DVL3,ASPM,SNX3,MYOC,SULF2,PFDN5
GO:BP	T cell activation	GO:0042110	0.00565008	2.24795	265	644	17	ZNF683,DLG1,CORO1A,LY9,IGF1,BMP4,FANCA,LEF1,EGR3,MYB,IL6ST,IDO1,ARG2,PLA2G2F,CCL19,CD44,DHPS
GO:BP	positive regulation of cytokine production	GO:0001819	0.00830745	2.08053	277	644	17	PARK7,DDX3X,TRIM6,ADIPOQ,C3,POU2F2,PDE4D,LY9,LUM,IL1RL1,GSDMD,TSPAN6,IRF4,FFAR3,FRMD8,IDO1,LOC102281707
GO:BP	regulation of ion transport	GO:0043269	0.0102548	1.98907	284	644	17	PARK7,KCNH1,FHL1,DLG1,INPP5K,RRAD,NOS1,PDE4D,CORO1A,BEST3,SRI,NEDD4,CAPN3,FXYD5,SNCA,KCNC1,FXYD1
GO:BP	positive regulation of kinase activity	GO:0033674	0.0108584	1.96423	286	644	17	DDX3X,DLG1,ADIPOQ,RHOA,IGF1,IQGAP3,DAXX,BMP4,DVL3,AVPI1,XRCC6,LTF,AMBRA1,SNCA,CCL19,CENPE,CHI3L1
GO:BP	organelle localization	GO:0051640	0.0142843	1.84514	296	644	17	ITGB1,MAPT,DLG1,SPAG5,CENPF,NDC80,DCTN1,NEFL,ATP2A1,PPFIA2,ASPM,RHOT1,UCHL1,MEF2A,CDCA8,CENPE,KXD1
GO:BP	leukocyte differentiation	GO:0002521	0.0151969	1.81825	298	644	17	ZNF683,IKZF1,ADIPOQ,POU2F2,LY9,SPIB,BMP4,SFRP1,MITF,FANCA,LEF1,RNF41,EGR3,MYB,FOS,HAX1,SPI1
GO:BP	positive regulation of cellular component biogenesis	GO:0044089	0.0340933	1.46733	333	644	17	PARK7,VIL1,MAPT,DLG1,CYFIP1,BID,CORO1A,RHOA,RHOC,DCTN1,AMIGO2,BCAS3,LRRC24,SETDB1,SNCA,MYOC,CSF3
GO:BP	mitotic nuclear division	GO:0140014	0.000329549	3.48208	182	644	16	POGZ,AAAS,KIF11,KIF4A,NDC80,RHOA,NEK2,IGF1,BMP4,BUB1,NCAPG,UBE2C,BUB1B,CDC20,CDCA8,CENPE
GO:BP	leukocyte cell-cell adhesion	GO:0007159	0.000878941	3.05604	199	644	16	ITGB1,DLG1,CORO1A,RHOA,IGF1,BMP4,LEF1,EGR3,MYB,IL6ST,IDO1,ARG2,ITGA4,PLA2G2F,CD44,DHPS
GO:BP	muscle tissue development	GO:0060537	0.00119591	2.9223	205	644	16	MYLK2,DLG1,PPP3CA,PPARGC1A,WNT2,PI16,IGF1,BMP4,ARID1A,CBY1,ATF3,LEF1,FOS,STRA6,LRP2,MEF2A
GO:BP	chromosome segregation	GO:0007059	0.00264473	2.57762	222	644	16	DDX3X,SPAG5,POGZ,TOP2A,CENPF,KIF4A,NDC80,NEK2,RECQL5,RAD51C,BUB1,NCAPG,BUB1B,CDC20,CDCA8,CENPE
GO:BP	calcium ion transport	GO:0006816	0.00417061	2.3798	233	644	16	ATP2B1,INPP5K,RRAD,PPP3CA,NOS1,PDE4D,CORO1A,TRPM1,SLC8A1,RYR1,ATP2A1,SRI,CACNA1E,CAPN3,SNCA,CCL19
GO:BP	regulation of system process	GO:0044057	0.00506618	2.29532	238	644	16	MYLK2,DLG1,ADIPOQ,INPP5K,PPP3CA,NOS1,PDE4D,PI16,IGF1,SLC8A1,FMR1,ATP2A1,SRI,TNNT3,FFAR3,MEF2A
GO:BP	cell cycle phase transition	GO:0044770	0.00679891	2.16756	246	644	16	DDX3X,USP47,FHL1,BID,FOXM1,CENPF,PPP3CA,NDC80,IQGAP3,MEPCE,RAD51C,BUB1,UBE2C,LOC102275249,BUB1B,CENPE
GO:BP	positive regulation of cell development	GO:0010720	0.0075798	2.12034	249	644	16	MAPT,EPHA3,ADIPOQ,RHOA,WNT2,RIMS1,ROBO2,IGF1,BMP4,NUMBL,ASPM,SYT4,TCF12,LRP2,MYOC,RASAL1
GO:BP	positive regulation of protein kinase activity	GO:0045860	0.00996062	2.00171	258	644	16	DDX3X,DLG1,ADIPOQ,RHOA,IGF1,IQGAP3,DAXX,BMP4,DVL3,AVPI1,XRCC6,LTF,SNCA,CCL19,CENPE,CHI3L1
GO:BP	behavior	GO:0007610	0.0164073	1.78496	275	644	16	PARK7,OXR1,MAPT,AAAS,ASTN1,VDAC1,DCTN1,VPS13A,NTAN1,DRD5,HTR1B,IDO1,STRA6,SLC1A2,UCHL1,HOMER2
GO:BP	monocarboxylic acid metabolic process	GO:0032787	0.0388095	1.41106	311	644	16	PARK7,ABCD1,ALDOB,PDHB,ADIPOQ,SLC4A4,PTGS2,IGF1,ENO2,CRABP1,ACAA1,FGFR4,IDO1,ACSBG1,ETFA,DHRS9
GO:BP	head development	GO:0060322	0.0441917	1.35466	318	644	16	CENPF,CHRD,WNT2,ROBO2,COL1A1,STK36,BMP4,ARID1A,NUMBL,LEF1,ASPM,C2CD3,STRA6,SLC1A2,LRP2,FABP7
GO:BP	negative regulation of cytokine production	GO:0001818	0.000163891	3.78544	152	644	15	ABCD1,ADIPOQ,C5AR2,IGF1,IL1RL1,CPTP,LEF1,IRAK3,MAPKBP1,FN1,IDO1,IL1R2,LOC102281707,ARG2,HOMER2
GO:BP	maintenance of location	GO:0051235	0.0018597	2.73056	192	644	15	PARK7,OS9,C3,PDE4D,CORO1A,RYR1,CIZ1,ATP2A1,SRI,ASPM,CAPN3,SUPT7L,SNCA,CCL19,TAF8
GO:BP	regulation of membrane potential	GO:0042391	0.00203258	2.69195	194	644	15	PARK7,ABCD1,MAPT,FHL1,DLG1,BID,PPP3CA,SLC4A4,DCN,FMR1,SLC39A8,FFAR3,NEDD4,PYCR1,MYOC
GO:BP	negative regulation of hydrolase activity	GO:0051346	0.00389995	2.40894	208	644	15	PARK7,VIL1,DDX3X,USP47,NOS1,RIMBP2,VCPKMT,LEF1,GMIP,BCAS3,ANGPTL4,LTF,SNCA,STEFIN-C,CD44
GO:BP	mitotic cell cycle phase transition	GO:0044772	0.00500775	2.30036	214	644	15	DDX3X,USP47,FHL1,BID,FOXM1,CENPF,PPP3CA,NDC80,IQGAP3,MEPCE,RAD51C,BUB1,UBE2C,BUB1B,CENPE
GO:BP	regulation of hemopoiesis	GO:1903706	0.00630211	2.20051	220	644	15	ZNF683,ADIPOQ,BMP4,SFRP1,MITF,THPO,FANCA,LEF1,RNF41,EGR3,MYB,FOS,HAX1,SPI1,CSF3
GO:BP	regulation of binding	GO:0051098	0.0080338	2.09508	227	644	15	CAPRIN2,PARK7,TRIM6,ADIPOQ,PPP3CA,NEK2,MAPK8,IGF1,BMP4,NME1,MEPCE,FMR1,LEF1,ITGA4,CSF3
GO:BP	positive regulation of nervous system development	GO:0051962	0.00957483	2.01887	232	644	15	MAPT,EPHA3,RHOA,WNT2,RIMS1,ROBO2,AMIGO2,NUMBL,ASPM,LRRC24,SYT4,TCF12,LRP2,CDC20,RASAL1
GO:BP	regulation of actin filament-based process	GO:0032970	0.00983085	2.00741	233	644	15	VIL1,MYLK2,EPHA3,DLG1,INPP5K,CYFIP1,PDE4D,CORO1A,RHOA,GPM6B,SRI,BCAS3,HAX1,MYOC,CSF3
GO:BP	cell growth	GO:0016049	0.0112231	1.94989	237	644	15	CAPRIN2,DDX3X,USP47,MAPT,FHL1,CYFIP1,RIMS1,PI16,IGF1,SFRP1,LEF1,CYFIP2,SYT4,HPN,RASAL1
GO:BP	symbiotic process	GO:0044403	0.0115871	1.93603	238	644	15	DDX3X,TRIM6,INPP5K,TOP2A,TRIM59,FMR1,LEF1,DDX39B,SNX3,NEDD4,FN1,HPN,CTSB,LTF,PCBP2
GO:BP	negative regulation of immune system process	GO:0002683	0.0129076	1.88915	242	644	15	DLG1,ADIPOQ,ENPP3,C5AR2,BMP4,IL1RL1,SFRP1,LOC102268348,LOC102284393,IRAK3,TSPAN6,IDO1,ARG2,PLA2G2F,PCBP2
GO:BP	positive regulation of cell adhesion	GO:0045785	0.0134211	1.87221	243	644	15	PPP3CA,CHRD,CORO1A,RHOA,IGF1,LEF1,NINJ1,EGR3,MYB,IL6ST,FN1,RELL2,MYOC,CD44,DHPS
GO:BP	regulation of protein-containing complex assembly	GO:0043254	0.0222227	1.6532	261	644	15	PARK7,VIL1,DDX3X,MAPT,TBCD,DLG1,CYFIP1,BID,CORO1A,RHOC,DCTN1,CPTP,HAX1,SNCA,CSF3
GO:BP	cellular response to hormone stimulus	GO:0032870	0.0354953	1.44983	280	644	15	PARK7,ATP2B1,ADIPOQ,INPP5K,ROBO2,DAXX,BMP4,SFRP1,ARID1A,LMO3,BCAS3,FFAR3,NEDD4,CTSB,SSTR2
GO:BP	plasma membrane bounded cell projection morphogenesis	GO:0120039	0.0453365	1.34355	292	644	15	VIL1,MAPT,CYFIP1,PPP3CA,RIMS1,ROBO2,NUMBL,PPFIA2,COL25A1,CYFIP2,SYT4,LRP2,UCHL1,CD44,RASAL1
GO:BP	cell projection morphogenesis	GO:0048858	0.0453365	1.34355	292	644	15	VIL1,MAPT,CYFIP1,PPP3CA,RIMS1,ROBO2,NUMBL,PPFIA2,COL25A1,CYFIP2,SYT4,LRP2,UCHL1,CD44,RASAL1
GO:BP	maintenance of location in cell	GO:0051651	5.76545e-05	4.23917	121	644	14	PARK7,OS9,PDE4D,CORO1A,RYR1,CIZ1,ATP2A1,SRI,ASPM,CAPN3,SUPT7L,SNCA,CCL19,TAF8
GO:BP	ERK1 and ERK2 cascade	GO:0070371	0.00128278	2.89185	164	644	14	DLG1,ADIPOQ,C5AR2,IGF1,IQGAP3,THPO,PKHD1,ATF3,LMO3,FN1,FGFR4,CCL19,CHI3L1,CD44
GO:BP	negative regulation of proteolysis	GO:0045861	0.00208258	2.6814	173	644	14	PARK7,OS9,VIL1,DDX3X,USP47,PLAT,BAG5,LEF1,IL1R2,LTF,SNCA,STEFIN-C,CD44,SNX12
GO:BP	regulation of leukocyte cell-cell adhesion	GO:1903037	0.00208258	2.6814	173	644	14	DLG1,CORO1A,RHOA,IGF1,BMP4,LEF1,EGR3,MYB,IL6ST,IDO1,ARG2,PLA2G2F,CD44,DHPS
GO:BP	regulation of T cell activation	GO:0050863	0.00350333	2.45552	183	644	14	ZNF683,DLG1,CORO1A,IGF1,BMP4,FANCA,LEF1,EGR3,MYB,IL6ST,IDO1,ARG2,PLA2G2F,DHPS
GO:BP	canonical Wnt signaling pathway	GO:0060070	0.00362902	2.44021	184	644	14	CAPRIN2,DDX3X,USP47,WNT2,SOSTDC1,COL1A1,DKK2,SFRP1,MITF,CBY1,LEF1,DVL3,ASPM,PFDN5
GO:BP	negative regulation of catabolic process	GO:0009895	0.00587751	2.23081	195	644	14	PARK7,OS9,BAG5,CPTP,FMR1,IRAK3,RIC1,RNF41,SNX3,DKC1,UBQLN4,SYNCRIP,SNCA,SNX12
GO:BP	muscle system process	GO:0003012	0.00587751	2.23081	195	644	14	MYLK2,DLG1,PPP3CA,NOS1,PDE4D,PI16,IGF1,ATP2A1,SRI,TNNT3,ARG2,MEF2A,MYOC,MYOM1
GO:BP	cell-substrate adhesion	GO:0031589	0.0105673	1.97604	211	644	14	ITGB1,EPHA3,CORO1A,RHOA,COL1A1,GPM6B,NINJ1,ANGPT2,BCAS3,FN1,MINK1,ITGA4,RELL2,MYOC
GO:BP	blood circulation	GO:0008015	0.0186121	1.7302	229	644	14	DLG1,ADIPOQ,NOS1,PDE4D,PTGS2,SLC8A1,DRD5,HTR1B,SRI,FFAR3,LOC102266649,ENPEP,MEF2A,CPA3
GO:BP	regulation of supramolecular fiber organization	GO:1902903	0.0214283	1.66901	234	644	14	VIL1,MAPT,TBCD,DLG1,INPP5K,CYFIP1,CKAP2,CORO1A,RHOA,DCTN1,HAX1,SNCA,MYOC,CSF3
GO:BP	microtubule-based movement	GO:0007018	0.0246636	1.60794	239	644	14	TSSK4,KIF11,KIF18B,KIF4A,STK36,DCTN1,VPS13A,NEFL,CCDC151,KIF15,RHOT1,UCHL1,KIF20A,CENPE
GO:BP	circulatory system process	GO:0003013	0.0292359	1.53408	246	644	14	DLG1,ADIPOQ,NOS1,PDE4D,PTGS2,SLC8A1,DRD5,HTR1B,SRI,FFAR3,LOC102266649,ENPEP,MEF2A,CPA3
GO:BP	epithelial cell proliferation	GO:0050673	0.0328733	1.48316	250	644	14	DLG1,WNT2,C5AR2,IGF1,IQGAP3,BCL2L2,BMP4,FGL1,SFRP1,PPP1R16B,NME1,EGR3,HPN,ITGA4
GO:BP	trans-synaptic signaling	GO:0099537	0.0343256	1.46438	252	644	14	PARK7,MYLK2,ADIPOQ,PLAT,PPP3CA,NOS1,VDAC1,DRD5,HTR1B,EGR3,DGKB,SNCA,PREPL,CDC20
GO:BP	cellular response to lipid	GO:0071396	0.0373364	1.42787	255	644	14	PARK7,EPHA3,PDE4D,RHOA,MAPK8,DAXX,BMP4,SFRP1,ARID1A,LMO3,FFAR3,NEDD4,LOC102281707,LTF
GO:BP	regulation of apoptotic signaling pathway	GO:2001233	0.0383034	1.41676	256	644	14	PARK7,CTNNA1,DDX3X,USP47,ZMYND11,BID,IGF1,BAG5,SFRP1,ATF3,ZNF205,RNF183,TMEM14A,CD44
GO:BP	cellular response to organic cyclic compound	GO:0071407	0.0392894	1.40572	257	644	14	PARK7,CTNNA1,INPP5K,PDE4D,DAXX,RYR1,RECQL5,BMP4,SFRP1,DRD5,ARID1A,HTR1B,LMO3,NEDD4
GO:BP	regulation of DNA-binding transcription factor activity	GO:0051090	0.0413261	1.38378	260	644	14	PARK7,TSSK4,PPP3CA,FANK1,PPARGC1A,WNT2,STK36,FANCA,PKHD1,IRAK3,RNF41,CAPN3,LTF,CSF3
GO:BP	synaptic signaling	GO:0099536	0.0441917	1.35466	263	644	14	PARK7,MYLK2,ADIPOQ,PLAT,PPP3CA,NOS1,VDAC1,DRD5,HTR1B,EGR3,DGKB,SNCA,PREPL,CDC20
GO:BP	negative regulation of phosphorylation	GO:0042326	0.0481889	1.31705	267	644	14	PARK7,MAPT,ZMYND11,DLG1,ADIPOQ,INPP5K,FOXM1,PDE4D,BMP4,SFRP1,ATF3,LMO3,IRAK3,UCHL1
GO:BP	protein kinase B signaling	GO:0043491	0.000273766	3.56262	122	644	13	ITGB1,DLG1,INPP5K,IGF1,THPO,PKHD1,RNF41,HAX1,LRP2,MYOC,CCL19,CHI3L1,CSF3
GO:BP	spindle organization	GO:0007051	0.000273766	3.56262	122	644	13	HAUS2,DLG1,AAAS,KIF11,KIF4A,NDC80,RHOA,NEK2,DCTN1,GNAI1,ASPM,CDC20,CENPE
GO:BP	positive regulation of growth	GO:0045927	0.00100414	2.99821	140	644	13	VIL1,DDX3X,USP47,MAPT,WNT2,RIMS1,IGF1,SFRP1,LEF1,CAPN3,SYT4,HPN,RASAL1
GO:BP	response to extracellular stimulus	GO:0009991	0.00500775	2.30036	169	644	13	PPARGC1A,MAPK8,POSTN,SFRP1,GSDMD,ATF3,FOS,SLC22A3,ASGR1,LOC102272075,ITGA4,SLC1A2,SLC38A3
GO:BP	regulation of cell cycle phase transition	GO:1901987	0.00714038	2.14628	177	644	13	DDX3X,USP47,FHL1,BID,CENPF,NDC80,MEPCE,RAD51C,BUB1,UBE2C,LOC102275249,BUB1B,CENPE
GO:BP	protein polymerization	GO:0051258	0.00714038	2.14628	177	644	13	VIL1,MAPT,TRIM6,TUBGCP3,TBCD,DLG1,CYFIP1,CORO1A,DCTN1,HAX1,UBE2C,SNCA,CSF3
GO:BP	nuclear chromosome segregation	GO:0098813	0.0100874	1.99622	186	644	13	SPAG5,POGZ,CENPF,KIF4A,NDC80,NEK2,RAD51C,BUB1,NCAPG,BUB1B,CDC20,CDCA8,CENPE
GO:BP	ossification	GO:0001503	0.0120808	1.9179	191	644	13	CHRD,IGF1,SLC8A1,COL1A1,BMP4,GPM6B,SFRP1,LEF1,IL6ST,LOC102272075,SLC26A2,LTF,MYOC
GO:BP	small molecule catabolic process	GO:0044282	0.0120808	1.9179	191	644	13	PARK7,ABCD1,ADIPOQ,INPP5K,CRABP1,MAT1A,TAT,ACAA1,IDO1,ETFA,LOC102272075,CD44,AMT
GO:BP	striated muscle tissue development	GO:0014706	0.0124586	1.90453	192	644	13	MYLK2,PPP3CA,WNT2,PI16,IGF1,BMP4,ARID1A,CBY1,ATF3,LEF1,FOS,LRP2,MEF2A
GO:BP	regulation of Wnt signaling pathway	GO:0030111	0.0143582	1.8429	196	644	13	CAPRIN2,DDX3X,USP47,SOSTDC1,COL1A1,DKK2,SFRP1,CBY1,LEF1,ASPM,SNX3,SULF2,PFDN5
GO:BP	regulation of protein stability	GO:0031647	0.0155067	1.80948	198	644	13	PARK7,CCT4,CCT3,CSN3,APTX,TSPAN1,IGF1,BAG5,LSS,DVL3,INSC,CAPN3,SNCA
GO:BP	regulation of inflammatory response	GO:0050727	0.0164535	1.78374	200	644	13	PARK7,ABCD1,ADIPOQ,ENPP3,IGF1,IL1RL1,FANCA,LOC102284393,FFAR3,IDO1,IL1R2,LOC102281707,SNCA
GO:BP	viral process	GO:0016032	0.017639	1.75353	202	644	13	DDX3X,TRIM6,INPP5K,TOP2A,TRIM59,FMR1,LEF1,SNX3,NEDD4,HPN,CTSB,LTF,PCBP2
GO:BP	positive regulation of cellular protein localization	GO:1903829	0.0179247	1.74655	203	644	13	PARK7,VIL1,ITGB1,CCT4,MAPT,CCT3,EPHA3,DLG1,NDC80,MEPCE,GNAI1,BCAS3,DKC1
GO:BP	regulation of cell growth	GO:0001558	0.0186121	1.7302	204	644	13	CAPRIN2,DDX3X,USP47,MAPT,FHL1,RIMS1,PI16,IGF1,SFRP1,LEF1,SYT4,HPN,RASAL1
GO:BP	response to inorganic substance	GO:0010035	0.0209386	1.67905	208	644	13	PARK7,PPP3CA,APTX,MAPK8,DAXX,FOSB,FOS,CAPN3,PYCR1,MEF2A,SNCA,CCL19,PAM
GO:BP	establishment of protein localization to organelle	GO:0072594	0.0222227	1.6532	210	644	13	CCT4,IPO4,MAPT,CCT3,BID,PPP3CA,BMP4,HSPA4,TNPO1,BNIP3L,AIFM1,DKC1,NEDD4
GO:BP	myeloid cell differentiation	GO:0030099	0.0291824	1.53488	220	644	13	LYAR,IKZF1,ADIPOQ,SPIB,BMP4,MITF,THPO,LEF1,RNF41,FOS,HAX1,SPI1,CSF3
GO:BP	response to oxidative stress	GO:0006979	0.0377061	1.42359	229	644	13	PARK7,ABCD1,OXR1,ADIPOQ,PPARGC1A,APTX,MAPK8,PTGS2,BAG5,FOS,PYCR1,ETV5,CCL19
GO:BP	regulation of protein kinase B signaling	GO:0051896	0.00015231	3.81727	98	644	12	ITGB1,DLG1,INPP5K,THPO,PKHD1,RNF41,HAX1,LRP2,MYOC,CCL19,CHI3L1,CSF3
GO:BP	import into cell	GO:0098657	0.000221672	3.65429	102	644	12	PARK7,DLG1,NOS1,SLC8A1,SLC46A1,SLC39A8,SLC22A3,SLC1A3,SLC1A2,LOC102266649,LRP2,SNCA
GO:BP	negative regulation of defense response	GO:0031348	0.00144484	2.84018	126	644	12	ABCD1,ADIPOQ,ENPP3,IGF1,LOC102268348,LOC102284393,IRAK3,TSPAN6,MAPKBP1,IL1R2,ARG2,PCBP2
GO:BP	reactive oxygen species metabolic process	GO:0072593	0.0051446	2.28865	148	644	12	PARK7,ABCD1,MAPT,FOXM1,NOS1,VDAC1,DRD5,RNF41,ZNF205,ARG2,SNCA,GLS2
GO:BP	regulation of mitotic cell cycle phase transition	GO:1901990	0.00570468	2.24377	150	644	12	DDX3X,USP47,FHL1,BID,CENPF,NDC80,MEPCE,RAD51C,BUB1,UBE2C,BUB1B,CENPE
GO:BP	regulation of ERK1 and ERK2 cascade	GO:0070372	0.00720451	2.1424	155	644	12	DLG1,ADIPOQ,C5AR2,THPO,PKHD1,ATF3,LMO3,FN1,FGFR4,CCL19,CHI3L1,CD44
GO:BP	regulation of leukocyte differentiation	GO:1902105	0.0081574	2.08845	158	644	12	ZNF683,ADIPOQ,BMP4,SFRP1,MITF,FANCA,LEF1,RNF41,EGR3,MYB,FOS,HAX1
GO:BP	leukocyte proliferation	GO:0070661	0.0108734	1.96363	165	644	12	DLG1,CORO1A,ENPP3,IGF1,BMP4,LEF1,LOC102284393,IL6ST,IDO1,ARG2,PLA2G2F,DHPS
GO:BP	positive regulation of DNA-binding transcription factor activity	GO:0051091	0.0108734	1.96363	165	644	12	PARK7,TSSK4,PPP3CA,FANK1,PPARGC1A,WNT2,STK36,IRAK3,RNF41,CAPN3,LTF,CSF3
GO:BP	calcium ion transmembrane transport	GO:0070588	0.0122315	1.91252	168	644	12	ATP2B1,RRAD,PDE4D,CORO1A,SLC8A1,RYR1,ATP2A1,SRI,CACNA1E,CAPN3,SNCA,CCL19
GO:BP	muscle organ development	GO:0007517	0.0170468	1.76836	177	644	12	MYLK2,FHL1,PPP3CA,WNT2,PI16,IGF1,BMP4,ATF3,LEF1,FOS,STRA6,LRP2
GO:BP	cellular amino acid metabolic process	GO:0006520	0.0193204	1.71398	181	644	12	PARK7,TARS2,DIO1,CAD,AASDH,MAT1A,TAT,IDO1,PYCR1,ARG2,AMT,GLS2
GO:BP	cellular response to chemical stress	GO:0062197	0.020514	1.68795	183	644	12	PARK7,ABCD1,DDX3X,OXR1,PPARGC1A,MAPK8,BAG5,FOS,CAPN3,PYCR1,ETV5,AQP5
GO:BP	regulation of endopeptidase activity	GO:0052548	0.0249831	1.60235	189	644	12	PARK7,VIL1,DDX3X,USP47,BID,LEF1,AIFM1,CYFIP2,LTF,SNCA,STEFIN-C,CD44
GO:BP	regulation of ion transmembrane transport	GO:0034765	0.0336883	1.47252	199	644	12	PARK7,KCNH1,FHL1,DLG1,RRAD,PDE4D,CORO1A,SRI,NEDD4,CAPN3,SNCA,KCNC1
GO:BP	lymphocyte differentiation	GO:0030098	0.0343256	1.46438	200	644	12	ZNF683,IKZF1,POU2F2,LY9,BMP4,SFRP1,FANCA,LEF1,RNF41,EGR3,MYB,SPI1
GO:BP	positive regulation of neurogenesis	GO:0050769	0.0388095	1.41106	204	644	12	MAPT,EPHA3,RHOA,WNT2,RIMS1,ROBO2,NUMBL,ASPM,SYT4,TCF12,LRP2,RASAL1
GO:BP	cell junction assembly	GO:0034329	0.0388095	1.41106	204	644	12	CTNNA1,EPHA3,DLG1,RHOA,RHOC,AMIGO2,GPM6B,BCAS3,COLQ,LRRC24,SNCA,MYOC
GO:BP	establishment of organelle localization	GO:0051656	0.0397506	1.40066	205	644	12	ITGB1,DLG1,SPAG5,CENPF,NDC80,DCTN1,NEFL,PPFIA2,RHOT1,UCHL1,CDCA8,CENPE
GO:BP	regulation of peptidase activity	GO:0052547	0.0437034	1.35948	209	644	12	PARK7,VIL1,DDX3X,USP47,BID,LEF1,AIFM1,CYFIP2,LTF,SNCA,STEFIN-C,CD44
GO:BP	regulation of epithelial cell proliferation	GO:0050678	0.0437034	1.35948	209	644	12	DLG1,WNT2,C5AR2,IGF1,IQGAP3,BMP4,SFRP1,PPP1R16B,NME1,EGR3,HPN,ITGA4
GO:BP	regulation of actin cytoskeleton organization	GO:0032956	0.0467287	1.33042	212	644	12	VIL1,EPHA3,DLG1,INPP5K,CYFIP1,CORO1A,RHOA,GPM6B,BCAS3,HAX1,MYOC,CSF3
GO:BP	cellular divalent inorganic cation homeostasis	GO:0072503	0.0467287	1.33042	212	644	12	ATP2B1,PDE4D,CORO1A,TRPM1,RYR1,PKHD1,ATP2A1,SLC39A8,SRI,CAPN3,SNCA,CCL19
GO:BP	negative regulation of establishment of protein localization	GO:1904950	0.000137455	3.86184	81	644	11	PARK7,OS9,MAPT,ADIPOQ,INPP5K,SFRP1,LOC102284393,SNX3,FN1,ARG2,SNX12
GO:BP	response to drug	GO:0042493	0.000254027	3.59512	87	644	11	USP47,ADIPOQ,PPP3CA,NOS1,RECQL5,SFRP1,HTR1B,SLC46A1,FOS,SLC1A2,UCHL1
GO:BP	microtubule cytoskeleton organization involved in mitosis	GO:1902850	0.000493463	3.30675	94	644	11	ITGB1,AAAS,KIF11,KIF4A,NDC80,RHOA,NEK2,DCTN1,GNAI1,CDC20,CENPE
GO:BP	positive regulation of epithelial cell proliferation	GO:0050679	0.00264951	2.57683	116	644	11	WNT2,C5AR2,IGF1,IQGAP3,BMP4,SFRP1,PPP1R16B,NME1,EGR3,HPN,ITGA4
GO:BP	regulation of leukocyte proliferation	GO:0070663	0.0054161	2.26631	128	644	11	DLG1,CORO1A,ENPP3,IGF1,BMP4,LOC102284393,IL6ST,IDO1,ARG2,PLA2G2F,DHPS
GO:BP	sister chromatid segregation	GO:0000819	0.00741516	2.12988	134	644	11	POGZ,KIF4A,NDC80,NEK2,RAD51C,BUB1,NCAPG,BUB1B,CDC20,CDCA8,CENPE
GO:BP	regulation of cysteine-type endopeptidase activity	GO:2000116	0.0084414	2.07359	137	644	11	PARK7,VIL1,DDX3X,USP47,BID,LEF1,AIFM1,CYFIP2,LTF,SNCA,CD44
GO:BP	negative regulation of cell adhesion	GO:0007162	0.0120574	1.91875	145	644	11	DLG1,ADIPOQ,COL1A1,BMP4,ANGPT2,BCAS3,IDO1,ARG2,RND1,PLA2G2F,MYOC
GO:BP	lymphocyte proliferation	GO:0046651	0.01477	1.83062	150	644	11	DLG1,CORO1A,IGF1,BMP4,LEF1,LOC102284393,IL6ST,IDO1,ARG2,PLA2G2F,DHPS
GO:BP	viral life cycle	GO:0019058	0.0159822	1.79636	152	644	11	DDX3X,TRIM6,INPP5K,TOP2A,TRIM59,FMR1,SNX3,NEDD4,CTSB,LTF,PCBP2
GO:BP	mononuclear cell proliferation	GO:0032943	0.0159822	1.79636	152	644	11	DLG1,CORO1A,IGF1,BMP4,LEF1,LOC102284393,IL6ST,IDO1,ARG2,PLA2G2F,DHPS
GO:BP	positive regulation of cytoskeleton organization	GO:0051495	0.0165539	1.7811	153	644	11	VIL1,MAPT,DLG1,CYFIP1,CORO1A,RHOA,DCTN1,BCAS3,HAX1,MYOC,CSF3
GO:BP	cellular response to external stimulus	GO:0071496	0.0172258	1.76382	154	644	11	MAPK8,COL1A1,POSTN,SFRP1,GSDMD,ATF3,FOS,ASGR1,ITGA4,SLC1A2,SLC38A3
GO:BP	positive regulation of protein-containing complex assembly	GO:0031334	0.0176551	1.75313	155	644	11	PARK7,VIL1,MAPT,DLG1,CYFIP1,BID,CORO1A,RHOC,DCTN1,SNCA,CSF3
GO:BP	regulation of developmental growth	GO:0048638	0.0210828	1.67607	160	644	11	VIL1,MAPT,WNT2,RIMS1,PI16,IGF1,BMP4,COLQ,CAPN3,SYT4,RASAL1
GO:BP	negative regulation of cellular catabolic process	GO:0031330	0.0235192	1.62858	163	644	11	PARK7,OS9,BAG5,CPTP,FMR1,RIC1,RNF41,DKC1,UBQLN4,SYNCRIP,SNCA
GO:BP	regulation of microtubule-based process	GO:0032886	0.0280511	1.55205	168	644	11	MAPT,EPHA3,TBCD,MEMO1,KIF11,CKAP2,NEK2,DCTN1,PKHD1,GNAI1,SNCA
GO:BP	peptidyl-serine phosphorylation	GO:0018105	0.0315021	1.50166	172	644	11	CAPRIN2,PARK7,TSSK4,TRIM6,INPP5K,NOS1,PDE4D,MAPK8,HAX1,CD44,CSF3
GO:BP	regulation of metal ion transport	GO:0010959	0.0336883	1.47252	174	644	11	FHL1,DLG1,INPP5K,RRAD,NOS1,PDE4D,CORO1A,SRI,NEDD4,CAPN3,SNCA
GO:BP	camera-type eye development	GO:0043010	0.0343906	1.46356	175	644	11	DLG1,LAMA1,TRPM1,MITF,ARID1A,LAMC3,NINJ1,STRA6,AQP5,TENM3,PFDN5
GO:BP	positive regulation of cell activation	GO:0050867	0.0441917	1.35466	184	644	11	TNFSF13,CORO1A,IGF1,IL1RL1,LEF1,EGR3,MYB,IL6ST,CAPN3,LOC102281707,DHPS
GO:BP	ATP metabolic process	GO:0046034	0.0467287	1.33042	186	644	11	PARK7,ABCD1,ALDOB,BID,PPARGC1A,SLC4A4,ENPP3,AK5,IGF1,ENO2,AK2
GO:BP	peptidyl-serine modification	GO:0018209	0.0481321	1.31757	187	644	11	CAPRIN2,PARK7,TSSK4,TRIM6,INPP5K,NOS1,PDE4D,MAPK8,HAX1,CD44,CSF3
GO:BP	negative regulation of protein transport	GO:0051224	0.000508294	3.29388	78	644	10	PARK7,OS9,ADIPOQ,INPP5K,SFRP1,LOC102284393,SNX3,FN1,ARG2,SNX12
GO:BP	mitotic spindle organization	GO:0007052	0.000508294	3.29388	78	644	10	AAAS,KIF11,KIF4A,NDC80,RHOA,NEK2,DCTN1,GNAI1,CDC20,CENPE
GO:BP	positive regulation of cell growth	GO:0030307	0.00130218	2.88533	88	644	10	DDX3X,USP47,MAPT,RIMS1,IGF1,SFRP1,LEF1,SYT4,HPN,RASAL1
GO:BP	negative regulation of MAPK cascade	GO:0043409	0.00243578	2.61336	96	644	10	ZMYND11,DLG1,ADIPOQ,INPP5K,FOXM1,BMP4,ATF3,LMO3,IRAK3,UCHL1
GO:BP	microtubule organizing center organization	GO:0031023	0.0026391	2.57854	97	644	10	HAUS2,KIF11,NDC80,NEK2,FOXJ1,DCTN1,PKHD1,BCAS3,C2CD3,CEP63
GO:BP	regulation of mitochondrion organization	GO:0010821	0.00329335	2.48236	100	644	10	MAPT,BID,PPARGC1A,VDAC1,DCN,MPV17,BNIP3L,RNF41,ZNF205,TMEM14A
GO:BP	osteoblast differentiation	GO:0001649	0.00350776	2.45497	101	644	10	CHRD,IGF1,COL1A1,BMP4,SFRP1,LEF1,IL6ST,LOC102272075,LTF,MYOC
GO:BP	regulation of muscle system process	GO:0090257	0.00400168	2.39776	103	644	10	MYLK2,DLG1,PPP3CA,PDE4D,PI16,IGF1,ATP2A1,SRI,TNNT3,MEF2A
GO:BP	mitotic sister chromatid segregation	GO:0000070	0.00615935	2.21047	110	644	10	POGZ,KIF4A,NDC80,NEK2,BUB1,NCAPG,BUB1B,CDC20,CDCA8,CENPE
GO:BP	establishment or maintenance of cell polarity	GO:0007163	0.00769009	2.11407	114	644	10	ITGB1,CTNNA1,SPAG5,NDC80,RHOA,LAMA1,DCTN1,RNF41,BCAS3,CCL19
GO:BP	regulation of lymphocyte proliferation	GO:0050670	0.00889764	2.05073	117	644	10	DLG1,CORO1A,IGF1,BMP4,LOC102284393,IL6ST,IDO1,ARG2,PLA2G2F,DHPS
GO:BP	regulation of nuclear division	GO:0051783	0.00980735	2.00845	119	644	10	KIF11,NDC80,NEK2,IGF1,BMP4,BUB1,UBE2C,BUB1B,CDC20,CENPE
GO:BP	regulation of mononuclear cell proliferation	GO:0032944	0.00980735	2.00845	119	644	10	DLG1,CORO1A,IGF1,BMP4,LOC102284393,IL6ST,IDO1,ARG2,PLA2G2F,DHPS
GO:BP	regulation of cell-substrate adhesion	GO:0010810	0.0123954	1.90674	124	644	10	EPHA3,COL1A1,GPM6B,NINJ1,ANGPT2,BCAS3,FN1,MINK1,RELL2,MYOC
GO:BP	cellular response to extracellular stimulus	GO:0031668	0.0128296	1.89179	125	644	10	MAPK8,POSTN,SFRP1,GSDMD,ATF3,FOS,ASGR1,ITGA4,SLC1A2,SLC38A3
GO:BP	response to metal ion	GO:0010038	0.0128296	1.89179	125	644	10	PARK7,PPP3CA,MAPK8,DAXX,FOSB,FOS,CAPN3,MEF2A,SNCA,PAM
GO:BP	regulation of viral process	GO:0050792	0.0128296	1.89179	125	644	10	DDX3X,TRIM6,INPP5K,TOP2A,TRIM59,FMR1,LEF1,SNX3,HPN,LTF
GO:BP	organic acid catabolic process	GO:0016054	0.0156147	1.80647	129	644	10	ABCD1,ADIPOQ,CRABP1,MAT1A,TAT,ACAA1,IDO1,ETFA,CD44,AMT
GO:BP	carboxylic acid catabolic process	GO:0046395	0.0156147	1.80647	129	644	10	ABCD1,ADIPOQ,CRABP1,MAT1A,TAT,ACAA1,IDO1,ETFA,CD44,AMT
GO:BP	response to lipopolysaccharide	GO:0032496	0.0169598	1.77058	131	644	10	TRIM6,PDE4D,RHOA,MAPK8,IRAK3,IL12RB2,IDO1,LOC102281707,LTF,SNCA
GO:BP	regulation of symbiotic process	GO:0043903	0.0188565	1.72454	134	644	10	DDX3X,TRIM6,INPP5K,TOP2A,TRIM59,FMR1,LEF1,SNX3,HPN,LTF
GO:BP	positive regulation of DNA metabolic process	GO:0051054	0.0188565	1.72454	134	644	10	CCT4,CCT3,TNFSF13,FOXM1,PPARGC1A,NEK2,SMOC2,CIZ1,DKC1,FGFR4
GO:BP	extrinsic apoptotic signaling pathway	GO:0097191	0.0221479	1.65467	138	644	10	PARK7,CTNNA1,DDX3X,ZMYND11,BID,IGF1,BCL2L2,SFRP1,ATF3,RNF41
GO:BP	regulation of microtubule cytoskeleton organization	GO:0070507	0.0229969	1.63833	139	644	10	MAPT,EPHA3,TBCD,KIF11,CKAP2,NEK2,DCTN1,PKHD1,GNAI1,SNCA
GO:BP	response to molecule of bacterial origin	GO:0002237	0.0266448	1.57439	143	644	10	TRIM6,PDE4D,RHOA,MAPK8,IRAK3,IL12RB2,IDO1,LOC102281707,LTF,SNCA
GO:BP	regulation of protein polymerization	GO:0032271	0.0266448	1.57439	143	644	10	VIL1,MAPT,TBCD,DLG1,CYFIP1,CORO1A,DCTN1,HAX1,SNCA,CSF3
GO:BP	regulation of canonical Wnt signaling pathway	GO:0060828	0.0340933	1.46733	150	644	10	CAPRIN2,DDX3X,USP47,SOSTDC1,COL1A1,DKK2,SFRP1,CBY1,ASPM,PFDN5
GO:BP	negative regulation of apoptotic signaling pathway	GO:2001234	0.0340933	1.46733	150	644	10	PARK7,CTNNA1,DDX3X,USP47,ZMYND11,BID,IGF1,BAG5,TMEM14A,CD44
GO:BP	neuron death	GO:0070997	0.0363318	1.43971	152	644	10	PARK7,OXR1,MAPT,CORO1A,PPARGC1A,CIT,DAXX,AIFM1,AMBRA1,SNCA
GO:BP	I-kappaB kinase/NF-kappaB signaling	GO:0007249	0.0376125	1.42467	153	644	10	ZMYND11,ADIPOQ,RHOA,ERC1,TRIM59,MAPKBP1,CAPN3,S100A12,LTF,CCL19
GO:BP	regulation of cation transmembrane transport	GO:1904062	0.043618	1.36033	158	644	10	PARK7,FHL1,DLG1,RRAD,PDE4D,CORO1A,SRI,NEDD4,CAPN3,SNCA
GO:BP	protein localization to nucleus	GO:0034504	0.043618	1.36033	158	644	10	PARK7,IPO4,PPP3CA,COL1A1,BMP4,TNPO1,MEPCE,CIZ1,SUPT7L,TAF8
GO:BP	regulation of response to DNA damage stimulus	GO:2001020	0.043618	1.36033	158	644	10	USP47,MAPT,BID,FOXM1,RECQL5,FMR1,DDX39B,USP1,UBQLN4,CD44
GO:BP	positive regulation of protein serine/threonine kinase activity	GO:0071902	0.0441917	1.35466	159	644	10	DDX3X,ADIPOQ,RHOA,IGF1,IQGAP3,BMP4,DVL3,AVPI1,LTF,SNCA
GO:BP	establishment of cell polarity	GO:0030010	0.00414967	2.38199	85	644	9	ITGB1,SPAG5,NDC80,RHOA,LAMA1,DCTN1,RNF41,BCAS3,CCL19
GO:BP	regulation of peptidyl-serine phosphorylation	GO:0033135	0.00448185	2.34854	86	644	9	CAPRIN2,PARK7,TRIM6,INPP5K,NOS1,PDE4D,HAX1,CD44,CSF3
GO:BP	regulation of T cell proliferation	GO:0042129	0.00630211	2.20051	91	644	9	DLG1,CORO1A,IGF1,BMP4,IL6ST,IDO1,ARG2,PLA2G2F,DHPS
GO:BP	regulation of reactive oxygen species metabolic process	GO:2000377	0.00670984	2.17329	92	644	9	PARK7,ABCD1,MAPT,FOXM1,VDAC1,RNF41,ZNF205,ARG2,SNCA
GO:BP	negative regulation of endopeptidase activity	GO:0010951	0.00714038	2.14628	93	644	9	PARK7,VIL1,DDX3X,USP47,LEF1,LTF,SNCA,STEFIN-C,CD44
GO:BP	cytosolic calcium ion transport	GO:0060401	0.00798016	2.09799	95	644	9	ATP2B1,PDE4D,CORO1A,TRPM1,RYR1,SRI,CAPN3,SNCA,CCL19
GO:BP	negative regulation of peptidase activity	GO:0010466	0.0105673	1.97604	100	644	9	PARK7,VIL1,DDX3X,USP47,LEF1,LTF,SNCA,STEFIN-C,CD44
GO:BP	cardiac muscle tissue development	GO:0048738	0.0105673	1.97604	100	644	9	MYLK2,WNT2,PI16,IGF1,BMP4,ARID1A,CBY1,LRP2,MEF2A
GO:BP	regulation of mitotic nuclear division	GO:0007088	0.0105673	1.97604	100	644	9	KIF11,NDC80,NEK2,IGF1,BMP4,BUB1,UBE2C,BUB1B,CENPE
GO:BP	T cell proliferation	GO:0042098	0.0180668	1.74312	111	644	9	DLG1,CORO1A,IGF1,BMP4,IL6ST,IDO1,ARG2,PLA2G2F,DHPS
GO:BP	alpha-amino acid metabolic process	GO:1901605	0.0198554	1.70212	113	644	9	PARK7,CAD,MAT1A,TAT,IDO1,PYCR1,ARG2,AMT,GLS2
GO:BP	response to steroid hormone	GO:0048545	0.0225148	1.64753	116	644	9	PARK7,LALBA,DAXX,BMP4,SFRP1,ARID1A,LMO3,NEDD4,ACSBG1
GO:BP	mitochondrial transport	GO:0006839	0.023433	1.63017	117	644	9	BID,HSPA4,UCP2,BNIP3L,AIFM1,SLC39A8,ZNF205,RHOT1,TMEM14A
GO:BP	regulation of myeloid cell differentiation	GO:0045637	0.023433	1.63017	117	644	9	ADIPOQ,MITF,THPO,LEF1,RNF41,FOS,HAX1,SPI1,CSF3
GO:BP	positive regulation of leukocyte cell-cell adhesion	GO:1903039	0.0265315	1.57624	120	644	9	CORO1A,RHOA,IGF1,LEF1,EGR3,MYB,IL6ST,CD44,DHPS
GO:BP	regulation of cysteine-type endopeptidase activity involved in apoptotic process	GO:0043281	0.0321131	1.49332	125	644	9	PARK7,VIL1,DDX3X,USP47,BID,LEF1,AIFM1,SNCA,CD44
GO:BP	regulation of cytosolic calcium ion concentration	GO:0051480	0.0343906	1.46356	127	644	9	ATP2B1,PDE4D,CORO1A,TRPM1,RYR1,SRI,CAPN3,SNCA,CCL19
GO:BP	regulation of chromatin organization	GO:1902275	0.0358943	1.44497	128	644	9	PARK7,CTCF,MIER1,NOS1,FMR1,MYB,SETDB1,SNCA,SPI1
GO:BP	positive regulation of chromosome organization	GO:2001252	0.0373934	1.42721	129	644	9	CCT4,CCT3,MIER1,NOS1,NEK2,FMR1,MYB,DKC1,SETDB1
GO:BP	regulation of I-kappaB kinase/NF-kappaB signaling	GO:0043122	0.0409027	1.38825	132	644	9	ZMYND11,ADIPOQ,RHOA,TRIM59,MAPKBP1,CAPN3,S100A12,LTF,CCL19
GO:BP	extracellular matrix organization	GO:0030198	0.0409027	1.38825	132	644	9	COL1A1,LUM,GPM6B,RIC1,SLC39A8,FGFR4,POMT1,HPN,EFEMP2
GO:BP	extracellular structure organization	GO:0043062	0.0425011	1.3716	133	644	9	COL1A1,LUM,GPM6B,RIC1,SLC39A8,FGFR4,POMT1,HPN,EFEMP2
GO:BP	anion transmembrane transport	GO:0098656	0.0440057	1.35649	134	644	9	ABCD1,VDAC1,SLC46A1,SLC39A8,SLC1A3,SLC26A2,SLC1A2,LRP2,SLC38A3
GO:BP	positive regulation of supramolecular fiber organization	GO:1902905	0.0481382	1.31751	137	644	9	VIL1,MAPT,DLG1,CYFIP1,CORO1A,RHOA,DCTN1,MYOC,CSF3
GO:BP	negative regulation of cysteine-type endopeptidase activity	GO:2000117	0.0015042	2.82269	57	644	8	PARK7,VIL1,DDX3X,USP47,LEF1,LTF,SNCA,CD44
GO:BP	import across plasma membrane	GO:0098739	0.00366402	2.43604	66	644	8	DLG1,SLC8A1,SLC46A1,SLC39A8,SLC1A3,SLC1A2,LOC102266649,LRP2
GO:BP	positive regulation of protein kinase B signaling	GO:0051897	0.00400168	2.39776	67	644	8	ITGB1,THPO,HAX1,LRP2,MYOC,CCL19,CHI3L1,CSF3
GO:BP	spindle assembly	GO:0051225	0.00643877	2.1912	73	644	8	HAUS2,AAAS,KIF11,KIF4A,RHOA,NEK2,ASPM,CDC20
GO:BP	calcium ion transport into cytosol	GO:0060402	0.009634	2.01619	79	644	8	PDE4D,CORO1A,TRPM1,RYR1,SRI,CAPN3,SNCA,CCL19
GO:BP	carbohydrate transport	GO:0008643	0.0115871	1.93603	82	644	8	VIL1,ADIPOQ,INPP5K,C3,IGF1,SLC1A2,LOC102266649,MEF2A
GO:BP	negative regulation of protein catabolic process	GO:0042177	0.0122426	1.91213	83	644	8	PARK7,OS9,BAG5,IRAK3,RIC1,SNX3,SNCA,SNX12
GO:BP	regulation of synapse organization	GO:0050807	0.0128296	1.89179	84	644	8	DCTN1,AMIGO2,PPFIA2,COLQ,LRRC24,MDGA1,SNCA,CDC20
GO:BP	regulation of synapse structure or activity	GO:0050803	0.0136858	1.86373	85	644	8	DCTN1,AMIGO2,PPFIA2,COLQ,LRRC24,MDGA1,SNCA,CDC20
GO:BP	fertilization	GO:0009566	0.0155067	1.80948	87	644	8	PARK7,TSSK4,CCT4,CCT3,UBAP2L,AAAS,RIMS1,ARSA
GO:BP	centrosome cycle	GO:0007098	0.017205	1.76434	89	644	8	HAUS2,KIF11,NDC80,NEK2,DCTN1,PKHD1,C2CD3,CEP63
GO:BP	positive regulation of Wnt signaling pathway	GO:0030177	0.017205	1.76434	89	644	8	CAPRIN2,DDX3X,USP47,COL1A1,DKK2,SFRP1,ASPM,SULF2
GO:BP	positive regulation of developmental growth	GO:0048639	0.0179068	1.74698	90	644	8	VIL1,MAPT,WNT2,RIMS1,IGF1,CAPN3,SYT4,RASAL1
GO:BP	regulation of tumor necrosis factor production	GO:0032680	0.0218331	1.66089	94	644	8	ADIPOQ,C5AR2,IGF1,IRAK3,FRMD8,LOC102281707,ARG2,LTF
GO:BP	negative regulation of cytoskeleton organization	GO:0051494	0.0229821	1.63861	95	644	8	VIL1,TBCD,INPP5K,CKAP2,CORO1A,NEK2,SNCA,MYOC
GO:BP	regulation of cell division	GO:0051302	0.0229821	1.63861	95	644	8	KIF18B,RHOA,CIT,ORC6,ASPM,KLHL13,LOC102275249,KIF20A
GO:BP	striated muscle contraction	GO:0006941	0.0229821	1.63861	95	644	8	MYLK2,DLG1,NOS1,PDE4D,ATP2A1,SRI,TNNT3,ARG2
GO:BP	positive regulation of transmembrane transport	GO:0034764	0.0229821	1.63861	95	644	8	PARK7,ADIPOQ,C3,IGF1,CAPN3,SLC1A2,MEF2A,SNCA
GO:BP	regulation of tumor necrosis factor superfamily cytokine production	GO:1903555	0.0251661	1.59918	97	644	8	ADIPOQ,C5AR2,IGF1,IRAK3,FRMD8,LOC102281707,ARG2,LTF
GO:BP	tumor necrosis factor production	GO:0032640	0.0251661	1.59918	97	644	8	ADIPOQ,C5AR2,IGF1,IRAK3,FRMD8,LOC102281707,ARG2,LTF
GO:BP	regulation of viral life cycle	GO:1903900	0.0251661	1.59918	97	644	8	DDX3X,TRIM6,INPP5K,TOP2A,TRIM59,FMR1,SNX3,LTF
GO:BP	rRNA metabolic process	GO:0016072	0.0265315	1.57624	98	644	8	TFB1M,LYAR,RRP1,ERN2,DKC1,WDR74,UTP14A,RRP15
GO:BP	gastrulation	GO:0007369	0.0286155	1.5434	100	644	8	ITGB1,ADIPOQ,CHRD,BMP4,ARID1A,LEF1,FN1,ITGA4
GO:BP	tumor necrosis factor superfamily cytokine production	GO:0071706	0.0297004	1.52724	101	644	8	ADIPOQ,C5AR2,IGF1,IRAK3,FRMD8,LOC102281707,ARG2,LTF
GO:BP	developmental cell growth	GO:0048588	0.0297004	1.52724	101	644	8	MAPT,CYFIP1,RIMS1,PI16,IGF1,CYFIP2,SYT4,RASAL1
GO:BP	hormone-mediated signaling pathway	GO:0009755	0.031329	1.50405	102	644	8	PARK7,DAXX,BMP4,SFRP1,ARID1A,LMO3,NEDD4,SSTR2
GO:BP	cytosolic transport	GO:0016482	0.031329	1.50405	102	644	8	CORO1A,DCTN1,RIC1,PPFIA2,SNX3,RAB6A,PREPL,SNX12
GO:BP	regulation of lymphocyte differentiation	GO:0045619	0.031329	1.50405	102	644	8	ZNF683,BMP4,SFRP1,FANCA,LEF1,RNF41,EGR3,MYB
GO:BP	negative regulation of binding	GO:0051100	0.0328119	1.48397	103	644	8	PARK7,ADIPOQ,PPP3CA,NEK2,MAPK8,MEPCE,LEF1,ITGA4
GO:BP	regulation of cell junction assembly	GO:1901888	0.0372953	1.42835	106	644	8	EPHA3,AMIGO2,GPM6B,BCAS3,COLQ,LRRC24,SNCA,MYOC
GO:BP	calcium-mediated signaling	GO:0019722	0.0388095	1.41106	107	644	8	MAPT,CALM1,PPP3CA,PDE4D,IGF1,LOC102284393,SRI,HOMER2
GO:BP	positive regulation of binding	GO:0051099	0.0441917	1.35466	111	644	8	CAPRIN2,PARK7,TRIM6,IGF1,BMP4,NME1,FMR1,CSF3
GO:BP	positive regulation of cytosolic calcium ion concentration	GO:0007204	0.0441917	1.35466	111	644	8	PDE4D,CORO1A,TRPM1,RYR1,SRI,CAPN3,SNCA,CCL19
GO:BP	protein-DNA complex subunit organization	GO:0071824	0.0441917	1.35466	111	644	8	IPO4,CTCF,SMARCD1,POGZ,DAXX,ARID1A,CENPE,TAF8
GO:BP	regulation of calcium ion transport	GO:0051924	0.0441917	1.35466	111	644	8	INPP5K,RRAD,NOS1,PDE4D,CORO1A,SRI,CAPN3,SNCA
GO:BP	regulation of ossification	GO:0030278	0.0476209	1.3222	113	644	8	CHRD,IGF1,SLC8A1,BMP4,GPM6B,SFRP1,IL6ST,LTF
GO:BP	regulation of mitochondrial membrane potential	GO:0051881	0.00260337	2.58446	47	644	7	PARK7,ABCD1,MAPT,BID,DCN,PYCR1,MYOC
GO:BP	negative regulation of response to biotic stimulus	GO:0002832	0.00540915	2.26687	54	644	7	LOC102268348,IRAK3,TSPAN6,MAPKBP1,ARG2,LTF,PCBP2
GO:BP	regulation of phosphatidylinositol 3-kinase signaling	GO:0014066	0.00540915	2.26687	54	644	7	IGF1,DCN,PPP1R16B,NEDD4,HAX1,MYOC,CSF3
GO:BP	negative regulation of cysteine-type endopeptidase activity involved in apoptotic process	GO:0043154	0.00592053	2.22764	55	644	7	PARK7,VIL1,DDX3X,USP47,LEF1,SNCA,CD44
GO:BP	negative regulation of ion transport	GO:0043271	0.00592053	2.22764	55	644	7	INPP5K,RRAD,NOS1,BEST3,SRI,NEDD4,SNCA
GO:BP	positive regulation of peptidyl-serine phosphorylation	GO:0033138	0.00890875	2.05018	60	644	7	CAPRIN2,PARK7,TRIM6,NOS1,HAX1,CD44,CSF3
GO:BP	hexose transmembrane transport	GO:0008645	0.0103343	1.98572	62	644	7	ADIPOQ,INPP5K,C3,IGF1,SLC1A2,LOC102266649,MEF2A
GO:BP	release of sequestered calcium ion into cytosol	GO:0051209	0.0103343	1.98572	62	644	7	PDE4D,CORO1A,RYR1,SRI,CAPN3,SNCA,CCL19
GO:BP	negative regulation of sequestering of calcium ion	GO:0051283	0.0103343	1.98572	62	644	7	PDE4D,CORO1A,RYR1,SRI,CAPN3,SNCA,CCL19
GO:BP	regulation of sequestering of calcium ion	GO:0051282	0.0119717	1.92184	64	644	7	PDE4D,CORO1A,RYR1,SRI,CAPN3,SNCA,CCL19
GO:BP	monosaccharide transmembrane transport	GO:0015749	0.0119717	1.92184	64	644	7	ADIPOQ,INPP5K,C3,IGF1,SLC1A2,LOC102266649,MEF2A
GO:BP	sequestering of calcium ion	GO:0051208	0.0126199	1.89894	65	644	7	PDE4D,CORO1A,RYR1,SRI,CAPN3,SNCA,CCL19
GO:BP	carbohydrate transmembrane transport	GO:0034219	0.0126199	1.89894	65	644	7	ADIPOQ,INPP5K,C3,IGF1,SLC1A2,LOC102266649,MEF2A
GO:BP	positive regulation of canonical Wnt signaling pathway	GO:0090263	0.0135674	1.8675	66	644	7	CAPRIN2,DDX3X,USP47,COL1A1,DKK2,SFRP1,ASPM
GO:BP	regulation of blood pressure	GO:0008217	0.0156147	1.80647	68	644	7	ADIPOQ,PTGS2,DRD5,FFAR3,LOC102266649,ENPEP,CPA3
GO:BP	positive regulation of small molecule metabolic process	GO:0062013	0.0156147	1.80647	68	644	7	PARK7,ABCD1,ADIPOQ,PPARGC1A,SLC4A4,IGF1,SNCA
GO:BP	regulation of DNA binding	GO:0051101	0.0176551	1.75313	70	644	7	PARK7,TRIM6,NEK2,MAPK8,IGF1,NME1,LEF1
GO:BP	formation of primary germ layer	GO:0001704	0.0176551	1.75313	70	644	7	ITGB1,CHRD,BMP4,ARID1A,LEF1,FN1,ITGA4
GO:BP	calcium ion transmembrane import into cytosol	GO:0097553	0.0176551	1.75313	70	644	7	PDE4D,CORO1A,RYR1,SRI,CAPN3,SNCA,CCL19
GO:BP	phosphatidylinositol 3-kinase signaling	GO:0014065	0.0186121	1.7302	71	644	7	IGF1,DCN,PPP1R16B,NEDD4,HAX1,MYOC,CSF3
GO:BP	regulation of DNA biosynthetic process	GO:2000278	0.0197821	1.70373	72	644	7	CCT4,CCT3,ADIPOQ,NEK2,SMOC2,DKC1,FGFR4
GO:BP	viral genome replication	GO:0019079	0.0220648	1.6563	74	644	7	DDX3X,TRIM6,INPP5K,TOP2A,FMR1,LTF,PCBP2
GO:BP	cellular response to metal ion	GO:0071248	0.0233125	1.63241	75	644	7	MAPK8,DAXX,FOSB,FOS,CAPN3,MEF2A,SNCA
GO:BP	striated muscle cell development	GO:0055002	0.0286155	1.5434	79	644	7	PPP3CA,PI16,IGF1,BMP4,CAPN3,UCHL1,MEF2A
GO:BP	neural precursor cell proliferation	GO:0061351	0.0298537	1.525	80	644	7	CTNNA1,WNT2,NUMBL,LEF1,ASPM,LRP2,FABP7
GO:BP	steroid hormone mediated signaling pathway	GO:0043401	0.0316649	1.49942	81	644	7	PARK7,DAXX,BMP4,SFRP1,ARID1A,LMO3,NEDD4
GO:BP	microtubule polymerization or depolymerization	GO:0031109	0.0335511	1.47429	82	644	7	MAPT,TUBGCP3,TBCD,KIF18B,CKAP2,DCTN1,SNCA
GO:BP	cellular response to inorganic substance	GO:0071241	0.0348203	1.45817	83	644	7	MAPK8,DAXX,FOSB,FOS,CAPN3,MEF2A,SNCA
GO:BP	muscle cell development	GO:0055001	0.0404214	1.39339	86	644	7	PPP3CA,PI16,IGF1,BMP4,CAPN3,UCHL1,MEF2A
GO:BP	rRNA processing	GO:0006364	0.043618	1.36033	88	644	7	TFB1M,LYAR,RRP1,DKC1,WDR74,UTP14A,RRP15
GO:BP	nucleoside diphosphate metabolic process	GO:0009132	0.043618	1.36033	88	644	7	ALDOB,SLC4A4,AK5,IGF1,NME1,ENO2,AK2
GO:BP	negative regulation of supramolecular fiber organization	GO:1902904	0.0448705	1.34804	89	644	7	VIL1,TBCD,INPP5K,CKAP2,CORO1A,SNCA,MYOC
GO:BP	chromatin remodeling	GO:0006338	0.0468901	1.32892	90	644	7	SMARCD1,CHD1L,DAXX,ARID1A,MYB,SETDB1,PBRM1
GO:BP	phosphatidylinositol-mediated signaling	GO:0048015	0.0492512	1.30758	91	644	7	IGF1,DCN,PPP1R16B,NEDD4,HAX1,MYOC,CSF3
GO:BP	response to alkaloid	GO:0043279	0.000586154	3.23199	25	644	6	PPP2R2A,RYR1,RECQL5,DRD5,HTR1B,HOMER2
GO:BP	mitochondrion localization	GO:0051646	0.00108384	2.96504	28	644	6	MAPT,NEFL,ATP2A1,RHOT1,UCHL1,MEF2A
GO:BP	negative regulation of intracellular transport	GO:0032387	0.00212175	2.67331	32	644	6	PARK7,OS9,ADIPOQ,INPP5K,SNX3,SNX12
GO:BP	regulation of ATPase activity	GO:0043462	0.00549499	2.26003	39	644	6	MSH6,ALDOB,VCPKMT,TNNT3,DNAJB1,LTF
GO:BP	regulation of glucose transmembrane transport	GO:0010827	0.00686772	2.16319	41	644	6	ADIPOQ,INPP5K,C3,IGF1,SLC1A2,MEF2A
GO:BP	cellular response to virus	GO:0098586	0.00766757	2.11534	42	644	6	DDX3X,TRIM6,POU2F2,FMR1,TSPAN6,CCL19
GO:BP	positive regulation of phosphatidylinositol 3-kinase signaling	GO:0014068	0.00830745	2.08053	43	644	6	IGF1,DCN,NEDD4,HAX1,MYOC,CSF3
GO:BP	negative regulation of leukocyte proliferation	GO:0070664	0.00830745	2.08053	43	644	6	DLG1,ENPP3,BMP4,IDO1,ARG2,PLA2G2F
GO:BP	negative regulation of tumor necrosis factor production	GO:0032720	0.00830745	2.08053	43	644	6	ADIPOQ,C5AR2,IGF1,IRAK3,LOC102281707,ARG2
GO:BP	negative regulation of tumor necrosis factor superfamily cytokine production	GO:1903556	0.00917693	2.0373	44	644	6	ADIPOQ,C5AR2,IGF1,IRAK3,LOC102281707,ARG2
GO:BP	positive regulation of DNA biosynthetic process	GO:2000573	0.00917693	2.0373	44	644	6	CCT4,CCT3,NEK2,SMOC2,DKC1,FGFR4
GO:BP	mitotic spindle assembly	GO:0090307	0.00917693	2.0373	44	644	6	AAAS,KIF11,KIF4A,RHOA,NEK2,CDC20
GO:BP	positive regulation of ossification	GO:0045778	0.0140955	1.85092	49	644	6	IGF1,SLC8A1,BMP4,GPM6B,IL6ST,LTF
GO:BP	cardiac muscle cell differentiation	GO:0055007	0.015406	1.81231	50	644	6	PI16,IGF1,BMP4,ARID1A,CBY1,MEF2A
GO:BP	regulation of calcium-mediated signaling	GO:0050848	0.0188565	1.72454	53	644	6	MAPT,PDE4D,IGF1,LOC102284393,SRI,HOMER2
GO:BP	regulation of protein acetylation	GO:1901983	0.0188565	1.72454	53	644	6	PARK7,DDX3X,CTCF,NOS1,SNCA,SPI1
GO:BP	interaction with symbiont	GO:0051702	0.02476	1.60625	57	644	6	INPP5K,FMR1,LEF1,FN1,HPN,LTF
GO:BP	regulation of viral genome replication	GO:0045069	0.0265315	1.57624	58	644	6	DDX3X,TRIM6,INPP5K,TOP2A,FMR1,LTF
GO:BP	negative regulation of response to DNA damage stimulus	GO:2001021	0.0265315	1.57624	58	644	6	USP47,BID,RECQL5,DDX39B,UBQLN4,CD44
GO:BP	modulation of process of other organism	GO:0035821	0.0283001	1.54821	59	644	6	INPP5K,GSDMD,FMR1,LEF1,HPN,LTF
GO:BP	protein tetramerization	GO:0051262	0.0283001	1.54821	59	644	6	TRPM3,TRPM1,MAT1A,AQP5,SNCA,KCNC1
GO:BP	glucose transmembrane transport	GO:1904659	0.0315021	1.50166	61	644	6	ADIPOQ,INPP5K,C3,IGF1,SLC1A2,MEF2A
GO:BP	interleukin-8 production	GO:0032637	0.0315021	1.50166	61	644	6	PARK7,ADIPOQ,C5AR2,MAPKBP1,LOC102281707,CHI3L1
GO:BP	cardiocyte differentiation	GO:0035051	0.033667	1.4728	62	644	6	PI16,IGF1,BMP4,ARID1A,CBY1,MEF2A
GO:BP	regulation of pattern recognition receptor signaling pathway	GO:0062207	0.033667	1.4728	62	644	6	DDX3X,IRAK3,TSPAN6,LOC102281707,SLC46A2,LTF
GO:BP	single fertilization	GO:0007338	0.0376125	1.42467	64	644	6	PARK7,CCT4,CCT3,UBAP2L,RIMS1,ARSA
GO:BP	negative regulation of intrinsic apoptotic signaling pathway	GO:2001243	0.0397506	1.40066	65	644	6	PARK7,DDX3X,USP47,BID,BAG5,CD44
GO:BP	negative regulation of immune effector process	GO:0002698	0.041228	1.38481	66	644	6	ENPP3,LOC102268348,LOC102284393,IRAK3,TSPAN6,PCBP2
GO:BP	carboxylic acid transmembrane transport	GO:1905039	0.041228	1.38481	66	644	6	ABCD1,SLC46A1,SLC1A3,SLC1A2,LRP2,SLC38A3
GO:BP	organic acid transmembrane transport	GO:1903825	0.043618	1.36033	67	644	6	ABCD1,SLC46A1,SLC1A3,SLC1A2,LRP2,SLC38A3
GO:BP	mammary gland development	GO:0030879	0.0452457	1.34442	68	644	6	CSN3,WNT2,SOSTDC1,IQGAP3,NME1,LEF1
GO:BP	regulation of calcium ion transmembrane transport	GO:1903169	0.0452457	1.34442	68	644	6	RRAD,PDE4D,CORO1A,SRI,CAPN3,SNCA
GO:BP	protein localization to chromosome	GO:0034502	0.0452457	1.34442	68	644	6	CCT4,CCT3,CTCF,NDC80,DKC1,BUB1B
GO:CC	cellular anatomical entity	GO:0110165	6.77813e-37	36.1689	13071	644	487	CAPRIN2,PARK7,CATSPERB,FGF13,ABCD1,OS9,ALDH3A1,TSSK4,TFB1M,ELF2,PPP2R2A,LIPE,LOC102266632,VIL1,TXNL4A,ITGB1,APBB1,MSH6,ATXN2L,CALCOCO2,TARS2,TENM2,POLR1B,CTNNA1,CCT4,CHRNA2,AGFG1,NPNT,LYAR,GRIA3,IPO4,ALDOB,DLD,DDX3X,TBC1D2,OXR1,MYLK2,KCNH1,RNGTT,PAQR7,TMEM134,RPS6KC1,MORF4L2,USP47,APBB3,ATP2B1,MAPT,CCT3,PDHB,PRMT3,ZMYND11,TRIM6,TUBGCP3,CLINT1,TRPM3,CTCF,EPHA3,HAUS2,NFE2,TBCD,RRP1,CTSD,IKZF1,XPNPE…
GO:CC	intracellular	GO:0005622	3.2309e-21	20.4907	9144	644	351	CAPRIN2,PARK7,FGF13,ABCD1,OS9,ALDH3A1,TFB1M,ELF2,PPP2R2A,LIPE,TRAPPC8,LOC102266632,VIL1,TXNL4A,ITGB1,APBB1,MSH6,ATXN2L,CALCOCO2,TARS2,POLR1B,CTNNA1,CCT4,AGFG1,LYAR,IPO4,ALDOB,DLD,DDX3X,TBC1D2,OXR1,MYLK2,RNGTT,RPS6KC1,MORF4L2,USP47,APBB3,ATP2B1,MAPT,CCT3,PDHB,PRMT3,ZMYND11,TRIM6,TUBGCP3,CLINT1,CTCF,EPHA3,HAUS2,NFE2,TBCD,RRP1,CTSD,IKZF1,XPNPEP1,FHL1,DLG1,SMARCD1,ADIPOQ,INPP4A,INPP5K,MIER1,HSDL2,PLA…
GO:CC	organelle	GO:0043226	7.69433e-16	15.1138	8224	644	309	CAPRIN2,PARK7,FGF13,ABCD1,OS9,ALDH3A1,TSSK4,TFB1M,ELF2,LOC102266632,VIL1,TXNL4A,APBB1,MSH6,ATXN2L,CALCOCO2,POLR1B,CTNNA1,CCT4,AGFG1,LYAR,IPO4,ALDOB,DLD,DDX3X,TBC1D2,OXR1,MYLK2,RNGTT,RPS6KC1,MORF4L2,APBB3,ATP2B1,MAPT,CCT3,PDHB,ZMYND11,TRIM6,TUBGCP3,CLINT1,CTCF,EPHA3,HAUS2,NFE2,TBCD,RRP1,CTSD,IKZF1,FHL1,DLG1,SMARCD1,ADIPOQ,INPP4A,INPP5K,MIER1,HSDL2,PLAT,UBAP2L,SLC30A6,ARMCX1,MIF4GD,ASB11,SPAG5,LOC1…
GO:CC	intracellular organelle	GO:0043229	1.70767e-15	14.7676	7947	644	300	CAPRIN2,PARK7,FGF13,ABCD1,OS9,ALDH3A1,TFB1M,ELF2,LOC102266632,VIL1,TXNL4A,APBB1,MSH6,ATXN2L,CALCOCO2,POLR1B,CTNNA1,CCT4,AGFG1,LYAR,IPO4,ALDOB,DLD,DDX3X,TBC1D2,OXR1,MYLK2,RNGTT,RPS6KC1,MORF4L2,APBB3,ATP2B1,MAPT,CCT3,PDHB,ZMYND11,TRIM6,TUBGCP3,CLINT1,CTCF,EPHA3,HAUS2,NFE2,TBCD,RRP1,CTSD,IKZF1,FHL1,DLG1,SMARCD1,ADIPOQ,INPP4A,INPP5K,MIER1,HSDL2,PLAT,UBAP2L,SLC30A6,ARMCX1,MIF4GD,ASB11,SPAG5,LOC1022763…
GO:CC	membrane-bounded organelle	GO:0043227	7.33062e-13	12.1349	6950	644	263	CAPRIN2,PARK7,FGF13,ABCD1,OS9,ALDH3A1,TFB1M,ELF2,LOC102266632,TXNL4A,APBB1,MSH6,ATXN2L,CALCOCO2,POLR1B,CTNNA1,CCT4,AGFG1,LYAR,IPO4,DLD,DDX3X,TBC1D2,OXR1,MYLK2,RNGTT,RPS6KC1,MORF4L2,ATP2B1,MAPT,PDHB,ZMYND11,TRIM6,CLINT1,CTCF,EPHA3,NFE2,RRP1,CTSD,IKZF1,FHL1,DLG1,SMARCD1,ADIPOQ,INPP4A,INPP5K,MIER1,HSDL2,PLAT,UBAP2L,SLC30A6,ARMCX1,MIF4GD,ASB11,LOC102276344,LOC102271941,TGIF1,ZMYND15,POGZ,ARHGAP30,AAA…
GO:CC	cytoplasm	GO:0005737	9.08226e-17	16.0418	6266	644	257	CAPRIN2,PARK7,FGF13,ABCD1,OS9,ALDH3A1,TFB1M,ELF2,LIPE,LOC102266632,TXNL4A,ITGB1,APBB1,MSH6,ATXN2L,CALCOCO2,TARS2,POLR1B,CCT4,AGFG1,DLD,DDX3X,TBC1D2,MYLK2,RPS6KC1,USP47,APBB3,MAPT,CCT3,PDHB,PRMT3,TRIM6,TUBGCP3,CLINT1,EPHA3,CTSD,XPNPEP1,FHL1,DLG1,ADIPOQ,INPP4A,INPP5K,HSDL2,PLAT,CYFIP1,TNFSF13,SLC30A6,ARMCX1,MIF4GD,ASB11,CCNB2,ZMYND15,POGZ,AAAS,BID,KIF11,DLGAP5,CHD1L,KIF18B,CENPF,PPP3CA,NOS1,BCL2L14…
GO:CC	intracellular membrane-bounded organelle	GO:0043231	9.91451e-12	11.0037	6442	644	244	CAPRIN2,PARK7,FGF13,ABCD1,OS9,ALDH3A1,TFB1M,ELF2,LOC102266632,TXNL4A,APBB1,MSH6,ATXN2L,CALCOCO2,POLR1B,CTNNA1,CCT4,AGFG1,LYAR,IPO4,DLD,DDX3X,TBC1D2,OXR1,MYLK2,RNGTT,MORF4L2,ATP2B1,MAPT,PDHB,ZMYND11,TRIM6,CLINT1,CTCF,EPHA3,NFE2,RRP1,CTSD,IKZF1,FHL1,DLG1,SMARCD1,ADIPOQ,INPP4A,INPP5K,MIER1,HSDL2,UBAP2L,SLC30A6,ARMCX1,MIF4GD,ASB11,LOC102276344,LOC102271941,TGIF1,ZMYND15,POGZ,ARHGAP30,AAAS,BID,DLGAP5,…
GO:CC	membrane	GO:0016020	7.50225e-09	8.12481	6084	644	222	PARK7,CATSPERB,ABCD1,ALDH3A1,LOC102266632,VIL1,TXNL4A,ITGB1,APBB1,ATXN2L,TENM2,CTNNA1,CHRNA2,NPNT,GRIA3,DDX3X,KCNH1,PAQR7,TMEM134,MORF4L2,ATP2B1,MAPT,CCT3,CLINT1,TRPM3,EPHA3,PLEKHB1,FHL1,DLG1,INPP5K,TNFSF13,SLC30A6,ARMCX1,CCNB2,CAP2,AAAS,BID,CHD1L,RRAD,PPP3CA,IL4R,NOS1,NCAM1,CLCN5,CDH16,LOC102268001,SLC31A2,PDE4D,CORO1A,LY9,TMED2,RHOA,PGRMC1,ABCA13,LAMA1,TRPM1,SLC4A4,ENPP3,WNT2,C5AR2,RIMS1,ASTN1,…
GO:CC	nucleus	GO:0005634	9.39439e-09	8.02713	4346	644	171	CAPRIN2,PARK7,FGF13,ELF2,TXNL4A,APBB1,MSH6,ATXN2L,CALCOCO2,POLR1B,CCT4,LYAR,IPO4,DLD,DDX3X,TBC1D2,OXR1,MYLK2,RNGTT,MORF4L2,ATP2B1,MAPT,PDHB,ZMYND11,TRIM6,CLINT1,CTCF,EPHA3,NFE2,RRP1,IKZF1,FHL1,DLG1,SMARCD1,INPP4A,INPP5K,MIER1,UBAP2L,MIF4GD,LOC102276344,LOC102271941,TGIF1,ZMYND15,POGZ,AAAS,DLGAP5,CHD1L,KIF18B,TOP2A,CENPF,PPP3CA,IL4R,NOS1,POU2F2,LOC102276058,KIF4A,LOC102270329,NDC80,FANK1,PPARGC1A,…
GO:CC	non-membrane-bounded organelle	GO:0043228	1.47952e-10	9.82988	3040	644	137	CAPRIN2,PARK7,TFB1M,ELF2,VIL1,MSH6,ATXN2L,POLR1B,CTNNA1,CCT4,LYAR,IPO4,ALDOB,DDX3X,OXR1,MORF4L2,APBB3,MAPT,CCT3,TUBGCP3,CTCF,EPHA3,HAUS2,TBCD,RRP1,IKZF1,DLG1,SMARCD1,MIF4GD,SPAG5,LOC102276344,LOC102271941,CCNB2,POGZ,AAAS,KIF11,DLGAP5,KIF18B,TOP2A,CENPF,PPP3CA,IL4R,LOC106700510,NOS1,LOC102276058,LOC102270329,CKAP2,NDC80,NEFM,PDE4D,CORO1A,FANK1,NEK2,RDM1,APTX,TMPO,MBNL1,VDAC1,AK5,KANK4,DAXX,RYR1,IP…
GO:CC	intracellular non-membrane-bounded organelle	GO:0043232	1.47952e-10	9.82988	3039	644	137	CAPRIN2,PARK7,TFB1M,ELF2,VIL1,MSH6,ATXN2L,POLR1B,CTNNA1,CCT4,LYAR,IPO4,ALDOB,DDX3X,OXR1,MORF4L2,APBB3,MAPT,CCT3,TUBGCP3,CTCF,EPHA3,HAUS2,TBCD,RRP1,IKZF1,DLG1,SMARCD1,MIF4GD,SPAG5,LOC102276344,LOC102271941,CCNB2,POGZ,AAAS,KIF11,DLGAP5,KIF18B,TOP2A,CENPF,PPP3CA,IL4R,LOC106700510,NOS1,LOC102276058,LOC102270329,CKAP2,NDC80,NEFM,PDE4D,CORO1A,FANK1,NEK2,RDM1,APTX,TMPO,MBNL1,VDAC1,AK5,KANK4,DAXX,RYR1,IP…
GO:CC	protein-containing complex	GO:0032991	7.613e-07	6.11844	3483	644	137	CAPRIN2,CATSPERB,PPP2R2A,TRAPPC8,CORO2A,TXNL4A,ITGB1,MSH6,CTNNA1,CCT4,CHRNA2,IPO4,DLD,DDX3X,MORF4L2,USP47,MAPT,CCT3,PDHB,HAUS2,NFE2,RRP1,IKZF1,DLG1,SMARCD1,MIER1,UBAP2L,CYFIP1,MXD3,LOC102276344,LOC102271941,AAAS,KIF11,TOP2A,CENPF,PPP3CA,IL4R,LOC106700510,LOC102276058,LOC102270329,NDC80,PDE4D,CORO1A,NEK2,LAMA1,VDAC1,ATP6V1E1,FBXO32,VCPKMT,IGF1,BCL2L2,COL1A1,CPT1C,RECQL5,TDRD3,DCTN1,NUP98,ERC1,LUM,…
GO:CC	cell periphery	GO:0071944	7.67025e-12	11.1152	2727	644	131	PARK7,CATSPERB,ALDH3A1,LOC102266632,VIL1,ITGB1,APBB1,TENM2,CTNNA1,CHRNA2,GRIA3,DDX3X,KCNH1,MORF4L2,ATP2B1,MAPT,CCT3,EPHA3,FHL1,DLG1,INPP5K,CAP2,CHD1L,PPP3CA,IL4R,NOS1,NCAM1,CLCN5,CDH16,PDE4D,CORO1A,LY9,RHOA,SLC4A4,ENPP3,WNT2,C5AR2,ASTN1,VDAC1,TSPAN1,ATP6V1E1,RGR,RHOC,IGF1,IQGAP3,SLC8A1,RYR1,CPT1C,DCTN1,IL1RL1,CDH11,PPP1R16B,NME1,GSDMD,ENO2,DRD5,LOC102283463,PKHD1,HTR1B,PTGER3,SMOC2,CIZ1,SLC22A17,…
GO:CC	intracellular organelle lumen	GO:0070013	3.50375e-07	6.45547	3202	644	130	CAPRIN2,PARK7,OS9,TFB1M,ELF2,TXNL4A,MSH6,ATXN2L,CALCOCO2,POLR1B,CCT4,LYAR,IPO4,DLD,DDX3X,TBC1D2,OXR1,MORF4L2,ATP2B1,MAPT,PDHB,ZMYND11,CLINT1,CTCF,EPHA3,RRP1,IKZF1,SMARCD1,MIER1,UBAP2L,MIF4GD,TGIF1,POGZ,AAAS,CHD1L,KIF18B,TOP2A,CENPF,PPP3CA,IL4R,NOS1,POU2F2,KIF4A,NDC80,FANK1,PPARGC1A,NEK2,RDM1,APTX,MBNL1,VDAC1,TSPAN1,FBXO32,DAXX,CAD,SLC8A1,IP6K1,DNTTIP2,RECQL5,TDRD3,VPS13A,NUP98,PPP1R16B,ORC6,FANCA…
GO:CC	membrane-enclosed lumen	GO:0031974	3.50375e-07	6.45547	3202	644	130	CAPRIN2,PARK7,OS9,TFB1M,ELF2,TXNL4A,MSH6,ATXN2L,CALCOCO2,POLR1B,CCT4,LYAR,IPO4,DLD,DDX3X,TBC1D2,OXR1,MORF4L2,ATP2B1,MAPT,PDHB,ZMYND11,CLINT1,CTCF,EPHA3,RRP1,IKZF1,SMARCD1,MIER1,UBAP2L,MIF4GD,TGIF1,POGZ,AAAS,CHD1L,KIF18B,TOP2A,CENPF,PPP3CA,IL4R,NOS1,POU2F2,KIF4A,NDC80,FANK1,PPARGC1A,NEK2,RDM1,APTX,MBNL1,VDAC1,TSPAN1,FBXO32,DAXX,CAD,SLC8A1,IP6K1,DNTTIP2,RECQL5,TDRD3,VPS13A,NUP98,PPP1R16B,ORC6,FANCA…
GO:CC	organelle lumen	GO:0043233	3.50375e-07	6.45547	3202	644	130	CAPRIN2,PARK7,OS9,TFB1M,ELF2,TXNL4A,MSH6,ATXN2L,CALCOCO2,POLR1B,CCT4,LYAR,IPO4,DLD,DDX3X,TBC1D2,OXR1,MORF4L2,ATP2B1,MAPT,PDHB,ZMYND11,CLINT1,CTCF,EPHA3,RRP1,IKZF1,SMARCD1,MIER1,UBAP2L,MIF4GD,TGIF1,POGZ,AAAS,CHD1L,KIF18B,TOP2A,CENPF,PPP3CA,IL4R,NOS1,POU2F2,KIF4A,NDC80,FANK1,PPARGC1A,NEK2,RDM1,APTX,MBNL1,VDAC1,TSPAN1,FBXO32,DAXX,CAD,SLC8A1,IP6K1,DNTTIP2,RECQL5,TDRD3,VPS13A,NUP98,PPP1R16B,ORC6,FANCA…
GO:CC	plasma membrane	GO:0005886	4.69023e-11	10.3288	2653	644	126	PARK7,CATSPERB,ALDH3A1,LOC102266632,VIL1,ITGB1,APBB1,TENM2,CTNNA1,CHRNA2,GRIA3,DDX3X,KCNH1,MORF4L2,ATP2B1,MAPT,CCT3,EPHA3,FHL1,DLG1,INPP5K,CAP2,CHD1L,PPP3CA,IL4R,NOS1,NCAM1,CLCN5,CDH16,PDE4D,CORO1A,LY9,RHOA,SLC4A4,ENPP3,WNT2,C5AR2,ASTN1,VDAC1,TSPAN1,ATP6V1E1,RGR,RHOC,IGF1,IQGAP3,SLC8A1,RYR1,CPT1C,IL1RL1,CDH11,PPP1R16B,NME1,GSDMD,ENO2,DRD5,LOC102283463,PKHD1,HTR1B,PTGER3,CIZ1,SLC22A17,GNAI1,GMIP,S…
GO:CC	nuclear lumen	GO:0031981	5.6285e-07	6.24961	2975	644	122	CAPRIN2,PARK7,ELF2,TXNL4A,MSH6,ATXN2L,CALCOCO2,POLR1B,CCT4,LYAR,IPO4,DLD,DDX3X,TBC1D2,OXR1,MORF4L2,ATP2B1,MAPT,PDHB,ZMYND11,CLINT1,CTCF,EPHA3,RRP1,IKZF1,SMARCD1,MIER1,UBAP2L,MIF4GD,TGIF1,POGZ,AAAS,CHD1L,KIF18B,TOP2A,CENPF,PPP3CA,IL4R,NOS1,POU2F2,KIF4A,NDC80,FANK1,PPARGC1A,NEK2,RDM1,APTX,MBNL1,TSPAN1,FBXO32,DAXX,CAD,SLC8A1,IP6K1,DNTTIP2,RECQL5,TDRD3,NUP98,PPP1R16B,ORC6,FANCA,GSDMD,LOC102276897,SMO…
GO:CC	cytosol	GO:0005829	7.34487e-12	11.134	2196	644	113	CAPRIN2,PARK7,FGF13,ALDH3A1,ELF2,LIPE,TXNL4A,MSH6,ATXN2L,CALCOCO2,POLR1B,CCT4,DDX3X,TBC1D2,APBB3,MAPT,CCT3,PRMT3,TRIM6,EPHA3,XPNPEP1,FHL1,INPP5K,MIF4GD,CCNB2,POGZ,AAAS,BID,KIF11,DLGAP5,CHD1L,KIF18B,PPP3CA,BCL2L14,NCAM1,CLCN5,CKAP2,PEX5,PDE4D,FANK1,RHOA,RDM1,MBNL1,AK5,ATP6V1E1,KANK4,FBXO32,VCPKMT,CAD,BCL2L2,STK36,IP6K1,RECQL5,TDRD3,ERC1,HSPA4,BAG5,IL1RL1,HSD17B14,SFRP1,NME1,GSDMD,LOC102276897,ENO2…
GO:CC	nucleoplasm	GO:0005654	1.578e-06	5.80189	2621	644	109	CAPRIN2,PARK7,ELF2,TXNL4A,MSH6,ATXN2L,CALCOCO2,CCT4,LYAR,DLD,DDX3X,TBC1D2,MORF4L2,ATP2B1,MAPT,PDHB,ZMYND11,CLINT1,CTCF,EPHA3,SMARCD1,MIER1,UBAP2L,TGIF1,POGZ,AAAS,CHD1L,KIF18B,TOP2A,CENPF,PPP3CA,IL4R,NOS1,POU2F2,KIF4A,NDC80,FANK1,PPARGC1A,NEK2,APTX,MBNL1,TSPAN1,FBXO32,DAXX,CAD,SLC8A1,IP6K1,DNTTIP2,RECQL5,TDRD3,NUP98,PPP1R16B,ORC6,FANCA,GSDMD,LOC102276897,SMOX,ARID1A,FMR1,ATF3,RAD51C,CIZ1,DDX39B,GM…
GO:CC	endomembrane system	GO:0012505	5.24871e-05	4.27995	2149	644	88	PARK7,ABCD1,OS9,ALDH3A1,LOC102266632,TXNL4A,APBB1,MSH6,RPS6KC1,CLINT1,EPHA3,DLG1,ADIPOQ,INPP5K,PLAT,SLC30A6,MIF4GD,ASB11,AAAS,CENPF,NOS1,CLCN5,PEX5,CORO1A,TMED2,RHOA,PGRMC1,TMPO,ASTN1,ATP6V1E1,PTGS2,RYR1,POSTN,CPT1C,PMEL,TDRD3,DCTN1,VPS13A,NUP98,STK31,LSS,LOC102276897,SMOX,IGFBP1,LOC102283463,EMC7,TMED5,TRIM59,ATP2A1,BNIP3L,RIC1,SRI,RNF41,SNX3,NEDD4,UBQLN4,SGCE,FOS,FGFR4,CDK16,POMT1,ZDHHC13,ACSBG…
GO:CC	extracellular region	GO:0005576	2.58153e-09	8.58812	1183	644	69	FGF13,DLG1,ADIPOQ,PLAT,C3,CSN3,AZGP1,C4A,CHRD,LAMA1,ENPP3,WNT2,SOSTDC1,PI16,CCL28,IGF1,MFAP5,COL1A1,POSTN,STK36,LOC102277418,LOC102270397,DCTN1,BMP4,LUM,FGL1,HSPA4,DCN,HPSE2,LOC102288203,DKK2,SFRP1,CCL25,THPO,LOC102268348,GSDMD,IGFBP1,LAMC3,SMOC2,ANGPT2,SRI,COL25A1,FN1,LOC102267160,LOC102281707,CTSB,GLDN,ANGPTL4,ORM1,SCNN1G,RELL2,LOC102266201,LOC102288173,LTF,LOC102276855,PLA2G2F,LOC102275249,SNC…
GO:CC	cytoskeleton	GO:0005856	3.84371e-06	5.41525	1354	644	66	CAPRIN2,VIL1,CTNNA1,CCT4,ALDOB,DDX3X,APBB3,MAPT,CCT3,TUBGCP3,EPHA3,HAUS2,TBCD,DLG1,SPAG5,CCNB2,AAAS,KIF11,DLGAP5,KIF18B,TOP2A,CENPF,IL4R,NOS1,CKAP2,NDC80,NEFM,PDE4D,CORO1A,FANK1,NEK2,AK5,KANK4,DCTN1,ERC1,PKHD1,CBY1,NEFL,TBCEL,GNAI1,CCDC151,KRIT1,MAPKBP1,PDLIM5,BCAS3,ASPM,TNNT3,FILIP1,C2CD3,KRT6A,FRMD8,CDK16,TCP11L1,LOC102275094,CEP63,CCDC120,RND1,CDC14A,AMBRA1,SNCA,KIF20A,PREPL,CDCA8,CENPE,SWAP70…
GO:CC	cell projection	GO:0042995	3.50375e-07	6.45547	909	644	53	PARK7,TSSK4,VIL1,ITGB1,APBB1,CTNNA1,AGFG1,LYAR,MAPT,DLG1,INPP5K,CENPF,PPP3CA,NEFM,CORO1A,FANK1,RHOA,ATP6V1E1,PTGS2,RHOC,CPT1C,DCTN1,VPS13A,ERC1,PPP1R16B,NME1,DRD5,PKHD1,CBY1,NEFL,FMR1,NCDN,PVALB,CCDC151,AK2,PPFIA2,C2CD3,SGCE,LCA5,CCDC120,SLC1A2,AQP5,CDC14A,AMBRA1,LRP2,UCHL1,SNCA,FABP7,MYOC,HOMER2,KCNC1,CD44,TRIM9
GO:CC	plasma membrane bounded cell projection	GO:0120025	2.32654e-06	5.63329	892	644	50	PARK7,TSSK4,VIL1,ITGB1,APBB1,CTNNA1,LYAR,MAPT,DLG1,INPP5K,CENPF,PPP3CA,NEFM,CORO1A,FANK1,RHOA,ATP6V1E1,PTGS2,RHOC,CPT1C,DCTN1,VPS13A,ERC1,NME1,DRD5,PKHD1,CBY1,NEFL,FMR1,NCDN,PVALB,CCDC151,AK2,PPFIA2,C2CD3,SGCE,LCA5,CCDC120,SLC1A2,AQP5,CDC14A,AMBRA1,LRP2,UCHL1,SNCA,MYOC,HOMER2,KCNC1,CD44,TRIM9
GO:CC	organelle membrane	GO:0031090	0.0452694	1.3442	1369	644	49	ABCD1,TXNL4A,EPHA3,ARMCX1,AAAS,BID,NOS1,TMED2,VDAC1,PTGS2,BCL2L2,RYR1,PMEL,VPS13A,NUP98,LSS,LOC102276897,SMOX,DRD5,LOC102283463,UCP2,NECAP2,EMC7,MPV17,LOC102274064,SLC22A17,ATP2A1,BNIP3L,SLC39A8,SRI,SNX3,UBQLN4,POMT1,ZDHHC13,RAB6A,OSBPL6,HPN,RNF183,GALNT5,TPCN1,HAX1,STEAP4,AQP5,RHOT1,SNCA,MYOC,TMEM14A,DHRS9,PAM
GO:CC	chromosome	GO:0005694	8.81586e-06	5.05474	774	644	44	PARK7,MSH6,IPO4,CTCF,IKZF1,SMARCD1,LOC102276344,LOC102271941,POGZ,TOP2A,CENPF,LOC106700510,LOC102276058,LOC102270329,NDC80,FANK1,NEK2,APTX,TMPO,DAXX,DCTN1,NUP98,ORC6,ARID1A,RAD51C,DVL3,BCAS3,NIFK,NEDD4,UBQLN4,LOC102267160,NCAPG,AGO3,LOC102278875,LOC102285798,ZEB2,TCF12,UHRF1,MEF2A,BUB1B,CDCA8,CENPE,SPI1,PBRM1
GO:CC	microtubule cytoskeleton	GO:0015630	4.34012e-05	4.3625	825	644	44	CAPRIN2,CCT4,ALDOB,DDX3X,MAPT,CCT3,TUBGCP3,HAUS2,TBCD,DLG1,SPAG5,CCNB2,AAAS,KIF11,DLGAP5,KIF18B,TOP2A,CENPF,IL4R,CKAP2,NDC80,PDE4D,FANK1,NEK2,AK5,KANK4,DCTN1,ERC1,PKHD1,CBY1,GNAI1,MAPKBP1,BCAS3,ASPM,C2CD3,CDK16,TCP11L1,LOC102275094,CEP63,CCDC120,CDC14A,KIF20A,CDCA8,CENPE
GO:CC	supramolecular complex	GO:0099080	8.6206e-07	6.06446	658	644	42	ATXN2L,CCT4,DDX3X,MAPT,CCT3,TUBGCP3,HAUS2,DLG1,SPAG5,KIF11,KIF18B,CENPF,PPP3CA,NOS1,CKAP2,NDC80,NEFM,CORO1A,NEK2,MBNL1,MFAP5,COL1A1,RYR1,DCTN1,NUP98,LUM,NEFL,FMR1,SRI,BCAS3,ASPM,TNNT3,KRT6A,IDO1,AGO3,TCP11L1,CARHSP1,SNCA,BUB1B,KIF20A,MYOM1,CENPE
GO:CC	cell junction	GO:0030054	0.000787248	3.10389	851	644	41	PARK7,PPP2R2A,ITGB1,APBB1,CTNNA1,CHRNA2,GRIA3,TBC1D2,MYLK2,DLG1,PLAT,CAP2,PPP3CA,NOS1,CORO1A,RHOA,LAMA1,RIMS1,TSPAN1,IQGAP3,SLC8A1,IL1RL1,DRD5,HTR1B,RAD51C,PPFIA4,PPFIA2,PNN,CYFIP2,COLQ,FGFR4,DCAF6,CDK16,MDGA1,RND1,GJB1,DGKB,SNCA,FABP7,HOMER2,HMCN2
GO:CC	extracellular space	GO:0005615	1.12529e-06	5.94873	592	644	39	ADIPOQ,PLAT,C3,CSN3,AZGP1,C4A,CHRD,LAMA1,SOSTDC1,PI16,IGF1,COL1A1,LOC102270397,BMP4,HSPA4,DKK2,SFRP1,LOC102268348,GSDMD,IGFBP1,SMOC2,ANGPT2,SRI,COL25A1,FN1,LOC102267160,LOC102281707,CTSB,GLDN,ANGPTL4,ORM1,SCNN1G,LOC102288173,LTF,SNCA,MYOC,CXCL13,CHI3L1,EFEMP2
GO:CC	vesicle	GO:0031982	0.0313065	1.50436	938	644	37	AGFG1,TBC1D2,RPS6KC1,EPHA3,PLAT,CORO1A,RHOA,ASTN1,TSPAN1,ATP6V1E1,PMEL,VPS13A,HSPA4,STK31,LOC102276897,LOC102283463,NECAP2,SRI,SNX3,FN1,FGFR4,CDK16,POMT1,ZDHHC13,RAB6A,OSBPL6,TPCN1,STEAP4,SCNN1G,AQP5,LTF,AMBRA1,LRP2,SNCA,MYOC,SNX12,PAM
GO:CC	Golgi apparatus	GO:0005794	0.0101315	1.99433	772	644	34	LOC102266632,MSH6,CLINT1,DLG1,INPP5K,SLC30A6,MIF4GD,CLCN5,PEX5,TMED2,POSTN,PMEL,TDRD3,VPS13A,IGFBP1,TMED5,RIC1,NEDD4,SGCE,FGFR4,ZDHHC13,RAB6A,RNF183,GALNT5,MINK1,MDGA1,LRP2,KIF20A,MYOC,PREPL,SULF2,CD44,WDR44,AP4B1
GO:CC	endoplasmic reticulum	GO:0005783	0.0123009	1.91006	722	644	32	PARK7,OS9,ALDH3A1,APBB1,DLG1,ADIPOQ,INPP5K,ASB11,NOS1,TMED2,PGRMC1,PTGS2,RYR1,CPT1C,PMEL,TMED5,TRIM59,ATP2A1,BNIP3L,RNF41,FOS,FGFR4,POMT1,ZDHHC13,ACSBG1,OSBPL6,RNF183,AQP5,LRP2,MYOC,CHI3L1,SULF2
GO:CC	nucleolus	GO:0005730	0.00206169	2.68578	610	644	31	POLR1B,LYAR,OXR1,MORF4L2,CTCF,RRP1,MIF4GD,TOP2A,RDM1,APTX,DAXX,IP6K1,DNTTIP2,ORC6,LOC102276897,ZNF346,FMR1,ATF3,MAPKBP1,NIFK,DKC1,FILIP1,XRCC6,PHF6,ZEB2,WDR74,CTSB,LOC102275094,MXI1,SDCBP2,CDCA8
GO:CC	neuron projection	GO:0043005	5.53124e-07	6.25718	370	644	30	PARK7,APBB1,LYAR,MAPT,DLG1,INPP5K,PPP3CA,NEFM,CORO1A,RHOA,PTGS2,RHOC,CPT1C,DCTN1,NEFL,FMR1,NCDN,PVALB,PPFIA2,SGCE,LCA5,SLC1A2,CDC14A,LRP2,UCHL1,SNCA,MYOC,HOMER2,KCNC1,TRIM9
GO:CC	supramolecular fiber	GO:0099512	2.00128e-05	4.69869	444	644	30	CCT4,CCT3,TUBGCP3,HAUS2,DLG1,SPAG5,KIF11,KIF18B,PPP3CA,NOS1,CKAP2,NEFM,CORO1A,MFAP5,COL1A1,RYR1,DCTN1,LUM,NEFL,SRI,BCAS3,ASPM,TNNT3,KRT6A,IDO1,TCP11L1,SNCA,KIF20A,MYOM1,CENPE
GO:CC	supramolecular polymer	GO:0099081	2.55258e-05	4.59302	450	644	30	CCT4,CCT3,TUBGCP3,HAUS2,DLG1,SPAG5,KIF11,KIF18B,PPP3CA,NOS1,CKAP2,NEFM,CORO1A,MFAP5,COL1A1,RYR1,DCTN1,LUM,NEFL,SRI,BCAS3,ASPM,TNNT3,KRT6A,IDO1,TCP11L1,SNCA,KIF20A,MYOM1,CENPE
GO:CC	bounding membrane of organelle	GO:0098588	0.0139479	1.85549	669	644	30	ABCD1,ARMCX1,NOS1,TMED2,VDAC1,PTGS2,RYR1,PMEL,VPS13A,LOC102276897,DRD5,LOC102283463,NECAP2,ATP2A1,BNIP3L,SLC39A8,SRI,SNX3,ZDHHC13,RAB6A,OSBPL6,RNF183,GALNT5,TPCN1,HAX1,STEAP4,RHOT1,SNCA,MYOC,PAM
GO:CC	plasma membrane region	GO:0098590	0.00060823	3.21593	509	644	29	LOC102266632,ITGB1,CTNNA1,CHRNA2,GRIA3,MAPT,DLG1,INPP5K,NOS1,CDH16,RHOA,SLC4A4,C5AR2,ATP6V1E1,NME1,DRD5,PKHD1,SLC46A1,SLC39A8,SGCE,CTSB,SLC1A2,AQP5,LOC102266649,LRP2,KIF20A,KCNC1,CD44,SLC38A3
GO:CC	intrinsic component of plasma membrane	GO:0031226	0.00301266	2.52105	571	644	29	ITGB1,TENM2,CHRNA2,KCNH1,EPHA3,RGR,SLC8A1,CPT1C,DRD5,HTR1B,SLC22A17,IL6ST,COL25A1,FGFR4,HPN,ABCC11,STRA6,MDGA1,SLC1A3,SLC26A2,ITGA4,SCNN1G,SLC1A2,AQP5,LOC102266649,TENM3,KCNC1,SLC38A3,NTRK2
GO:CC	whole membrane	GO:0098805	0.00774509	2.11097	610	644	29	PARK7,ABCD1,ITGB1,CTNNA1,DLG1,ARMCX1,NOS1,VDAC1,PTGS2,PMEL,VPS13A,LOC102276897,LOC102283463,NECAP2,BNIP3L,SLC39A8,SRI,SNX3,ZDHHC13,OSBPL6,RNF183,TPCN1,HAX1,STEAP4,SLC1A2,RHOT1,SNCA,MYOC,PAM
GO:CC	integral component of plasma membrane	GO:0005887	0.00212834	2.67196	529	644	28	ITGB1,TENM2,CHRNA2,KCNH1,EPHA3,RGR,SLC8A1,CPT1C,DRD5,HTR1B,SLC22A17,IL6ST,COL25A1,FGFR4,HPN,ABCC11,STRA6,SLC1A3,SLC26A2,ITGA4,SCNN1G,SLC1A2,AQP5,LOC102266649,TENM3,KCNC1,SLC38A3,NTRK2
GO:CC	organelle envelope	GO:0031967	0.0231105	1.63619	636	644	28	PARK7,ABCD1,TXNL4A,EPHA3,ARMCX1,AAAS,BID,CENPF,TMPO,VDAC1,PTGS2,BCL2L2,DCTN1,VPS13A,NUP98,SMOX,UCP2,MPV17,LOC102274064,BNIP3L,AIFM1,AK2,OSBPL6,HPN,HAX1,RHOT1,MYOC,TMEM14A
GO:CC	envelope	GO:0031975	0.0231105	1.63619	636	644	28	PARK7,ABCD1,TXNL4A,EPHA3,ARMCX1,AAAS,BID,CENPF,TMPO,VDAC1,PTGS2,BCL2L2,DCTN1,VPS13A,NUP98,SMOX,UCP2,MPV17,LOC102274064,BNIP3L,AIFM1,AK2,OSBPL6,HPN,HAX1,RHOT1,MYOC,TMEM14A
GO:CC	synapse	GO:0045202	0.000185546	3.73155	426	644	27	PARK7,PPP2R2A,ITGB1,APBB1,CHRNA2,GRIA3,MYLK2,DLG1,PLAT,CAP2,PPP3CA,NOS1,CORO1A,RHOA,RIMS1,SLC8A1,DRD5,HTR1B,PPFIA4,PPFIA2,CYFIP2,COLQ,CDK16,MDGA1,DGKB,SNCA,HOMER2
GO:CC	chromatin	GO:0000785	0.000769866	3.11358	465	644	27	PARK7,MSH6,IPO4,IKZF1,SMARCD1,LOC102276344,LOC102271941,POGZ,LOC106700510,LOC102276058,LOC102270329,FANK1,APTX,TMPO,ARID1A,DVL3,BCAS3,NEDD4,LOC102267160,LOC102278875,LOC102285798,ZEB2,TCF12,UHRF1,MEF2A,SPI1,PBRM1
GO:CC	microtubule organizing center	GO:0005815	0.00420961	2.37576	529	644	27	CAPRIN2,CCT4,ALDOB,DDX3X,TUBGCP3,HAUS2,TBCD,CCNB2,AAAS,DLGAP5,TOP2A,IL4R,CKAP2,NDC80,PDE4D,FANK1,NEK2,AK5,DCTN1,ERC1,PKHD1,CBY1,GNAI1,C2CD3,CEP63,CCDC120,CDC14A
GO:CC	cell surface	GO:0009986	7.72599e-05	4.11205	381	644	26	ITGB1,ADIPOQ,PLAT,SLC4A4,ENPP3,WNT2,ASTN1,ROBO2,IL1RL1,SFRP1,LOC102283463,IL12RB2,HPN,LOC102281707,CTSB,GLDN,CD163,ITGA4,SCNN1G,SLC1A2,LTF,LRP2,ADGRG6,SULF2,CD44,FCER1A
GO:CC	centrosome	GO:0005813	0.0106487	1.9727	454	644	23	CAPRIN2,CCT4,ALDOB,DDX3X,TUBGCP3,HAUS2,TBCD,CCNB2,AAAS,DLGAP5,IL4R,CKAP2,NDC80,PDE4D,NEK2,AK5,DCTN1,ERC1,PKHD1,GNAI1,C2CD3,CEP63,CDC14A
GO:CC	perinuclear region of cytoplasm	GO:0048471	0.00166947	2.77742	336	644	21	PARK7,ABCD1,ITGB1,CALCOCO2,DLG1,INPP5K,ENPP3,TSPAN1,BAG5,PPP1R16B,PKHD1,FMR1,RAD51C,OAS2,RNF41,CYFIP2,NEDD4,OSBPL6,CTSB,SNCA,TAF8
GO:CC	nuclear chromosome	GO:0000228	0.0028922	2.53877	354	644	21	MSH6,IPO4,IKZF1,SMARCD1,POGZ,TOP2A,NDC80,NEK2,APTX,ORC6,ARID1A,DVL3,NIFK,AGO3,ZEB2,TCF12,UHRF1,MEF2A,BUB1B,SPI1,PBRM1
GO:CC	polymeric cytoskeletal fiber	GO:0099513	0.00697075	2.15672	330	644	19	CCT4,CCT3,TUBGCP3,HAUS2,DLG1,SPAG5,KIF11,KIF18B,CKAP2,NEFM,CORO1A,DCTN1,NEFL,BCAS3,ASPM,KRT6A,TCP11L1,KIF20A,CENPE
GO:CC	endoplasmic reticulum membrane	GO:0005789	0.0290152	1.53737	356	644	18	ABCD1,NOS1,TMED2,PTGS2,RYR1,PMEL,VPS13A,LSS,EMC7,ATP2A1,SRI,UBQLN4,POMT1,OSBPL6,HPN,RNF183,TMEM14A,DHRS9
GO:CC	nuclear outer membrane-endoplasmic reticulum membrane network	GO:0042175	0.0371232	1.43035	369	644	18	ABCD1,NOS1,TMED2,PTGS2,RYR1,PMEL,VPS13A,LSS,EMC7,ATP2A1,SRI,UBQLN4,POMT1,OSBPL6,HPN,RNF183,TMEM14A,DHRS9
GO:CC	axon	GO:0030424	0.000184273	3.73454	158	644	15	APBB1,MAPT,DLG1,NEFM,CORO1A,CPT1C,NEFL,FMR1,PVALB,SLC1A2,LRP2,UCHL1,SNCA,MYOC,KCNC1
GO:CC	microtubule	GO:0005874	0.000811706	3.0906	182	644	15	CCT4,CCT3,TUBGCP3,HAUS2,DLG1,SPAG5,KIF11,KIF18B,CKAP2,DCTN1,BCAS3,ASPM,TCP11L1,KIF20A,CENPE
GO:CC	apical part of cell	GO:0045177	0.00189755	2.72181	199	644	15	LOC102266632,PLAT,CLCN5,C5AR2,ATP6V1E1,PKHD1,SLC46A1,SLC39A8,CTSB,AQP5,LOC102266649,LRP2,HOMER2,CD44,SLC38A3
GO:CC	somatodendritic compartment	GO:0036477	0.00301266	2.52105	210	644	15	AGFG1,MAPT,PPP3CA,RHOA,CPT1C,DCTN1,ENO2,FMR1,PPFIA2,SLC22A3,LRP2,UCHL1,FABP7,KCNC1,TRIM9
GO:CC	spindle	GO:0005819	0.00324228	2.48915	212	644	15	TUBGCP3,HAUS2,SPAG5,AAAS,KIF11,DLGAP5,KIF18B,CENPF,NEK2,DCTN1,PKHD1,MAPKBP1,ASPM,KIF20A,CENPE
GO:CC	extracellular matrix	GO:0031012	0.00178207	2.74908	175	644	14	DLG1,LAMA1,WNT2,MFAP5,COL1A1,POSTN,LUM,HPSE2,SFRP1,LAMC3,FN1,RELL2,MYOC,HMCN2
GO:CC	cell leading edge	GO:0031252	0.00962046	2.0168	214	644	14	VIL1,ITGB1,APBB1,CTNNA1,DDX3X,MAPT,INPP5K,CORO1A,NME1,BCAS3,SGCE,SLC1A2,KCNC1,CD44
GO:CC	nuclear chromatin	GO:0000790	0.0123132	1.90963	221	644	14	MSH6,IPO4,IKZF1,SMARCD1,POGZ,APTX,ARID1A,DVL3,ZEB2,TCF12,UHRF1,MEF2A,SPI1,PBRM1
GO:CC	transcription regulator complex	GO:0005667	0.0344561	1.46273	254	644	14	CORO2A,MIER1,MXD3,LEF1,TAF1,FOS,XRCC6,HAX1,MXI1,TCF12,MEF2A,DEPDC1,TAF8,SPI1
GO:CC	cell body	GO:0044297	0.00116937	2.93205	147	644	13	PARK7,CCT4,AGFG1,MAPT,CCT3,DCTN1,ENO2,FMR1,SLC22A3,SLC1A2,UCHL1,FABP7,KCNC1
GO:CC	side of membrane	GO:0098552	0.0268155	1.57161	219	644	13	DLG1,PPP3CA,RHOA,ENPP3,WNT2,ASTN1,IL1RL1,IL12RB2,CDK16,CTSB,CD163,SCNN1G,LRP2
GO:CC	collagen-containing extracellular matrix	GO:0062023	0.0002726	3.56447	108	644	12	DLG1,LAMA1,WNT2,COL1A1,POSTN,LUM,SFRP1,LAMC3,FN1,RELL2,MYOC,HMCN2
GO:CC	chromosome, centromeric region	GO:0000775	0.00100901	2.99611	125	644	12	CTCF,IKZF1,TOP2A,CENPF,NDC80,NEK2,DAXX,DCTN1,NUP98,BUB1B,CDCA8,CENPE
GO:CC	chromosomal region	GO:0098687	0.0299219	1.52401	197	644	12	CTCF,IKZF1,TOP2A,CENPF,NDC80,NEK2,DAXX,DCTN1,NUP98,BUB1B,CDCA8,CENPE
GO:CC	protein-DNA complex	GO:0032993	0.0452694	1.3442	213	644	12	NFE2,LOC102276344,LOC102271941,LOC106700510,LOC102276058,LOC102270329,LEF1,FOS,LOC102267160,LOC102278875,LOC102285798,XRCC6
GO:CC	cell projection membrane	GO:0031253	0.00366014	2.4365	127	644	11	ITGB1,MAPT,DLG1,INPP5K,NME1,DRD5,SGCE,SLC1A2,LRP2,KCNC1,CD44
GO:CC	apical plasma membrane	GO:0016324	0.0161518	1.79178	156	644	11	LOC102266632,ATP6V1E1,PKHD1,SLC46A1,SLC39A8,CTSB,AQP5,LOC102266649,LRP2,CD44,SLC38A3
GO:CC	host cell nucleus	GO:0042025	0.0499671	1.30132	191	644	11	RNGTT,NFE2,LOC102271941,CCNB2,TOP2A,LOC102270329,MBD1,FMR1,ERG,CCNB1,SETDB1
GO:CC	condensed chromosome	GO:0000793	0.00301266	2.52105	104	644	10	CTCF,TOP2A,CENPF,NDC80,NEK2,NIFK,NCAPG,AGO3,BUB1B,CENPE
GO:CC	spindle pole	GO:0000922	0.00804566	2.09444	99	644	9	TUBGCP3,AAAS,KIF11,DLGAP5,CENPF,NEK2,DCTN1,MAPKBP1,ASPM
GO:CC	neuronal cell body	GO:0043025	0.0217406	1.66273	117	644	9	AGFG1,MAPT,DCTN1,ENO2,FMR1,SLC22A3,UCHL1,FABP7,KCNC1
GO:CC	cell cortex	GO:0005938	0.0349962	1.45598	129	644	9	CORO1A,RHOA,RYR1,DCTN1,GNAI1,NEDD4,INSC,SNCA,HMCN2
GO:CC	external side of plasma membrane	GO:0009897	0.0349962	1.45598	129	644	9	ENPP3,WNT2,ASTN1,IL1RL1,IL12RB2,CTSB,CD163,SCNN1G,LRP2
GO:CC	leading edge membrane	GO:0031256	0.00187703	2.72653	62	644	8	ITGB1,MAPT,INPP5K,NME1,SGCE,SLC1A2,KCNC1,CD44
GO:CC	outer membrane	GO:0019867	0.0306098	1.51414	103	644	8	ARMCX1,VDAC1,PTGS2,VPS13A,BNIP3L,HAX1,RHOT1,MYOC
GO:CC	organelle outer membrane	GO:0031968	0.0306098	1.51414	103	644	8	ARMCX1,VDAC1,PTGS2,VPS13A,BNIP3L,HAX1,RHOT1,MYOC
GO:CC	cluster of actin-based cell projections	GO:0098862	0.0255546	1.59253	78	644	7	VIL1,RHOC,DRD5,IDO1,CDC14A,LRP2,HOMER2
GO:CC	mitochondrial outer membrane	GO:0005741	0.0446961	1.34973	90	644	7	ARMCX1,VDAC1,VPS13A,BNIP3L,HAX1,RHOT1,MYOC
GO:CC	lysosomal membrane	GO:0005765	0.0455653	1.34137	91	644	7	ABCD1,VPS13A,LOC102276897,LOC102283463,SLC39A8,RNF183,TPCN1
GO:CC	lytic vacuole membrane	GO:0098852	0.0455653	1.34137	91	644	7	ABCD1,VPS13A,LOC102276897,LOC102283463,SLC39A8,RNF183,TPCN1
GO:CC	kinetochore	GO:0000776	0.0499671	1.30132	93	644	7	CENPF,NDC80,NEK2,DCTN1,NUP98,BUB1B,CENPE
GO:CC	spindle microtubule	GO:0005876	0.0089414	2.04859	46	644	6	TUBGCP3,HAUS2,SPAG5,KIF11,KIF18B,CENPE
GO:CC	inclusion body	GO:0016234	0.0261916	1.58184	59	644	6	MAPT,NEFM,NUP98,BAG5,TRIM50,SNCA
GO:MF	binding	GO:0005488	1.22006e-36	35.9136	10698	644	431	CAPRIN2,PARK7,ZNF683,FGF13,ZSCAN31,ABCD1,TSSK4,PYGM,ELF2,PPP2R2A,TRAPPC8,VIL1,CORO2A,ITGB1,APBB1,MSH6,CALCOCO2,TARS2,TENM2,POLR1B,CTNNA1,CCT4,NPNT,LYAR,DCLK1,IPO4,ALDOB,DLD,ZNF32,DDX3X,TBC1D2,MYLK2,KCNH1,RNGTT,RPS6KC1,ACP5,USP47,APBB3,ATP2B1,MAPT,CCT3,PRMT3,ZMYND11,TRIM6,TUBGCP3,CLINT1,CTCF,EPHA3,NFE2,TBCD,CALM1,CDK15,IKZF1,WDR53,XPNPEP1,FHL1,DLG1,ERN2,SMARCD1,ADIPOQ,LALBA,FUBP1,MIER1,PLAT,UBAP2L…
GO:MF	protein binding	GO:0005515	2.9147e-22	21.5354	6584	644	283	CAPRIN2,PARK7,FGF13,ABCD1,TSSK4,PPP2R2A,TRAPPC8,VIL1,CORO2A,ITGB1,APBB1,MSH6,CALCOCO2,TARS2,CTNNA1,CCT4,LYAR,IPO4,ALDOB,DDX3X,TBC1D2,KCNH1,USP47,APBB3,MAPT,CCT3,ZMYND11,TRIM6,TUBGCP3,CLINT1,EPHA3,NFE2,TBCD,IKZF1,WDR53,XPNPEP1,FHL1,DLG1,ERN2,SMARCD1,ADIPOQ,MIER1,PLAT,UBAP2L,CYFIP1,TNFSF13,ARMCX1,C3,MIF4GD,ASB11,IL18BP,MXD3,LOC102276344,LOC102271941,CAP2,NEB,ZMYND15,AAAS,BID,KIF11,MKI67,KIF18B,TOP2…
GO:MF	catalytic activity	GO:0003824	4.06665e-07	6.39076	4980	644	185	PARK7,ABCD1,ALDH3A1,TSSK4,TFB1M,PYGM,LIPE,LIPT1,MSH6,TARS2,POLR1B,DCLK1,ALDOB,DLD,GK,DDX3X,OXR1,MYLK2,RNGTT,RPS6KC1,ACP5,USP47,ATP2B1,PDHB,PRMT3,TRIM6,EPHA3,CDK15,CTSD,XPNPEP1,ERN2,LALBA,INPP4A,INPP5K,MIER1,PLAT,KIF11,CHD1L,KIF18B,RRAD,TOP2A,PPP3CA,NOS1,KIF4A,OGDH,LOC102268001,PRPS2,PDE4D,RHOA,NEK2,ABCA13,APTX,CIT,TRIT1,DIO1,ENTPD2,LOC102267436,LOC102287174,ENPP3,LOC102287641,LOC102272022,C1RL,AK…
GO:MF	organic cyclic compound binding	GO:0097159	2.36031e-09	8.62703	4559	644	182	PARK7,ZNF683,ZSCAN31,ABCD1,TSSK4,PYGM,ELF2,MSH6,TARS2,POLR1B,CCT4,LYAR,DCLK1,DLD,ZNF32,DDX3X,MYLK2,RNGTT,RPS6KC1,ATP2B1,CCT3,PRMT3,ZMYND11,CTCF,EPHA3,NFE2,CDK15,IKZF1,ERN2,FUBP1,MIER1,MIF4GD,MXD3,LOC102276344,LOC102271941,TGIF1,POGZ,KIF11,CHD1L,KIF18B,RRAD,TOP2A,FOXM1,LOC106700510,NOS1,POU2F2,LOC102276058,KIF4A,LOC102270329,OGDH,LOC102268001,PRPS2,ERI3,PDE4D,PPARGC1A,RHOA,PGRMC1,NEK2,ABCA13,DMRTA…
GO:MF	heterocyclic compound binding	GO:1901363	2.36031e-09	8.62703	4521	644	181	PARK7,ZNF683,ZSCAN31,ABCD1,TSSK4,PYGM,ELF2,MSH6,TARS2,POLR1B,CCT4,LYAR,DCLK1,DLD,ZNF32,DDX3X,MYLK2,RNGTT,RPS6KC1,ATP2B1,CCT3,PRMT3,ZMYND11,CTCF,EPHA3,NFE2,CDK15,IKZF1,ERN2,FUBP1,MIER1,MIF4GD,MXD3,LOC102276344,LOC102271941,TGIF1,POGZ,KIF11,CHD1L,KIF18B,RRAD,TOP2A,FOXM1,LOC106700510,NOS1,POU2F2,LOC102276058,KIF4A,LOC102270329,OGDH,LOC102268001,PRPS2,ERI3,PDE4D,PPARGC1A,RHOA,PGRMC1,NEK2,ABCA13,DMRTA…
GO:MF	ion binding	GO:0043167	3.10241e-11	10.5083	3778	644	165	PARK7,ABCD1,TSSK4,PYGM,VIL1,MSH6,TARS2,TENM2,CCT4,NPNT,LYAR,DCLK1,DLD,DDX3X,MYLK2,RNGTT,RPS6KC1,ACP5,ATP2B1,CCT3,ZMYND11,TRIM6,EPHA3,CALM1,CDK15,XPNPEP1,FHL1,ERN2,ADIPOQ,LALBA,KIF11,CHD1L,KIF18B,RRAD,TOP2A,NOS1,KIF4A,OGDH,CDH16,LOC102268001,PRPS2,CHRD,PDE4D,RHOA,NEK2,LOC102271603,ABCA13,DMRTA1,CIT,TRIT1,MBNL1,LOC102287174,ENPP3,MBD1,LOC102287641,AK5,MAPK8,MBNL3,RHOC,ECI2,EDIL3,CAD,POSTN,STK36,REC…
GO:MF	nucleic acid binding	GO:0003676	0.0009573	3.01895	2840	644	105	PARK7,ZNF683,ZSCAN31,ELF2,MSH6,POLR1B,LYAR,ZNF32,DDX3X,PRMT3,ZMYND11,CTCF,NFE2,IKZF1,FUBP1,MIER1,MIF4GD,MXD3,LOC102276344,LOC102271941,TGIF1,POGZ,TOP2A,FOXM1,LOC106700510,POU2F2,LOC102276058,LOC102270329,ERI3,PPARGC1A,DMRTA1,RDM1,APTX,TMPO,FOXJ1,MBNL1,ENPP3,MBD1,ETV1,RBM47,SPIB,RECQL5,NUP98,ELAVL2,HOXA1,MITF,ORC6,ADAT1,R3HDM2,ARID1A,ZNF346,MCM8,KCNIP3,FMR1,ATF3,RAD51C,LEF1,ZFP37,CIZ1,SORBS2,DDX39…
GO:MF	anion binding	GO:0043168	2.19215e-07	6.65913	2144	644	99	ABCD1,TSSK4,PYGM,VIL1,MSH6,TARS2,CCT4,DCLK1,DLD,DDX3X,MYLK2,RNGTT,RPS6KC1,ATP2B1,CCT3,EPHA3,CDK15,ERN2,ADIPOQ,KIF11,CHD1L,KIF18B,RRAD,TOP2A,NOS1,KIF4A,OGDH,LOC102268001,PRPS2,CHRD,PDE4D,RHOA,NEK2,LOC102271603,ABCA13,CIT,TRIT1,AK5,MAPK8,RHOC,ECI2,CAD,STK36,RECQL5,HPSE2,STK31,SFRP1,RABL2B,NME1,GSDMD,ABCA10,RERGL,CPTP,CRABP1,MCM8,MAT1A,RAD51C,TAT,LOC102274064,GNAI1,DDX39B,IRAK3,ATP2A1,OAS2,VEGFA,AIF…
GO:MF	small molecule binding	GO:0036094	6.74023e-06	5.17133	1997	644	89	ABCD1,TSSK4,PYGM,MSH6,TARS2,POLR1B,CCT4,DCLK1,ALDOB,DLD,DDX3X,MYLK2,RNGTT,RPS6KC1,ATP2B1,CCT3,EPHA3,CDK15,ERN2,ADIPOQ,KIF11,CHD1L,KIF18B,RRAD,TOP2A,NOS1,KIF4A,OGDH,LOC102268001,PRPS2,PDE4D,RHOA,NEK2,ABCA13,CIT,TRIT1,MBD1,AK5,MAPK8,RHOC,ECI2,CAD,STK36,RECQL5,STK31,RABL2B,NME1,ABCA10,RERGL,CRABP1,MCM8,MAT1A,RAD51C,TAT,LOC102274064,GNAI1,DDX39B,IRAK3,ATP2A1,OAS2,AIFM1,AK2,LOC102280438,CDKL4,LOC10228…
GO:MF	carbohydrate derivative binding	GO:0097367	1.5399e-08	7.81251	1719	644	88	ABCD1,TSSK4,VIL1,MSH6,TARS2,POLR1B,CCT4,DCLK1,DDX3X,MYLK2,RNGTT,RPS6KC1,ATP2B1,CCT3,EPHA3,CDK15,ERN2,ADIPOQ,KIF11,CHD1L,KIF18B,RRAD,TOP2A,NOS1,KIF4A,LOC102268001,PRPS2,CHRD,PDE4D,RHOA,NEK2,ABCA13,LAMA1,CIT,TRIT1,AK5,MAPK8,RHOC,ECI2,CAD,STK36,RECQL5,HPSE2,STK31,SFRP1,RABL2B,NME1,ABCA10,RERGL,MCM8,MAT1A,RAD51C,LOC102274064,GNAI1,DDX39B,IRAK3,ATP2A1,OAS2,VEGFA,AK2,LOC102280438,CDKL4,COL25A1,LOC10228…
GO:MF	cation binding	GO:0043169	3.62391e-05	4.44082	2000	644	86	PARK7,TSSK4,VIL1,MSH6,TENM2,NPNT,LYAR,ACP5,ZMYND11,TRIM6,CALM1,XPNPEP1,FHL1,ERN2,LALBA,TOP2A,OGDH,CDH16,PRPS2,LOC102271603,DMRTA1,MBNL1,LOC102287174,ENPP3,MBD1,LOC102287641,MBNL3,EDIL3,CAD,POSTN,TRHDE,RGN,CDH11,LOC102277268,MMRN1,NME1,LOC102276897,ENO2,DRD5,ZNF346,KCNIP3,MAT1A,SMOC2,TRIM59,PVALB,CIZ1,IRAK3,ATP2A1,ANGPT2,SRI,RNF41,ZNF205,PEPD,CACNA1E,NIM1K,RBM26,IDO1,CAPN3,RNF183,LOC102281032,GALN…
GO:MF	molecular function regulator	GO:0098772	0.000100816	3.99647	2074	644	86	PARK7,FGF13,ZSCAN31,ELF2,PPP2R2A,VIL1,AGFG1,DDX3X,TBC1D2,CTCF,NFE2,TBCD,DLG1,ADIPOQ,C3,MXD3,TGIF1,FOXM1,POU2F2,C4A,ELMOD1,PPARGC1A,RGL1,DMRTA1,FOXJ1,WNT2,MAPK8,CCL28,IGF1,DAXX,ETV1,SPIB,LOC102270397,TDRD3,BMP4,NUP98,LOC102288203,CHN2,HOXA1,RGN,CCL25,MITF,THPO,PPP1R16B,LOC102268348,KCNIP3,ATF3,LEF1,GMIP,VEGFA,RIC1,ERG,EGR3,ZNF205,BCAS3,MYB,IRF4,NEDD4,FOSB,FOS,DNAJB1,DCAF6,CAPN3,PHF6,ZEB2,ETV5,FXYD…
GO:MF	hydrolase activity	GO:0016787	0.000163133	3.78746	2104	644	86	PARK7,ABCD1,LIPE,MSH6,TARS2,DDX3X,RNGTT,ACP5,USP47,ATP2B1,CTSD,XPNPEP1,ERN2,INPP4A,INPP5K,MIER1,PLAT,KIF11,CHD1L,KIF18B,RRAD,TOP2A,PPP3CA,KIF4A,LOC102268001,PDE4D,RHOA,ABCA13,APTX,ENTPD2,ENPP3,C1RL,RHOC,CAD,RECQL5,CTDSP2,HPSE2,NTAN1,TRHDE,LOC102276955,RGN,HINT3,SFRP1,PDE1A,RABL2B,NME1,ADAT1,ABCA10,RERGL,RAD51C,PRSS35,GNAI1,DESI2,DDX39B,USP1,PPT2,PEPD,KIF15,AGO3,CAPN3,XRCC6,RAB6A,HPN,CTSB,ABCC11,A…
GO:MF	metal ion binding	GO:0046872	3.62391e-05	4.44082	1946	644	84	PARK7,TSSK4,VIL1,MSH6,TENM2,NPNT,LYAR,ACP5,ZMYND11,TRIM6,CALM1,XPNPEP1,FHL1,ERN2,LALBA,TOP2A,CDH16,PRPS2,LOC102271603,DMRTA1,MBNL1,LOC102287174,ENPP3,MBD1,LOC102287641,MBNL3,EDIL3,CAD,POSTN,TRHDE,RGN,CDH11,LOC102277268,MMRN1,NME1,LOC102276897,ENO2,ZNF346,KCNIP3,MAT1A,SMOC2,TRIM59,PVALB,CIZ1,IRAK3,ATP2A1,ANGPT2,SRI,RNF41,ZNF205,PEPD,CACNA1E,NIM1K,RBM26,IDO1,CAPN3,RNF183,LOC102281032,GALNT5,LOC1022…
GO:MF	nucleotide binding	GO:0000166	3.16359e-05	4.49982	1743	644	78	ABCD1,TSSK4,MSH6,TARS2,CCT4,DCLK1,DLD,DDX3X,MYLK2,RNGTT,RPS6KC1,ATP2B1,CCT3,EPHA3,CDK15,ERN2,KIF11,CHD1L,KIF18B,RRAD,TOP2A,NOS1,KIF4A,LOC102268001,PRPS2,PDE4D,RHOA,NEK2,ABCA13,CIT,TRIT1,MBD1,AK5,MAPK8,RHOC,ECI2,CAD,STK36,RECQL5,STK31,RABL2B,NME1,ABCA10,RERGL,MCM8,MAT1A,RAD51C,LOC102274064,GNAI1,DDX39B,IRAK3,ATP2A1,OAS2,AIFM1,AK2,LOC102280438,CDKL4,LOC102283525,FGFR4,NIM1K,BUB1,KIF15,CDK16,OASL,RA…
GO:MF	nucleoside phosphate binding	GO:1901265	3.16359e-05	4.49982	1743	644	78	ABCD1,TSSK4,MSH6,TARS2,CCT4,DCLK1,DLD,DDX3X,MYLK2,RNGTT,RPS6KC1,ATP2B1,CCT3,EPHA3,CDK15,ERN2,KIF11,CHD1L,KIF18B,RRAD,TOP2A,NOS1,KIF4A,LOC102268001,PRPS2,PDE4D,RHOA,NEK2,ABCA13,CIT,TRIT1,MBD1,AK5,MAPK8,RHOC,ECI2,CAD,STK36,RECQL5,STK31,RABL2B,NME1,ABCA10,RERGL,MCM8,MAT1A,RAD51C,LOC102274064,GNAI1,DDX39B,IRAK3,ATP2A1,OAS2,AIFM1,AK2,LOC102280438,CDKL4,LOC102283525,FGFR4,NIM1K,BUB1,KIF15,CDK16,OASL,RA…
GO:MF	ribonucleotide binding	GO:0032553	3.16359e-05	4.49982	1562	644	72	ABCD1,TSSK4,MSH6,TARS2,CCT4,DCLK1,DDX3X,MYLK2,RNGTT,RPS6KC1,ATP2B1,CCT3,EPHA3,CDK15,ERN2,KIF11,CHD1L,KIF18B,RRAD,TOP2A,NOS1,KIF4A,LOC102268001,PRPS2,PDE4D,RHOA,NEK2,ABCA13,CIT,TRIT1,AK5,MAPK8,RHOC,ECI2,CAD,STK36,RECQL5,STK31,RABL2B,NME1,ABCA10,RERGL,MCM8,MAT1A,RAD51C,LOC102274064,GNAI1,DDX39B,IRAK3,ATP2A1,OAS2,AK2,LOC102280438,CDKL4,LOC102283525,FGFR4,NIM1K,BUB1,KIF15,CDK16,OASL,RAB6A,MINK1,ABCC1…
GO:MF	purine ribonucleotide binding	GO:0032555	3.62391e-05	4.44082	1549	644	71	ABCD1,TSSK4,MSH6,TARS2,CCT4,DCLK1,DDX3X,MYLK2,RNGTT,RPS6KC1,ATP2B1,CCT3,EPHA3,CDK15,ERN2,KIF11,CHD1L,KIF18B,RRAD,TOP2A,KIF4A,LOC102268001,PRPS2,PDE4D,RHOA,NEK2,ABCA13,CIT,TRIT1,AK5,MAPK8,RHOC,ECI2,CAD,STK36,RECQL5,STK31,RABL2B,NME1,ABCA10,RERGL,MCM8,MAT1A,RAD51C,LOC102274064,GNAI1,DDX39B,IRAK3,ATP2A1,OAS2,AK2,LOC102280438,CDKL4,LOC102283525,FGFR4,NIM1K,BUB1,KIF15,CDK16,OASL,RAB6A,MINK1,ABCC11,UBE…
GO:MF	purine nucleotide binding	GO:0017076	3.98922e-05	4.39911	1561	644	71	ABCD1,TSSK4,MSH6,TARS2,CCT4,DCLK1,DDX3X,MYLK2,RNGTT,RPS6KC1,ATP2B1,CCT3,EPHA3,CDK15,ERN2,KIF11,CHD1L,KIF18B,RRAD,TOP2A,KIF4A,LOC102268001,PRPS2,PDE4D,RHOA,NEK2,ABCA13,CIT,TRIT1,AK5,MAPK8,RHOC,ECI2,CAD,STK36,RECQL5,STK31,RABL2B,NME1,ABCA10,RERGL,MCM8,MAT1A,RAD51C,LOC102274064,GNAI1,DDX39B,IRAK3,ATP2A1,OAS2,AK2,LOC102280438,CDKL4,LOC102283525,FGFR4,NIM1K,BUB1,KIF15,CDK16,OASL,RAB6A,MINK1,ABCC11,UBE…
GO:MF	purine ribonucleoside triphosphate binding	GO:0035639	4.15198e-05	4.38174	1505	644	69	ABCD1,TSSK4,MSH6,TARS2,CCT4,DCLK1,DDX3X,MYLK2,RNGTT,RPS6KC1,ATP2B1,CCT3,EPHA3,CDK15,ERN2,KIF11,CHD1L,KIF18B,RRAD,TOP2A,KIF4A,LOC102268001,PRPS2,RHOA,NEK2,ABCA13,CIT,TRIT1,AK5,MAPK8,RHOC,CAD,STK36,RECQL5,STK31,RABL2B,NME1,ABCA10,RERGL,MCM8,MAT1A,RAD51C,LOC102274064,GNAI1,DDX39B,IRAK3,ATP2A1,OAS2,AK2,LOC102280438,CDKL4,LOC102283525,FGFR4,NIM1K,BUB1,KIF15,CDK16,OASL,RAB6A,MINK1,ABCC11,UBE2C,RND1,RHO…
GO:MF	enzyme binding	GO:0019899	3.98922e-05	4.39911	1440	644	67	PARK7,ABCD1,ITGB1,APBB1,MSH6,IPO4,ALDOB,MAPT,TRIM6,DLG1,MIER1,CYFIP1,ZMYND15,BID,KIF11,TOP2A,FOXM1,PPP3CA,BCL2L14,PDE4D,PPARGC1A,RGL1,NEK2,RIMS1,VDAC1,ATP6V1E1,MAPK8,PTGS2,VCPKMT,IQGAP3,DAXX,CAD,COL1A1,RECQL5,DCTN1,BAG5,LOC102268348,TNPO1,FMNL2,ZNF346,PEX5L,LEF1,DVL3,RIC1,ANGPT2,SRI,RNF41,BCAS3,SNX3,NEDD4,IL12RB2,FN1,DNAJB1,PHF6,UBE2C,AMBRA1,UCHL1,MEF2A,ELMO1,KIF20A,MYOC,MYOM1,CDC20,SNX12,NTRK2,P…
GO:MF	transferase activity	GO:0016740	0.0284103	1.54652	1879	644	67	TSSK4,TFB1M,PYGM,LIPT1,POLR1B,DCLK1,GK,MYLK2,RNGTT,RPS6KC1,PRMT3,TRIM6,EPHA3,CDK15,ERN2,LALBA,PRPS2,NEK2,CIT,TRIT1,AK5,MAPK8,SOSTDC1,VCPKMT,CAD,STK36,CPT1C,IP6K1,PIGO,STK31,NME1,MEPCE,MAT1A,TRIM59,TYW3,TAT,IRAK3,OAS2,AK2,CDKL4,RNF41,DKC1,ACAA1,NEDD4,KLHL13,FGFR4,NIM1K,BUB1,CDK16,OASL,POMT1,ZDHHC13,RNF183,GALNT5,MINK1,PPAT,UBE2C,SUPT7L,DGKB,UHRF1,SETDB1,BUB1B,DGKG,NTRK2,AMT,TRIM9,LOC102270564
GO:MF	DNA binding	GO:0003677	0.000144619	3.83977	1475	644	66	ZSCAN31,ELF2,MSH6,POLR1B,LYAR,ZNF32,DDX3X,ZMYND11,CTCF,NFE2,IKZF1,MIER1,MXD3,LOC102276344,LOC102271941,TGIF1,POGZ,TOP2A,FOXM1,LOC106700510,POU2F2,LOC102276058,LOC102270329,PPARGC1A,DMRTA1,APTX,TMPO,FOXJ1,MBD1,ETV1,SPIB,HOXA1,MITF,ORC6,ARID1A,MCM8,KCNIP3,ATF3,RAD51C,LEF1,TAF1,AIFM1,ERG,EGR3,ZNF205,MYB,PNN,IRF4,FOSB,FOS,LOC102267160,LOC102278875,LOC102285798,XRCC6,PHF6,ZEB2,ETV5,MXI1,TCF12,UHRF1,ME…
GO:MF	catalytic activity, acting on a protein	GO:0140096	0.0329133	1.48263	1830	644	65	PARK7,TSSK4,DCLK1,MYLK2,RNGTT,RPS6KC1,USP47,PRMT3,TRIM6,EPHA3,CDK15,CTSD,XPNPEP1,ERN2,MIER1,PLAT,PPP3CA,NEK2,CIT,C1RL,MAPK8,SOSTDC1,VCPKMT,STK36,CTDSP2,STK31,TRHDE,LOC102276955,SFRP1,TRIM59,PRSS35,DESI2,IRAK3,USP1,CDKL4,RNF41,PPT2,PEPD,NEDD4,KLHL13,FGFR4,NIM1K,BUB1,CDK16,CAPN3,HPN,RNF183,CTSB,GALNT5,MINK1,PRSS22,UBE2C,LTF,CDC14A,ENPEP,UCHL1,UHRF1,SETDB1,CAPN14,BUB1B,PREPL,NTRK2,TRIM9,PAM,CPA3
GO:MF	adenyl ribonucleotide binding	GO:0032559	3.62391e-05	4.44082	1196	644	59	ABCD1,TSSK4,MSH6,TARS2,CCT4,DCLK1,DDX3X,MYLK2,RPS6KC1,ATP2B1,CCT3,EPHA3,CDK15,ERN2,KIF11,CHD1L,KIF18B,TOP2A,KIF4A,LOC102268001,PRPS2,PDE4D,NEK2,ABCA13,CIT,TRIT1,AK5,MAPK8,ECI2,CAD,STK36,RECQL5,STK31,NME1,ABCA10,MCM8,MAT1A,RAD51C,LOC102274064,DDX39B,IRAK3,ATP2A1,OAS2,AK2,CDKL4,FGFR4,NIM1K,BUB1,KIF15,CDK16,OASL,MINK1,ABCC11,UBE2C,BUB1B,KIF20A,CENPE,DGKG,NTRK2
GO:MF	adenyl nucleotide binding	GO:0030554	3.62391e-05	4.44082	1201	644	59	ABCD1,TSSK4,MSH6,TARS2,CCT4,DCLK1,DDX3X,MYLK2,RPS6KC1,ATP2B1,CCT3,EPHA3,CDK15,ERN2,KIF11,CHD1L,KIF18B,TOP2A,KIF4A,LOC102268001,PRPS2,PDE4D,NEK2,ABCA13,CIT,TRIT1,AK5,MAPK8,ECI2,CAD,STK36,RECQL5,STK31,NME1,ABCA10,MCM8,MAT1A,RAD51C,LOC102274064,DDX39B,IRAK3,ATP2A1,OAS2,AK2,CDKL4,FGFR4,NIM1K,BUB1,KIF15,CDK16,OASL,MINK1,ABCC11,UBE2C,BUB1B,KIF20A,CENPE,DGKG,NTRK2
GO:MF	ATP binding	GO:0005524	4.3565e-05	4.36086	1158	644	57	ABCD1,TSSK4,MSH6,TARS2,CCT4,DCLK1,DDX3X,MYLK2,RPS6KC1,ATP2B1,CCT3,EPHA3,CDK15,ERN2,KIF11,CHD1L,KIF18B,TOP2A,KIF4A,LOC102268001,PRPS2,NEK2,ABCA13,CIT,TRIT1,AK5,MAPK8,CAD,STK36,RECQL5,STK31,NME1,ABCA10,MCM8,MAT1A,RAD51C,LOC102274064,DDX39B,IRAK3,ATP2A1,OAS2,AK2,CDKL4,FGFR4,NIM1K,BUB1,KIF15,CDK16,OASL,MINK1,ABCC11,UBE2C,BUB1B,KIF20A,CENPE,DGKG,NTRK2
GO:MF	identical protein binding	GO:0042802	0.00134116	2.87252	1313	644	57	PARK7,ABCD1,TSSK4,VIL1,CALCOCO2,TARS2,CTNNA1,LYAR,ALDOB,MAPT,TRIM6,XPNPEP1,ADIPOQ,MIF4GD,CAP2,TOP2A,CENPF,CLCN5,PRPS2,NDC80,CORO1A,PGRMC1,SLC4A4,ROBO2,CAD,BCL2L2,COL1A1,PMEL,TTR,HSD17B14,HINT3,SFRP1,NME1,MAT1A,NEFL,FMR1,ATF3,TAT,DDX39B,IRAK3,ATP2A1,BNIP3L,RNF41,IL6ST,UBQLN4,FN1,PYCR1,TPCN1,ANGPTL4,KCTD20,TRIM50,AQP5,UHRF1,SDCBP2,SNCA,MYOM1,TRIM9
GO:MF	transporter activity	GO:0005215	0.0115512	1.93737	1044	644	44	ABCD1,CHRNA2,GRIA3,KCNH1,ATP2B1,TRPM3,SLC30A6,CLCN5,LOC102268001,SLC31A2,ABCA13,TRPM1,SLC4A4,VDAC1,ATP6V1E1,SLC8A1,RYR1,ABCA10,CPTP,MPV17,SLC22A17,BEST3,SLC46A1,ATP2A1,SLC39A8,CACNA1E,LOC102287974,ZDHHC13,SLC22A3,ABCC11,SLC1A5,SLC11A2,STRA6,SLC1A3,TPCN1,SLC26A2,SCNN1G,SLC1A2,AQP5,SLC46A2,LOC102266649,KCNC1,SLC38A3,SLC39A3
GO:MF	transmembrane transporter activity	GO:0022857	0.00489991	2.30981	959	644	43	ABCD1,CHRNA2,GRIA3,KCNH1,ATP2B1,TRPM3,SLC30A6,CLCN5,LOC102268001,SLC31A2,ABCA13,TRPM1,SLC4A4,VDAC1,ATP6V1E1,SLC8A1,RYR1,ABCA10,MPV17,SLC22A17,BEST3,SLC46A1,ATP2A1,SLC39A8,CACNA1E,LOC102287974,ZDHHC13,SLC22A3,ABCC11,SLC1A5,SLC11A2,STRA6,SLC1A3,TPCN1,SLC26A2,SCNN1G,SLC1A2,AQP5,SLC46A2,LOC102266649,KCNC1,SLC38A3,SLC39A3
GO:MF	signaling receptor binding	GO:0005102	0.0168276	1.77398	980	644	41	CAPRIN2,PARK7,FGF13,ADIPOQ,PLAT,TNFSF13,C3,PPARGC1A,LAMA1,WNT2,CCL28,IGF1,EDIL3,DAXX,BMP4,LOC102288203,SFRP1,CCL25,THPO,LOC102268348,ARID1A,LEF1,DVL3,VEGFA,ANGPT2,RNF41,BCAS3,IL6ST,S1PR3,NEDD4,LAMA3,FN1,LOC102281707,S100A12,RND1,LOC102275249,UCHL1,MYOC,CXCL13,CCL19,CSF3
GO:MF	protein dimerization activity	GO:0046983	0.00187453	2.72711	824	644	40	PARK7,ABCD1,TSSK4,VIL1,ITGB1,CALCOCO2,TARS2,XPNPEP1,ADIPOQ,MXD3,LOC102276344,LOC102271941,TOP2A,CENPF,PPP3CA,LOC106700510,LOC102276058,LOC102270329,CORO1A,PGRMC1,MITF,TFEB,FMR1,ATF3,IRAK3,ATP2A1,BNIP3L,AIFM1,SRI,LOC102267160,LOC102278875,LOC102285798,MXI1,SUPT7L,TCF12,SDCBP2,MEF2A,MYOM1,TAF8,TRIM9
GO:MF	transcription regulator activity	GO:0140110	0.0219762	1.65805	968	644	40	PARK7,ZSCAN31,ELF2,CTCF,NFE2,MXD3,TGIF1,FOXM1,POU2F2,PPARGC1A,DMRTA1,FOXJ1,DAXX,ETV1,SPIB,TDRD3,NUP98,HOXA1,MITF,KCNIP3,ATF3,LEF1,ERG,EGR3,ZNF205,MYB,IRF4,FOSB,FOS,DNAJB1,DCAF6,PHF6,ZEB2,ETV5,LOC102275094,MXI1,SUPT7L,TCF12,MEF2A,SPI1
GO:MF	sequence-specific DNA binding	GO:0043565	0.0280184	1.55256	863	644	36	ZSCAN31,ELF2,ZNF32,CTCF,NFE2,MXD3,TGIF1,FOXM1,POU2F2,PPARGC1A,DMRTA1,FOXJ1,MBD1,ETV1,SPIB,HOXA1,MITF,KCNIP3,ATF3,LEF1,ERG,EGR3,ZNF205,MYB,IRF4,FOSB,FOS,XRCC6,PHF6,ZEB2,ETV5,MXI1,TCF12,MEF2A,SPI1,ZNF821
GO:MF	double-stranded DNA binding	GO:0003690	0.00958636	2.01835	761	644	35	ZSCAN31,ELF2,MSH6,ZNF32,ZMYND11,CTCF,NFE2,MXD3,TGIF1,FOXM1,POU2F2,DMRTA1,APTX,FOXJ1,MBD1,ETV1,MITF,KCNIP3,ATF3,LEF1,ERG,EGR3,ZNF205,MYB,IRF4,FOSB,FOS,XRCC6,ETV5,MXI1,TCF12,UHRF1,MEF2A,SPI1,ZNF821
GO:MF	transferase activity, transferring phosphorus-containing groups	GO:0016772	0.0285429	1.5445	835	644	35	TSSK4,POLR1B,DCLK1,GK,MYLK2,RNGTT,RPS6KC1,EPHA3,CDK15,ERN2,PRPS2,NEK2,CIT,AK5,MAPK8,SOSTDC1,STK36,IP6K1,PIGO,STK31,NME1,IRAK3,OAS2,AK2,CDKL4,DKC1,FGFR4,NIM1K,BUB1,CDK16,MINK1,DGKB,BUB1B,DGKG,NTRK2
GO:MF	ion transmembrane transporter activity	GO:0015075	0.00849775	2.0707	722	644	34	ABCD1,CHRNA2,GRIA3,KCNH1,ATP2B1,TRPM3,SLC30A6,CLCN5,SLC31A2,TRPM1,SLC4A4,VDAC1,ATP6V1E1,SLC8A1,RYR1,BEST3,SLC46A1,ATP2A1,SLC39A8,CACNA1E,LOC102287974,ZDHHC13,SLC22A3,ABCC11,SLC1A5,SLC11A2,SLC1A3,TPCN1,SLC26A2,SCNN1G,SLC1A2,KCNC1,SLC38A3,SLC39A3
GO:MF	calcium ion binding	GO:0005509	0.0010734	2.96924	581	644	32	VIL1,TENM2,NPNT,CALM1,LALBA,CDH16,LOC102271603,ENPP3,EDIL3,RGN,CDH11,LOC102277268,MMRN1,KCNIP3,SMOC2,PVALB,ATP2A1,SRI,CACNA1E,CAPN3,S100A12,RHOT1,FBN3,LRP2,PLA2G2F,DGKB,SNCA,CAPN14,DGKG,SULF2,EFEMP2,HMCN2
GO:MF	cytoskeletal protein binding	GO:0008092	0.00328353	2.48366	623	644	32	VIL1,CORO2A,ITGB1,CTNNA1,ALDOB,DDX3X,MAPT,TUBGCP3,TBCD,CAP2,NEB,KIF11,KIF18B,KIF4A,CORO1A,RHOA,IQGAP3,SLC8A1,DCTN1,FMNL2,BCAS3,TNNT3,KIF15,CAPN3,PHF6,RAB6A,SNCA,KIF20A,MYOC,CENPE,HOMER2,KCNC1
GO:MF	protein-containing complex binding	GO:0044877	0.0049085	2.30905	640	644	32	PARK7,TSSK4,VIL1,CORO2A,ITGB1,MSH6,CTNNA1,DDX3X,MAPT,PRMT3,LETM2,CENPF,CORO1A,IGF1,EDIL3,LUM,DCN,NME1,ARID1A,FMR1,GNAI1,S1PR3,FN1,LCA5,XRCC6,PHF6,CTSB,RELL2,EIF3K,UHRF1,SNCA,CDC20
GO:MF	inorganic molecular entity transmembrane transporter activity	GO:0015318	0.00907441	2.04218	668	644	32	CHRNA2,GRIA3,KCNH1,ATP2B1,TRPM3,CLCN5,SLC31A2,TRPM1,SLC4A4,VDAC1,ATP6V1E1,SLC8A1,RYR1,BEST3,SLC46A1,ATP2A1,SLC39A8,CACNA1E,LOC102287974,ZDHHC13,SLC1A5,SLC11A2,STRA6,SLC1A3,TPCN1,SLC26A2,SCNN1G,SLC1A2,AQP5,KCNC1,SLC38A3,SLC39A3
GO:MF	DNA-binding transcription factor activity	GO:0003700	0.0136486	1.86491	695	644	32	ZSCAN31,ELF2,CTCF,NFE2,MXD3,TGIF1,FOXM1,POU2F2,DMRTA1,FOXJ1,ETV1,SPIB,HOXA1,MITF,KCNIP3,ATF3,LEF1,ERG,EGR3,ZNF205,MYB,IRF4,FOSB,FOS,PHF6,ZEB2,ETV5,LOC102275094,MXI1,TCF12,MEF2A,SPI1
GO:MF	pyrophosphatase activity	GO:0016462	0.0127486	1.89454	659	644	31	ABCD1,MSH6,DDX3X,RNGTT,ATP2B1,KIF11,CHD1L,KIF18B,RRAD,TOP2A,KIF4A,LOC102268001,RHOA,ABCA13,ENPP3,RHOC,RECQL5,RABL2B,ABCA10,RERGL,RAD51C,GNAI1,DDX39B,KIF15,XRCC6,RAB6A,ABCC11,RND1,RHOT1,KIF20A,CENPE
GO:MF	hydrolase activity, acting on acid anhydrides, in phosphorus-containing anhydrides	GO:0016818	0.0135317	1.86865	663	644	31	ABCD1,MSH6,DDX3X,RNGTT,ATP2B1,KIF11,CHD1L,KIF18B,RRAD,TOP2A,KIF4A,LOC102268001,RHOA,ABCA13,ENPP3,RHOC,RECQL5,RABL2B,ABCA10,RERGL,RAD51C,GNAI1,DDX39B,KIF15,XRCC6,RAB6A,ABCC11,RND1,RHOT1,KIF20A,CENPE
GO:MF	hydrolase activity, acting on acid anhydrides	GO:0016817	0.0136486	1.86491	665	644	31	ABCD1,MSH6,DDX3X,RNGTT,ATP2B1,KIF11,CHD1L,KIF18B,RRAD,TOP2A,KIF4A,LOC102268001,RHOA,ABCA13,ENPP3,RHOC,RECQL5,RABL2B,ABCA10,RERGL,RAD51C,GNAI1,DDX39B,KIF15,XRCC6,RAB6A,ABCC11,RND1,RHOT1,KIF20A,CENPE
GO:MF	enzyme regulator activity	GO:0030234	0.00585166	2.23272	592	644	30	PARK7,FGF13,PPP2R2A,VIL1,AGFG1,DDX3X,TBC1D2,TBCD,C3,C4A,ELMOD1,MAPK8,DAXX,LOC102270397,CHN2,RGN,PPP1R16B,LOC102268348,LEF1,GMIP,BCAS3,DNAJB1,CAPN3,ANGPTL4,LTF,SNCA,CDC20,STEFIN-C,PSMD6,LOC102275302
GO:MF	oxidoreductase activity	GO:0016491	0.033359	1.47679	694	644	30	PARK7,ALDH3A1,DLD,OXR1,PDHB,NOS1,OGDH,DIO1,LOC102267436,LOC102287174,LOC102287641,LOC102272022,PTGS2,HSD17B14,LOC102276897,SMOX,LOC102264512,AIFM1,ACAA1,IDO1,PYCR1,LOC102281032,ETFA,LOC102272075,CDO1,STEAP4,SNCA,HSD3B7,DHRS9,PAM
GO:MF	kinase activity	GO:0016301	0.0414549	1.38242	713	644	30	TSSK4,DCLK1,GK,MYLK2,RPS6KC1,EPHA3,CDK15,ERN2,PRPS2,NEK2,CIT,AK5,MAPK8,SOSTDC1,STK36,IP6K1,STK31,NME1,IRAK3,AK2,CDKL4,FGFR4,NIM1K,BUB1,CDK16,MINK1,DGKB,BUB1B,DGKG,NTRK2
GO:MF	sequence-specific double-stranded DNA binding	GO:1990837	0.0420728	1.376	715	644	30	ZSCAN31,ELF2,ZNF32,CTCF,NFE2,MXD3,TGIF1,FOXM1,POU2F2,DMRTA1,FOXJ1,ETV1,MITF,KCNIP3,ATF3,LEF1,ERG,EGR3,ZNF205,MYB,IRF4,FOSB,FOS,XRCC6,ETV5,MXI1,TCF12,MEF2A,SPI1,ZNF821
GO:MF	nucleoside-triphosphatase activity	GO:0017111	0.0174095	1.75921	620	644	29	ABCD1,MSH6,DDX3X,ATP2B1,KIF11,CHD1L,KIF18B,RRAD,TOP2A,KIF4A,LOC102268001,RHOA,ABCA13,RHOC,RECQL5,RABL2B,ABCA10,RERGL,RAD51C,GNAI1,DDX39B,KIF15,XRCC6,RAB6A,ABCC11,RND1,RHOT1,KIF20A,CENPE
GO:MF	cation transmembrane transporter activity	GO:0008324	0.00907441	2.04218	527	644	27	CHRNA2,GRIA3,KCNH1,ATP2B1,TRPM3,SLC30A6,SLC31A2,TRPM1,SLC4A4,ATP6V1E1,SLC8A1,RYR1,SLC46A1,ATP2A1,SLC39A8,CACNA1E,ZDHHC13,SLC22A3,SLC1A5,SLC11A2,SLC1A3,TPCN1,SCNN1G,SLC1A2,KCNC1,SLC38A3,SLC39A3
GO:MF	DNA-binding transcription factor activity, RNA polymerase II-specific	GO:0000981	0.00932328	2.03043	474	644	25	ELF2,CTCF,MXD3,TGIF1,POU2F2,ETV1,HOXA1,MITF,KCNIP3,ATF3,LEF1,ERG,EGR3,ZNF205,MYB,IRF4,FOSB,FOS,PHF6,ZEB2,ETV5,MXI1,TCF12,MEF2A,SPI1
GO:MF	transcription regulatory region sequence-specific DNA binding	GO:0000976	0.0455015	1.34197	539	644	24	CTCF,NFE2,MXD3,TGIF1,FOXM1,POU2F2,FOXJ1,ETV1,MITF,KCNIP3,ATF3,LEF1,ERG,ZNF205,MYB,IRF4,FOSB,FOS,XRCC6,ETV5,MXI1,TCF12,MEF2A,SPI1
GO:MF	regulatory region nucleic acid binding	GO:0001067	0.0455015	1.34197	539	644	24	CTCF,NFE2,MXD3,TGIF1,FOXM1,POU2F2,FOXJ1,ETV1,MITF,KCNIP3,ATF3,LEF1,ERG,ZNF205,MYB,IRF4,FOSB,FOS,XRCC6,ETV5,MXI1,TCF12,MEF2A,SPI1
GO:MF	inorganic cation transmembrane transporter activity	GO:0022890	0.0332044	1.4788	485	644	23	CHRNA2,GRIA3,KCNH1,ATP2B1,TRPM3,SLC31A2,TRPM1,SLC4A4,ATP6V1E1,SLC8A1,RYR1,SLC46A1,ATP2A1,SLC39A8,CACNA1E,ZDHHC13,SLC11A2,SLC1A3,TPCN1,SCNN1G,SLC1A2,KCNC1,SLC39A3
GO:MF	RNA polymerase II transcription regulatory region sequence-specific DNA binding	GO:0000977	0.0459962	1.33728	451	644	21	CTCF,MXD3,TGIF1,FOXM1,POU2F2,ETV1,MITF,KCNIP3,ATF3,LEF1,ERG,ZNF205,MYB,IRF4,FOSB,FOS,ETV5,MXI1,TCF12,MEF2A,SPI1
GO:MF	protein domain specific binding	GO:0019904	0.029875	1.52469	394	644	20	USP47,MAPT,NFE2,IKZF1,DLG1,POU2F2,CIT,BCL2L2,EFS,LEF1,RNF41,WBP11,NEDD4,FN1,INSC,RAB6A,SCNN1G,SSTR2,ELMO1,TRIM9
GO:MF	protein heterodimerization activity	GO:0046982	0.00701808	2.15378	306	644	19	ITGB1,LOC102276344,LOC102271941,TOP2A,LOC106700510,LOC102276058,LOC102270329,FMR1,ATF3,IRAK3,SRI,LOC102267160,LOC102278875,LOC102285798,SUPT7L,TCF12,SDCBP2,MEF2A,TAF8
GO:MF	chromatin binding	GO:0003682	0.0154185	1.81196	310	644	18	ZNF683,APBB1,MSH6,CTCF,TOP2A,PPARGC1A,APTX,TDRD3,NUP98,MITF,ARID1A,LEF1,BCAS3,FOS,UHRF1,MEF2A,SETDB1,PBRM1
GO:MF	metal ion transmembrane transporter activity	GO:0046873	0.0246064	1.60895	327	644	18	KCNH1,ATP2B1,SLC31A2,TRPM1,SLC4A4,SLC8A1,RYR1,ATP2A1,SLC39A8,CACNA1E,ZDHHC13,SLC11A2,SLC1A3,TPCN1,SCNN1G,SLC1A2,KCNC1,SLC39A3
GO:MF	active transmembrane transporter activity	GO:0022804	0.00932328	2.03043	242	644	16	ABCD1,ATP2B1,LOC102268001,ABCA13,SLC4A4,ATP6V1E1,SLC8A1,ABCA10,ATP2A1,SLC39A8,SLC22A3,ABCC11,SLC1A5,SLC1A3,SLC26A2,SLC1A2
GO:MF	DNA-binding transcription activator activity, RNA polymerase II-specific	GO:0001228	0.0429857	1.36668	278	644	15	POU2F2,ETV1,MITF,ATF3,LEF1,ERG,EGR3,MYB,IRF4,FOSB,FOS,ETV5,TCF12,MEF2A,SPI1
GO:MF	DNA-binding transcription activator activity	GO:0001216	0.0453273	1.34364	280	644	15	POU2F2,ETV1,MITF,ATF3,LEF1,ERG,EGR3,MYB,IRF4,FOSB,FOS,ETV5,TCF12,MEF2A,SPI1
GO:MF	tubulin binding	GO:0015631	0.0320972	1.49353	236	644	14	DDX3X,MAPT,TUBGCP3,TBCD,KIF11,KIF18B,KIF4A,DCTN1,BCAS3,KIF15,PHF6,SNCA,KIF20A,CENPE
GO:MF	ATPase activity	GO:0016887	0.0373335	1.4279	243	644	14	ABCD1,MSH6,DDX3X,ATP2B1,CHD1L,TOP2A,LOC102268001,ABCA13,RECQL5,ABCA10,RAD51C,DDX39B,XRCC6,ABCC11
GO:MF	G protein-coupled receptor binding	GO:0001664	0.00267802	2.57219	147	644	13	C3,WNT2,CCL28,LOC102288203,SFRP1,CCL25,DVL3,NEDD4,LOC102275249,UCHL1,MYOC,CXCL13,CCL19
GO:MF	anion transmembrane transporter activity	GO:0008509	0.0490468	1.30939	230	644	13	ABCD1,CLCN5,SLC4A4,VDAC1,BEST3,SLC46A1,SLC39A8,ABCC11,SLC1A5,SLC1A3,SLC26A2,SLC1A2,SLC38A3
GO:MF	cytokine binding	GO:0019955	0.000265047	3.57668	83	644	11	PARK7,ITGB1,IL18BP,SOSTDC1,IL1RL1,LOC102268348,IL6ST,CXCR1,IL1R2,HAX1,ITGA4
GO:MF	protein C-terminus binding	GO:0008022	0.00276611	2.55813	109	644	11	DLG1,MIF4GD,TOP2A,CENPF,CORO1A,LAMA1,NEFL,FN1,XRCC6,SDCBP2,CDC20
GO:MF	histone binding	GO:0042393	0.0104682	1.98013	132	644	11	APBB1,MSH6,ZMYND11,DAXX,TDRD3,FMR1,LEF1,BCAS3,PHF6,UHRF1,SNCA
GO:MF	endopeptidase inhibitor activity	GO:0004866	0.013578	1.86716	117	644	10	VIL1,C3,C4A,LOC102270397,LOC102268348,LEF1,LTF,SNCA,STEFIN-C,LOC102275302
GO:MF	endopeptidase regulator activity	GO:0061135	0.0187925	1.72602	124	644	10	VIL1,C3,C4A,LOC102270397,LOC102268348,LEF1,LTF,SNCA,STEFIN-C,LOC102275302
GO:MF	cytokine activity	GO:0005125	0.0196524	1.70659	125	644	10	WNT2,CCL28,BMP4,LOC102288203,CCL25,THPO,LOC102275249,CXCL13,CCL19,CSF3
GO:MF	peptidase inhibitor activity	GO:0030414	0.0280184	1.55256	134	644	10	VIL1,C3,C4A,LOC102270397,LOC102268348,LEF1,LTF,SNCA,STEFIN-C,LOC102275302
GO:MF	active ion transmembrane transporter activity	GO:0022853	0.0414549	1.38242	148	644	10	ABCD1,ATP2B1,SLC4A4,ATP6V1E1,SLC8A1,ATP2A1,SLC39A8,SLC1A3,SLC26A2,SLC1A2
GO:MF	DNA-binding transcription repressor activity	GO:0001217	0.0429857	1.36668	150	644	10	CTCF,MXD3,TGIF1,KCNIP3,ATF3,ZNF205,PHF6,ZEB2,MXI1,SPI1
GO:MF	DNA-binding transcription repressor activity, RNA polymerase II-specific	GO:0001227	0.0429857	1.36668	150	644	10	CTCF,MXD3,TGIF1,KCNIP3,ATF3,ZNF205,PHF6,ZEB2,MXI1,SPI1
GO:MF	immune receptor activity	GO:0140375	0.00585166	2.23272	83	644	9	IL4R,C5AR2,IL1RL1,IL5RA,IL6ST,IL12RB2,CXCR1,IL1R2,CD44
GO:MF	sulfur compound binding	GO:1901681	0.0338413	1.47055	118	644	9	OGDH,CHRD,ECI2,HPSE2,SFRP1,VEGFA,COL25A1,FGFR4,LTF
GO:MF	double-stranded RNA binding	GO:0003725	0.00203172	2.69214	55	644	8	DDX3X,APTX,MBNL1,ZNF346,FMR1,OAS2,AGO3,OASL
GO:MF	cytokine receptor activity	GO:0004896	0.0125855	1.90013	76	644	8	IL4R,IL1RL1,IL5RA,IL6ST,IL12RB2,CXCR1,IL1R2,CD44
GO:MF	protease binding	GO:0002020	0.0154185	1.81196	80	644	8	PARK7,ITGB1,COL1A1,LOC102268348,DVL3,SRI,FN1,NTRK2
GO:MF	ATPase-coupled transmembrane transporter activity	GO:0042626	0.0295315	1.52971	93	644	8	ABCD1,ATP2B1,LOC102268001,ABCA13,ATP6V1E1,ABCA10,ATP2A1,ABCC11
GO:MF	growth factor binding	GO:0019838	0.0307984	1.51147	94	644	8	COL1A1,LOC102268348,IGFBP1,IL6ST,FGFR4,IL1R2,HAX1,NTRK2
GO:MF	primary active transmembrane transporter activity	GO:0015399	0.036378	1.43916	98	644	8	ABCD1,ATP2B1,LOC102268001,ABCA13,ATP6V1E1,ABCA10,ATP2A1,ABCC11
GO:MF	divalent inorganic cation transmembrane transporter activity	GO:0072509	0.0420728	1.376	103	644	8	ATP2B1,TRPM1,SLC8A1,RYR1,ATP2A1,SLC39A8,CACNA1E,TPCN1
GO:MF	histone deacetylase binding	GO:0042826	0.0284103	1.54652	72	644	7	MIER1,ZMYND15,TOP2A,MAPK8,LEF1,PHF6,MEF2A
GO:MF	exopeptidase activity	GO:0008238	0.0373335	1.4279	79	644	7	XPNPEP1,TRHDE,PEPD,HPN,ENPEP,PREPL,CPA3
GO:MF	ribonucleoprotein complex binding	GO:0043021	0.0373335	1.4279	79	644	7	DDX3X,PRMT3,LETM2,NME1,FMR1,PHF6,EIF3K
GO:MF	chemokine activity	GO:0008009	0.0129575	1.88748	43	644	6	CCL28,LOC102288203,CCL25,LOC102275249,CXCL13,CCL19
GO:MF	chemokine receptor binding	GO:0042379	0.021546	1.66663	49	644	6	CCL28,LOC102288203,CCL25,LOC102275249,CXCL13,CCL19
GO:MF	ATPase binding	GO:0051117	0.0288479	1.53989	54	644	6	ALDOB,PPP3CA,PDE4D,ATP6V1E1,VCPKMT,DNAJB1
GO:MF	cysteine-type endopeptidase activity	GO:0004197	0.036378	1.43916	58	644	6	SFRP1,USP1,CAPN3,CTSB,UCHL1,CAPN14
GO:MF	calmodulin binding	GO:0005516	0.0414549	1.38242	61	644	6	KCNH1,PPP3CA,NOS1,IQGAP3,SLC8A1,ASPM
