# Supplementary material for: Transcriptome Analysis Reveals the Potential Role of Long Non-coding RNAs in Mammary Gland of Yak During Lactation and Dry Period
Source: Front Cell Dev Biol. 2020 Nov 25;8:579708. doi: 10.3389/fcell.2020.579708 (PMC7723986; doi:10.3389/fcell.2020.579708)
Supplement: Supplementary file 10 [file Table_8.XLSX]

## Sheet: Sheet2
Supplementary Table S8 KEGG analysis of the trans-target genes for differentially expressed lncRNAs
#Term	Input number	Background number	P-Value	Corrected P-Value	Input
ECM-receptor interaction	10	91	0.000512802	0.0853828	ITGB1|LAMA1|LAMA3|FN1|CD44|ITGA4|NPNT|COL1A1|LAMC3|COL6A5
Pertussis	9	84	0.00113793	0.0853828	ITGB1|FOS|C4BPA|CALM1|C4A|C3|RHOA|MAPK8|GNAI1
Amyotrophic lateral sclerosis (ALS)	7	52	0.00121593	0.0853828	DAXX|NOS1|NEFM|NEFL|BID|PPP3CA|SLC1A2
Mitophagy - animal	8	68	0.00122853	0.0853828	BNIP3L|TFEB|AMBRA1|FOXO3|RHOT1|MITF|MAPK8|CALCOCO2
Pathways in cancer	29	552	0.00189883	0.105575	PTGS2|MSH6|IL6ST|IGF1|MITF|LEF1|GNAI1|SPI1|CALM1|BID|IL12RB2|TPM3|PTGER3|DVL3|MAPK8|ITGB1|LAMA1|IL5RA|LAMA3|IL4R|FOS|VEGFA|LAMC3|RHOA|CTNNA1|BMP4|FN1|WNT2|FGFR4
Calcium signaling pathway	14	211	0.00436103	0.202061	NOS1|TPCN1|CALM1|RYR1|PDE1A|DRD5|MYLK2|CACNA1E|PTGER3|SLC8A1|ATP2B1|PPP3CA|VDAC1|ATP2A1
cAMP signaling pathway	15	252	0.00815239	0.21295	LIPE|ATP2A1|FOS|FXYD1|GRIA3|DRD5|PTGER3|SSTR2|ATP2B1|CALM1|RHOA|PDE4D|MAPK8|HTR1B|GNAI1
Biosynthesis of amino acids	7	76	0.0083729	0.21295	TAT|PRPS2|ARG2|MAT1A|ENO2|PYCR1|ALDOB
Focal adhesion	13	207	0.00892714	0.21295	ITGB1|LAMA1|LAMA3|FN1|MYLK2|ITGA4|IGF1|VEGFA|COL1A1|LAMC3|RHOA|COL6A5|MAPK8
Hypertrophic cardiomyopathy (HCM)	8	97	0.00904595	0.21295	ITGB1|LAMA1|IGF1|ATP2A1|ITGA4|TPM3|TTN|SLC8A1
Hematopoietic cell lineage	8	100	0.0106315	0.21295	CR2|IL5RA|IL4R|CD44|ITGA4|THPO|CSF3|IL1R2
Dilated cardiomyopathy (DCM)	8	100	0.0106315	0.21295	ITGB1|LAMA1|IGF1|ATP2A1|ITGA4|TPM3|TTN|SLC8A1
Purine metabolism	10	143	0.0106887	0.21295	ENTPD5|PRPS2|NME1|AK2|PDE1A|ENPP3|AK5|PPAT|PDE4D|ENTPD2
Arrhythmogenic right ventricular cardiomyopathy (ARVC)	7	80	0.0107241	0.21295	ITGB1|LAMA1|ATP2A1|ITGA4|SLC8A1|LEF1|CTNNA1
Apelin signaling pathway	10	146	0.0121375	0.224948	NOS1|LIPE|CALM1|RYR1|MYLK2|PPARGC1A|PLAT|MEF2A|SLC8A1|GNAI1
Cytokine-cytokine receptor interaction	16	296	0.0144838	0.24614	TNFSF13|IL5RA|BMP4|IL4R|CCL19|IL12RB2|CSF3|IL6ST|CCL28|CXCR1|TNFRSF25|CXCL13|THPO|CCL25|IL1R2|IL1RL1
cGMP-PKG signaling pathway	11	176	0.0159029	0.24614	MRVI1|ATP2A1|CALM1|MYLK2|SLC8A1|MEF2A|ATP2B1|PPP3CA|RHOA|VDAC1|GNAI1
PPAR signaling pathway	7	87	0.0159371	0.24614	CPT1C|FABP7|ACAA1|ANGPTL4|ACSBG1|GK|ADIPOQ
Amoebiasis	7	93	0.0216581	0.302633	LAMA1|LAMA3|FN1|ARG2|COL1A1|LAMC3|IL1R2
Glutamatergic synapse	8	115	0.0217722	0.302633	SLC38A3|GRIA3|SLC1A2|SLC1A3|PPP3CA|HOMER2|GLS2|GNAI1
Arginine biosynthesis	3	20	0.0251085	0.332389	NOS1|ARG2|GLS2
PI3K-Akt signaling pathway	18	374	0.0269967	0.341141	ITGB1|LAMA1|LAMA3|IL4R|FN1|PPP2R2A|ITGA4|NTRK2|CSF3|FOXO3|IGF1|VEGFA|COL1A1|ANGPT2|LAMC3|FGFR4|MYB|COL6A5
Carbon metabolism	8	122	0.029097	0.347576	OGDH|PRPS2|DLD|ENO2|PDHB|ALDOB|AMT|RGN
Riboflavin metabolism	2	8	0.0300065	0.347576	ACP5|ENPP3
Proximal tubule bicarbonate reclamation	3	22	0.0313071	0.348135	SLC4A4|SLC38A3|GLS2
Sphingolipid signaling pathway	8	125	0.0327016	0.349656	FCER1A|S1PR3|CTSD|BID|PPP2R2A|RHOA|MAPK8|GNAI1
Fluid shear stress and atherosclerosis	9	151	0.035333	0.363799	BMP4|FOS|CALM1|IL1R2|MEF2A|VEGFA|MAPK8|PLAT|RHOA
Long-term depression	5	64	0.0430454	0.401767	RYR1|GRIA3|IGF1|GNAI1|NOS1
Viral protein interaction with cytokine and cytokine receptor	6	86	0.0433875	0.401767	CCL19|IL6ST|CCL28|CXCR1|CXCL13|CCL25
Human papillomavirus infection	16	345	0.0464902	0.401767	DLG1|PTGS2|LAMA3|VEGFA|FN1|LAMA1|WNT2|COL1A1|ITGA4|OASL|PPP2R2A|DVL3|ITGB1|LAMC3|ATP6V1E1|COL6A5
Fatty acid degradation	4	45	0.0470157	0.401767	CPT1C|ECI2|ACAA1|ACSBG1
Peroxisome	6	89	0.0494017	0.401767	PEX5|PEX5L|MPV17|ECI2|ACAA1|ABCD1
