# Supplementary material for: Transcriptome Analysis Reveals the Potential Role of Long Non-coding RNAs in Mammary Gland of Yak During Lactation and Dry Period
Source: Front Cell Dev Biol. 2020 Nov 25;8:579708. doi: 10.3389/fcell.2020.579708 (PMC7723986; doi:10.3389/fcell.2020.579708)
Supplement: Supplementary file 11 [file Table_9.XLSX]

## Sheet: Sheet1
Supplementary Table S9 The annotation of differential lncRNA-mRNA pairs for the integrate study
DELs	DEGs	Relation	QTL/Function
LNC_000812	AAAS	Trans	Milk fat yield; Milk protein yield
LNC_000366	AAAS	Trans	Milk fat yield; Milk protein yield
LNC_000102	ADIPOQ	Trans	mediator of metabolism and immunity of bovine mammary gland
LNC_000100	ADIPOQ	Trans	mediator of metabolism and immunity of bovine mammary gland
LNC_001165	ADIPOQ	Trans	mediator of metabolism and immunity of bovine mammary gland
LNC_000280	ADIPOQ	Trans	mediator of metabolism and immunity of bovine mammary gland
LNC_001235	ADIPOQ	Trans	mediator of metabolism and immunity of bovine mammary gland
LNC_001057	ADIPOQ	Trans	mediator of metabolism and immunity of bovine mammary gland
LNC_001210	ANGPT2	Trans	Milk palmitic acid content
LNC_000118	ANGPT2	Trans	Milk palmitic acid content
LNC_001210	ATF3	Trans	Milk yield; Milk fat yield; Milk protein yield; Milk protein percentage
LNC_000118	ATF3	Trans	Milk yield; Milk fat yield; Milk protein yield; Milk protein percentage
LNC_000894	ATF3	Trans	Milk yield; Milk fat yield; Milk protein yield; Milk protein percentage
LNC_000112	ATF3	Trans	Milk yield; Milk fat yield; Milk protein yield; Milk protein percentage
LNC_000812	BCL2L14	Trans	Milk fat percentage; Milk fat yield
LNC_000771	BCL2L14	Trans	Milk fat percentage; Milk fat yield
LNC_000366	BCL2L14	Trans	Milk fat percentage; Milk fat yield
LNC_001210	BEST3	Trans	Milk yield; Milk fat yield; Milk protein yield
LNC_000118	BEST3	Trans	Milk yield; Milk fat yield; Milk protein yield
LNC_001210	C2CD3	Trans	Milk fat yield
LNC_000118	C2CD3	Trans	Milk fat yield
LNC_000812	C4A	Trans	305-day milk yield; Milk protein percentage; Milk fat percentage
LNC_000366	C4A	Trans	305-day milk yield; Milk protein percentage; Milk fat percentage
LNC_001595	CCL28	Trans	Milk fat percentage; Milk yield; Milk protein percentage
LNC_000530	CCL28	Trans	Milk fat percentage; Milk yield; Milk protein percentage
LNC_000910	CCL28	Trans	Milk fat percentage; Milk yield; Milk protein percentage
LNC_000408	CCL28	Trans	Milk fat percentage; Milk yield; Milk protein percentage
LNC_000053	CCL28	Trans	Milk fat percentage; Milk yield; Milk protein percentage
LNC_001167	CCNB1	Trans	Milk yield; Milk protein yield; Milk fat percentage
LNC_000911	CCNB1	Trans	Milk yield; Milk protein yield; Milk fat percentage
LNC_000366	CCNB1	Trans	Milk yield; Milk protein yield; Milk fat percentage
LNC_001581	CCNB1	Trans	Milk yield; Milk protein yield; Milk fat percentage
LNC_000472	CCNB1	Trans	Milk yield; Milk protein yield; Milk fat percentage
LNC_000771	CENPE	Trans	Milk yield; Milk fat yield; Milk protein yield
LNC_000911	CENPE	Trans	Milk yield; Milk fat yield; Milk protein yield
LNC_000366	CENPE	Trans	Milk yield; Milk fat yield; Milk protein yield
LNC_000411	CEP63	Trans	Milk yield
LNC_001248	CHN2	Trans	Milk protein percentage
LNC_001079	CHN2	Trans	Milk protein percentage
LNC_001114	CHN2	Trans	Milk protein percentage
LNC_000409	CHN2	Trans	Milk protein percentage
LNC_000117	CHN2	Trans	Milk protein percentage
LNC_000478	CHN2	Trans	Milk protein percentage
LNC_001210	CXCR1	Trans	Milk fat yield; Milk yield; Milk protein yield
LNC_000118	CXCR1	Trans	Milk fat yield; Milk yield; Milk protein yield
LNC_000894	CXCR1	Trans	Milk fat yield; Milk yield; Milk protein yield
LNC_000112	CXCR1	Trans	Milk fat yield; Milk yield; Milk protein yield
LNC_000530	DGKG	Trans	Milk cis-7,10,13,16,19-Docosapentaenoic acid content; Milk yield; Milk fat percentage; Milk protein percentage; Milk casein percentage; Milk protein-to-fat ratio
LNC_001594	ERC1	Trans	Milk fat yield; Milk yield; Milk protein yield
LNC_000834	ERC1	Trans	Milk fat yield; Milk yield; Milk protein yield
LNC_001392	ERC1	Trans	Milk fat yield; Milk yield; Milk protein yield
LNC_000368	ERC1	Trans	Milk fat yield; Milk yield; Milk protein yield
LNC_001594	ETV1	Trans	Milk protein yield
LNC_000410	ETV1	Trans	Milk protein yield
LNC_000428	ETV1	Trans	Milk protein yield
LNC_001392	ETV1	Trans	Milk protein yield
LNC_000883	FANK1	Trans	Milk protein yield
LNC_001049	FANK1	Trans	Milk protein yield
LNC_001600	FANK1	Trans	Milk protein yield
LNC_001449	FANK1	Trans	Milk protein yield
LNC_000409	FANK1	Trans	Milk protein yield
LNC_000055	FANK1	Trans	Milk protein yield
LNC_000053	FANK1	Trans	Milk protein yield
LNC_000117	FANK1	Trans	Milk protein yield
LNC_000596	FANK1	Trans	Milk protein yield
LNC_001248	FOXO3	Trans	milk composition traits
LNC_001049	FOXO3	Trans	milk composition traits
LNC_001600	FOXO3	Trans	milk composition traits
LNC_001079	FOXO3	Trans	milk composition traits
LNC_001114	FOXO3	Trans	milk composition traits
LNC_001449	FOXO3	Trans	milk composition traits
LNC_000408	FOXO3	Trans	milk composition traits
LNC_001556	FOXO3	Trans	milk composition traits
LNC_000409	FOXO3	Trans	milk composition traits
LNC_000055	FOXO3	Trans	milk composition traits
LNC_000053	FOXO3	Trans	milk composition traits
LNC_000117	FOXO3	Trans	milk composition traits
LNC_000596	FOXO3	Trans	milk composition traits
LNC_001248	HPSE2	Trans	Milk C14 index; Milk fat percentage; Milk fat yield; Milk protein percentage; Milk protein yield
LNC_001049	HPSE2	Trans	Milk C15 index; Milk fat percentage; Milk fat yield; Milk protein percentage; Milk protein yield
LNC_001600	HPSE2	Trans	Milk C16 index; Milk fat percentage; Milk fat yield; Milk protein percentage; Milk protein yield
LNC_001079	HPSE2	Trans	Milk C17 index; Milk fat percentage; Milk fat yield; Milk protein percentage; Milk protein yield
LNC_001114	HPSE2	Trans	Milk C18 index; Milk fat percentage; Milk fat yield; Milk protein percentage; Milk protein yield
LNC_000763	HPSE2	Trans	Milk C19 index; Milk fat percentage; Milk fat yield; Milk protein percentage; Milk protein yield
LNC_000428	HPSE2	Trans	Milk C20 index; Milk fat percentage; Milk fat yield; Milk protein percentage; Milk protein yield
LNC_001556	HPSE2	Trans	Milk C21 index; Milk fat percentage; Milk fat yield; Milk protein percentage; Milk protein yield
LNC_000409	HPSE2	Trans	Milk C22 index; Milk fat percentage; Milk fat yield; Milk protein percentage; Milk protein yield
LNC_000055	HPSE2	Trans	Milk C23 index; Milk fat percentage; Milk fat yield; Milk protein percentage; Milk protein yield
LNC_000117	HPSE2	Trans	Milk C24 index; Milk fat percentage; Milk fat yield; Milk protein percentage; Milk protein yield
LNC_001595	IGF1	Trans	Milk yield; Milk fat percentage; Milk protein percentage; Milk protein yield; Milk fat yield; 305-day milk yield; Milk capric acid content; Milk oleic acid content; Milk linoleic acid content; Milk C16 index; Milk saturated fatty acid content; Milk unsaturated fatty acid content
LNC_000894	IGF1	Trans	Milk yield; Milk fat percentage; Milk protein percentage; Milk protein yield; Milk fat yield; 305-day milk yield; Milk capric acid content; Milk oleic acid content; Milk linoleic acid content; Milk C17 index; Milk saturated fatty acid content; Milk unsaturated fatty acid content
LNC_001600	IGF1	Trans	Milk yield; Milk fat percentage; Milk protein percentage; Milk protein yield; Milk fat yield; 305-day milk yield; Milk capric acid content; Milk oleic acid content; Milk linoleic acid content; Milk C18 index; Milk saturated fatty acid content; Milk unsaturated fatty acid content
LNC_001078	IGF1	Trans	Milk yield; Milk fat percentage; Milk protein percentage; Milk protein yield; Milk fat yield; 305-day milk yield; Milk capric acid content; Milk oleic acid content; Milk linoleic acid content; Milk C19 index; Milk saturated fatty acid content; Milk unsaturated fatty acid content
LNC_000321	IGF1	Trans	Milk yield; Milk fat percentage; Milk protein percentage; Milk protein yield; Milk fat yield; 305-day milk yield; Milk capric acid content; Milk oleic acid content; Milk linoleic acid content; Milk C20 index; Milk saturated fatty acid content; Milk unsaturated fatty acid content
LNC_000408	IGF1	Trans	Milk yield; Milk fat percentage; Milk protein percentage; Milk protein yield; Milk fat yield; 305-day milk yield; Milk capric acid content; Milk oleic acid content; Milk linoleic acid content; Milk C21 index; Milk saturated fatty acid content; Milk unsaturated fatty acid content
LNC_000190	IGF1	Trans	Milk yield; Milk fat percentage; Milk protein percentage; Milk protein yield; Milk fat yield; 305-day milk yield; Milk capric acid content; Milk oleic acid content; Milk linoleic acid content; Milk C22 index; Milk saturated fatty acid content; Milk unsaturated fatty acid content
LNC_000055	IGF1	Trans	Milk yield; Milk fat percentage; Milk protein percentage; Milk protein yield; Milk fat yield; 305-day milk yield; Milk capric acid content; Milk oleic acid content; Milk linoleic acid content; Milk C23 index; Milk saturated fatty acid content; Milk unsaturated fatty acid content
LNC_000053	IGF1	Trans	Milk yield; Milk fat percentage; Milk protein percentage; Milk protein yield; Milk fat yield; 305-day milk yield; Milk capric acid content; Milk oleic acid content; Milk linoleic acid content; Milk C24 index; Milk saturated fatty acid content; Milk unsaturated fatty acid content
LNC_000596	IGF1	Trans	Milk yield; Milk fat percentage; Milk protein percentage; Milk protein yield; Milk fat yield; 305-day milk yield; Milk capric acid content; Milk oleic acid content; Milk linoleic acid content; Milk C25 index; Milk saturated fatty acid content; Milk unsaturated fatty acid content
LNC_001210	IL12RB2	Trans	Milk yield; Milk protein yield
LNC_000894	IL12RB2	Trans	Milk yield; Milk protein yield
LNC_000321	IL12RB2	Trans	Milk yield; Milk protein yield
LNC_000112	IL12RB2	Trans	Milk yield; Milk protein yield
LNC_000190	IL12RB2	Trans	Milk yield; Milk protein yield
LNC_000102	LALBA	Trans	Milk potassium content
LNC_000100	LALBA	Trans	Milk potassium content
LNC_001165	LALBA	Trans	Milk potassium content
LNC_000280	LALBA	Trans	Milk potassium content
LNC_001057	LALBA	Trans	Milk potassium content
LNC_001023	LIPE	Trans	Milk protein-to-fat ratio
LNC_000410	LIPE	Trans	Milk protein-to-fat ratio
LNC_000597	LIPE	Trans	Milk protein-to-fat ratio
LNC_001056	LIPE	Trans	Milk protein-to-fat ratio
LNC_001167	LTF	Trans	Milk fat yield; Milk energy yield; Milk yield; Milk protein yield; Milk lactose content; Milk fat percentage; Milk protein percentage; Milk solids percentage; Milk urea nitrogen content; Milk protein-to-fat ratio; 305-day milk yield
LNC_000530	LTF	Trans	Milk fat yield; Milk energy yield; Milk yield; Milk protein yield; Milk lactose content; Milk fat percentage; Milk protein percentage; Milk solids percentage; Milk urea nitrogen content; Milk protein-to-fat ratio; 306-day milk yield
LNC_001269	LTF	Trans	Milk fat yield; Milk energy yield; Milk yield; Milk protein yield; Milk lactose content; Milk fat percentage; Milk protein percentage; Milk solids percentage; Milk urea nitrogen content; Milk protein-to-fat ratio; 307-day milk yield
LNC_000910	LTF	Trans	Milk fat yield; Milk energy yield; Milk yield; Milk protein yield; Milk lactose content; Milk fat percentage; Milk protein percentage; Milk solids percentage; Milk urea nitrogen content; Milk protein-to-fat ratio; 308-day milk yield
LNC_000411	MDGA1	Trans	Milk protein percentage
LNC_000530	MDGA1	Trans	Milk protein percentage
LNC_001594	NUP98	Trans	Milk fat percentage
LNC_000834	NUP98	Trans	Milk fat percentage
LNC_001392	NUP98	Trans	Milk fat percentage
LNC_000431	NUP98	Trans	Milk fat percentage
LNC_000368	NUP98	Trans	Milk fat percentage
LNC_001445	PALMD	Trans	Milk protein yield
LNC_000911	PALMD	Trans	Milk protein yield
LNC_000408	PALMD	Trans	Milk protein yield
LNC_000053	PALMD	Trans	Milk protein yield
LNC_000472	PALMD	Trans	Milk protein yield
LNC_000883	PPARGC1A	Trans	Milk palmitoleic acid content; Milk fatty acid unsaturated index; Milk myristoleic acid content; Milk fat yield; Milk yield; Milk protein yield; Milk protein percentage; Milk capric acid content; Milk lauric acid content; Milk myristic acid content; Milk C16 index; Milk oleic acid content; Milk saturated fatty acid content; Milk unsaturated fatty acid content; Milk fat percentage; Milk casein per…
LNC_001601	PPARGC1A	Trans	Milk palmitoleic acid content; Milk fatty acid unsaturated index; Milk myristoleic acid content; Milk fat yield; Milk yield; Milk protein yield; Milk protein percentage; Milk capric acid content; Milk lauric acid content; Milk myristic acid content; Milk C17 index; Milk oleic acid content; Milk saturated fatty acid content; Milk unsaturated fatty acid content; Milk fat percentage; Milk casein per…
LNC_000771	PPARGC1A	Trans	Milk palmitoleic acid content; Milk fatty acid unsaturated index; Milk myristoleic acid content; Milk fat yield; Milk yield; Milk protein yield; Milk protein percentage; Milk capric acid content; Milk lauric acid content; Milk myristic acid content; Milk C18 index; Milk oleic acid content; Milk saturated fatty acid content; Milk unsaturated fatty acid content; Milk fat percentage; Milk casein per…
LNC_001210	PPFIA2	Trans	Milk pentadecylic acid content
LNC_000118	PPFIA2	Trans	Milk pentadecylic acid content
LNC_000112	PPFIA2	Trans	Milk pentadecylic acid content
LNC_000411	SLC1A3	Trans	Milk fat percentage; Milk protein percentage
LNC_000530	SLC1A3	Trans	Milk fat percentage; Milk protein percentage
LNC_000411	SLC1A5	Trans	amino acid transporters
LNC_000530	SLC1A5	Trans	amino acid transporters
LNC_000530	SLC38A3	Trans	Milk protein percentage
LNC_000910	SLC38A3	Trans	Milk protein percentage
LNC_001210	SLC39A8	Trans	Milk protein percentage
LNC_000118	SLC39A8	Trans	Milk protein percentage
LNC_000894	SLC39A8	Trans	Milk protein percentage
LNC_000530	SLC39A8	Trans	Milk protein percentage
LNC_000910	SLC39A8	Trans	Milk protein percentage
LNC_000112	SLC39A8	Trans	Milk protein percentage
LNC_001595	SLC4A4	Trans	Milk protein yield; Milk fat yield; Milk yield; Milk protein percentage
LNC_000530	SLC4A4	Trans	Milk protein yield; Milk fat yield; Milk yield; Milk protein percentage
LNC_001594	SLC8A1	Trans	Milk fat percentage; Milk fat yield; Milk yield; Milk protein yield; Milk protein percentage
LNC_000410	SLC8A1	Trans	Milk fat percentage; Milk fat yield; Milk yield; Milk protein yield; Milk protein percentage
LNC_000834	SLC8A1	Trans	Milk fat percentage; Milk fat yield; Milk yield; Milk protein yield; Milk protein percentage
LNC_001392	SLC8A1	Trans	Milk fat percentage; Milk fat yield; Milk yield; Milk protein yield; Milk protein percentage
LNC_000431	SLC8A1	Trans	Milk fat percentage; Milk fat yield; Milk yield; Milk protein yield; Milk protein percentage
LNC_000368	SLC8A1	Trans	Milk fat percentage; Milk fat yield; Milk yield; Milk protein yield; Milk protein percentage
LNC_001595	SORCS1	Trans	Milk C14 index; Milk linoleic acid content
LNC_001600	SORCS1	Trans	Milk C15 index; Milk linoleic acid content
LNC_001445	SORCS1	Trans	Milk C16 index; Milk linoleic acid content
LNC_001449	SORCS1	Trans	Milk C17 index; Milk linoleic acid content
LNC_000408	SORCS1	Trans	Milk C18 index; Milk linoleic acid content
LNC_000055	SORCS1	Trans	Milk C19 index; Milk linoleic acid content
LNC_000053	SORCS1	Trans	Milk C20 index; Milk linoleic acid content
LNC_000117	SORCS1	Trans	Milk C21 index; Milk linoleic acid content
LNC_000102	TBCD	Trans	Milk yield; Milk fat yield; Milk protein yield; Milk fat percentage
LNC_000100	TBCD	Trans	Milk yield; Milk fat yield; Milk protein yield; Milk fat percentage
LNC_001165	TBCD	Trans	Milk yield; Milk fat yield; Milk protein yield; Milk fat percentage
LNC_000280	TBCD	Trans	Milk yield; Milk fat yield; Milk protein yield; Milk fat percentage
LNC_001235	TBCD	Trans	Milk yield; Milk fat yield; Milk protein yield; Milk fat percentage
LNC_001057	TBCD	Trans	Milk yield; Milk fat yield; Milk protein yield; Milk fat percentage
LNC_000411	TPCN1	Trans	Milk protein percentage; Milk cholesterol content
LNC_000148	TPD52L2	Trans	Milk yield; Milk protein percentage
LNC_001056	TPD52L2	Trans	Milk yield; Milk protein percentage
LNC_000102	ZMYND11	Trans	Milk fat percentage; Milk protein percentage
LNC_000100	ZMYND11	Trans	Milk fat percentage; Milk protein percentage
LNC_001165	ZMYND11	Trans	Milk fat percentage; Milk protein percentage
LNC_000280	ZMYND11	Trans	Milk fat percentage; Milk protein percentage
LNC_001235	ZMYND11	Trans	Milk fat percentage; Milk protein percentage
LNC_001057	ZMYND11	Trans	Milk fat percentage; Milk protein percentage
LNC_000102	ITGB1	Trans	maintenance of mammary morphogenesis
LNC_000100	ITGB1	Trans	maintenance of mammary morphogenesis
LNC_001165	ITGB1	Trans	maintenance of mammary morphogenesis
LNC_000280	ITGB1	Trans	maintenance of mammary morphogenesis
LNC_001235	ITGB1	Trans	maintenance of mammary morphogenesis
LNC_001057	ITGB1	Trans	maintenance of mammary morphogenesis

## Sheet: milk trait
AAAS
ADIPOQ
ANGPT2
ATF3
BCL2L14
BEST3
C2CD3
C4A
CCL28
CCNB1
CENPE
CEP63
CHN2
CXCR1
DGKG
ERC1
ETV1
FANK1
FOXO3
HPSE2
IGF1
IL12RB2
LALBA
LIPE
LTF
MDGA1
NUP98
PALMD
PPARGC1A
PPFIA2
SLC1A3
SLC1A5
SLC38A3
SLC39A8
SLC4A4
SLC8A1
SORCS1
TBCD
TPCN1
TPD52L2
ZMYND11
ITGB1
