# Supplementary material for: Transcriptome Analysis Reveals the Potential Role of Long Non-coding RNAs in Mammary Gland of Yak During Lactation and Dry Period
Source: Front Cell Dev Biol. 2020 Nov 25;8:579708. doi: 10.3389/fcell.2020.579708 (PMC7723986; doi:10.3389/fcell.2020.579708)
Supplement: Supplementary file 12 [file Table_10.XLSX]

## Sheet: Sheet1
Supplementary Table S10 Primer sequences for transcripts used in real-time quantitative PCR
transcript_id	Primer sequences(5'-3')	Product size（bp)	Tm (℃)
LNC_001445-F	GGAGCACAACGGAGTCTCAA	144	60°C
LNC_001445-R	TCCCTGGCAATCCTAGACGA
LNC_001581-F	TCACCTTGGAATCTGTCAGGC	92	60°C
LNC_001581-R	GCCACCTGCCTAAGCACTAA
LNC_000118-F	ACACGTACTCCCTGAATGCG	181	60°C
LNC_000118-R	AGCACAGTTTTCTTGGGGGT
LNC_000472-F	CTAGAGCGAGCGTGAGAAGG	166	60°C
LNC_000472-R	TCTTGCCTTCCAGGCCAAAT
LNC_001571-F	ATGTGCCTGCCTAACCAACA	109	60°C
LNC_001571-R	ACCAGTACAGGAAGGCAAGC
LNC_000408-F	CTTCCATACGTAGCGGGCTT	161	60°C
LNC_000408-R	CACAGCACGCAATCTCCAAG
LNC_001114-F	ATCTGTTCTCAAGCCCACGG	97	60°C
LNC_001114-R	CACGACTCCATCAAGGCTCA
LNC_001248-F	GGCTTCCTCTGAGCATGTGT	138	60°C
LNC_001248-R	ACAGGTATCCACACCGGAGA
LNC_001049-F	GCCTCCCCTTCCGAAATGAA	98	60°C
LNC_001049-R	GCATATACCCCTGAGTGCCC
LNC_001556-F	TGCTTGAGTGCTTCGTGGAA	133	60°C
LNC_001556-R	ACGTTGGCTTTATTCCGCCT
HMBS-F	GAACAAAGGAGCCAAGAAC	121	60°C
HMBS-R	CAGAGGGCTGGGATGTAG
YWHAZ-F	AATGTTGTAGGAGCCCGTAG	190	60°C
YWHAZ-R	CTGCTTGTGAAGCGTTGG
